# Supplementary material for: CircGLIS3 promotes gastric cancer progression by regulating the miR-1343-3p/PGK1 pathway and inhibiting vimentin phosphorylation
Source: J Transl Med. 2024 Mar 8;22:251. doi: 10.1186/s12967-023-04625-2 (PMC10921581; doi:10.1186/s12967-023-04625-2)
Supplement: Supplementary file 2 — Additional file 2. RNA-seq analysis from 3 gastric cancer tissues and their paired adjacent normal tissues. [file 12967_2023_4625_MOESM2_ESM.xls]

ID	GC_readcount	Normal_readcount	log2FoldChange	pval	padj
hsa_circ_0007643	0	58.8776533649628	-8.3886	7.4431e-10	4.9712e-06
novel_circ_0001618	0	51.3514549496724	-8.181	7.8591e-09	2.6246e-05
hsa_circ_0001944	104.487165498847	13.6122234873939	2.9562	1.3168e-07	0.00029317
novel_circ_0032218	0	30.1577163054997	-7.4146	6.1288e-07	0.0010234
hsa_circ_0003552	32.6016631874901	0	7.4765	1.0023e-06	0.0013389
hsa_circ_0007127	273.284930540648	44.1728898022048	2.6334	1.3704e-06	0.0015255
hsa_circ_0002874	207.491311646828	36.722799870321	2.4916	2.5449e-05	0.021246
novel_circ_0029309	43.9566936844012	1.10919992730495	5.0249	2.2885e-05	0.021246
hsa_circ_0000869	0	18.2616461008515	-6.7	3.9569e-05	0.029364
hsa_circ_0007919	85.1944397250199	9.17602130128907	3.2108	6.4928e-05	0.042431
novel_circ_0011882	0	152.295463309115	-9.7562	6.9882e-05	0.042431
hsa_circ_0029434	0	16.282922871034	-6.5249	0.00010605	0.059027
novel_circ_0004493	1.57030877218207	32.6292067820793	-4.2472	0.00019115	0.098206
novel_circ_0008260	71.8073236857357	10.4300421918269	2.7683	0.0002101	0.10023
novel_circ_0002848	0	14.5308158069072	-6.3601	0.00038097	0.16963
novel_circ_0016670	0	13.2681570994218	-6.23	0.00043078	0.17982
hsa_circ_0001400	913.705665061453	1882.4600725369	-1.042	0.00046063	0.18097
hsa_circ_0002024	585.039300096342	208.403073960748	1.4864	0.00054485	0.19153
hsa_circ_0074362	105.295258485688	32.9015913334893	1.6708	0.00052986	0.19153
novel_circ_0035701	1.04687251478804	67.3390634293384	-5.9146	0.00065909	0.2201
hsa_circ_0001495	198.525469501863	49.1800733035298	2.011	0.00076656	0.23172
hsa_circ_0006964	13.011038586293	0	6.1484	0.00073879	0.23172
hsa_circ_0040529	12.4589004855811	0	6.084	0.00079796	0.23172
hsa_circ_0041188	12.4979061259441	0	6.0892	0.00090204	0.24099
novel_circ_0037944	12.941121554795	0	6.1413	0.00087358	0.24099
hsa_circ_0000798	0	11.8015133046462	-6.061	0.00098473	0.24359
hsa_circ_0002647	56.2930987602364	9.94531523889733	2.5397	0.00097063	0.24359
novel_circ_0037935	19.2143838531388	0.896278261509702	4.7101	0.0013304	0.31735
hsa_circ_0000277	88.9881911376241	25.3825044143707	1.8099	0.0015735	0.32841
hsa_circ_0000390	146.825353342056	357.380748087596	-1.2821	0.0014328	0.32841
hsa_circ_0048466	11.4639950049959	0	5.9649	0.0015627	0.32841
hsa_circ_0085170	11.7801744696234	0	6.0046	0.0015378	0.32841
hsa_circ_0041189	24.6799593773949	1.33103991276594	3.9892	0.0020567	0.41626
hsa_circ_0005598	135.450812430474	50.2714000738247	1.4271	0.0021674	0.42577
hsa_circ_0008581	30.5414871458439	2.21839985460991	3.6053	0.0022597	0.43122
hsa_circ_0089372	2.3554631582731	29.184754300998	-3.5447	0.0027744	0.51473
hsa_circ_0061137	25.3271208219488	1.7925565230194	3.9957	0.0029479	0.53213
hsa_circ_0000467	90.7482925406511	24.8210754596098	1.8679	0.0033185	0.53437
hsa_circ_0000972	176.993789058062	82.6752039952826	1.0932	0.0032583	0.53437
hsa_circ_0003410	84.8362326467043	25.826202644132	1.7025	0.0032051	0.53437
hsa_circ_0003563	2.61718128697011	29.6548722105204	-3.413	0.0033703	0.53437
hsa_circ_0008788	1.30859064348506	87.6184797053089	-6.0073	0.0034403	0.53437
novel_circ_0001923	32.6636074286036	4.88434131685967	2.7978	0.0031486	0.53437
hsa_circ_0005918	115.732263866754	272.056292754915	-1.2299	0.0037957	0.55112
hsa_circ_0072391	32.8679637068885	101.467359688932	-1.6209	0.003652	0.55112
novel_circ_0014217	73.1543167251946	205.771738542806	-1.4908	0.0037745	0.55112
hsa_circ_0000854	175.062687133734	62.8984426057697	1.4617	0.004049	0.5634
hsa_circ_0037158	83.9381885919236	25.2965670724769	1.7286	0.0040116	0.5634
novel_circ_0023235	45.7135301964163	10.7830268994647	2.079	0.0042454	0.57867
hsa_circ_0002634	49.5900345256872	13.5310440668904	1.86	0.004473	0.5975
hsa_circ_0008346	38.5693345721619	7.47416004155385	2.3226	0.004649	0.60779
novel_circ_0004495	0.785154386091033	16.2285166683671	-4.2242	0.004732	0.60779
hsa_circ_0004887	82.6265300890619	25.0693899013498	1.7324	0.0049883	0.61698
hsa_circ_0035197	35.4569289859143	5.34169752883776	2.7455	0.0049666	0.61698
hsa_circ_0000824	17.957475489946	66.4362751994623	-1.8878	0.0062094	0.62263
hsa_circ_0001460	67.4081199517869	14.794580800209	2.1492	0.0057677	0.62263
hsa_circ_0001906	48.5326530825632	13.4677012857185	1.8305	0.0054617	0.62263
hsa_circ_0002134	66.1170312566194	16.5050798768918	1.9859	0.0059668	0.62263
hsa_circ_0004786	76.3975090020511	23.9474100176613	1.6648	0.0057691	0.62263
hsa_circ_0005887	143.189883974601	274.765051504988	-0.93886	0.0059618	0.62263
hsa_circ_0007100	31.4638179981362	6.29240025185369	2.3172	0.0059909	0.62263
hsa_circ_0074373	19.0072903554394	1.33103991276594	3.617	0.005795	0.62263
hsa_circ_0091187	63.6354322819061	17.9850828923267	1.8383	0.005995	0.62263
novel_circ_0015378	19.7637428982125	61.5878876639838	-1.6305	0.0060704	0.62263
novel_circ_0019959	0.523436257394022	13.3133644797048	-4.5012	0.0062459	0.62263
novel_circ_0028629	18.9501295864903	1.10919992730495	3.8558	0.0051509	0.62263
novel_circ_0033538	3.58117537642024	28.157032555754	-2.9191	0.0055762	0.62263
novel_circ_0023234	91.2736535919517	34.1190244018525	1.4208	0.0064645	0.63495
hsa_circ_0001112	156.555215617757	343.634865978381	-1.1285	0.0071386	0.687
hsa_circ_0001900	697.39711973701	368.012936030231	0.92179	0.0072002	0.687
hsa_circ_0001911	27.4184930086407	3.12805559561822	3.1695	0.0074011	0.69622
hsa_circ_0005898	105.146912821558	28.0984294371331	1.9031	0.007834	0.71899
hsa_circ_0010028	30.8415199482394	81.5079984724718	-1.4028	0.0078584	0.71899
hsa_circ_0006229	51.6062541099109	13.9021641754172	1.8824	0.0082597	0.73555
hsa_circ_0023179	24.1586908315942	3.69396196905127	2.6869	0.0082292	0.73555
hsa_circ_0000566	115.065135858895	39.7334052436578	1.5243	0.0088445	0.7384
hsa_circ_0003915	47.0192203254197	14.7981436753694	1.6904	0.0084321	0.7384
hsa_circ_0005537	20.5414940017402	2.23623649394139	3.2821	0.0088212	0.7384
hsa_circ_0033184	32.4983404631293	4.2324976015328	3.0008	0.0087603	0.7384
novel_circ_0035075	29.7820922523654	5.63609737669396	2.3798	0.0087739	0.7384
hsa_circ_0005044	40.3982139910447	9.33927642696846	2.078	0.0090909	0.7496
hsa_circ_0000847	185.541021062167	76.9703718752327	1.2696	0.0094528	0.76994
hsa_circ_0002172	38.5824174248452	8.11648791409998	2.2704	0.010018	0.79656
hsa_circ_0007278	11.8137434575533	0.443679970921982	4.3906	0.0099232	0.79656
novel_circ_0016373	20.3757789872881	1.55287989822694	3.5313	0.010256	0.80588
hsa_circ_0005777	15.418062566015	63.9901189094496	-2.0349	0.010622	0.82495
hsa_circ_0005317	41.3113422755383	8.37043830306355	2.2824	0.010942	0.82623
novel_circ_0008633	18.1027043691514	1.76550280246469	3.3005	0.01101	0.82623
novel_circ_0029110	25.493204262759	4.05170459807943	2.5808	0.010796	0.82623
novel_circ_0004685	18.5486192310209	1.83330474346953	3.3874	0.01121	0.83194
hsa_circ_0000179	19.4169367963605	1.55287989822694	3.46	0.011399	0.83661
hsa_circ_0000448	696.070349657469	310.546963256631	1.1637	0.012045	0.87447
hsa_circ_0045714	15.9782530797312	1.39884185377078	3.4352	0.012349	0.8869
novel_circ_0004490	1.83202690087908	18.4243037034158	-3.2352	0.01342	0.95356
hsa_circ_0001240	41.3206244659566	6.71378442361132	2.5582	0.017609	0.96333
hsa_circ_0001438	127.666042168893	227.870247194722	-0.83649	0.017029	0.96333
hsa_circ_0001964	54.0604994380672	16.2879795539819	1.7205	0.016952	0.96333
hsa_circ_0003102	66.9685418901338	16.6769363018401	2.0151	0.01454	0.96333
hsa_circ_0003258	40.2687673975411	89.2066650899745	-1.1419	0.014087	0.96333
hsa_circ_0003423	178.016526931254	80.8053114296383	1.1376	0.017494	0.96333
hsa_circ_0003502	39.6465867566598	7.12949613046679	2.5308	0.014163	0.96333
hsa_circ_0003951	19.694110620625	2.65286274430865	2.8084	0.015135	0.96333
hsa_circ_0004843	50.1107295138389	16.7043070427917	1.5733	0.015904	0.96333
hsa_circ_0005240	22.1846621561257	2.23623649394139	3.382	0.014212	0.96333
hsa_circ_0006990	312.459022417662	54.4905201958589	2.5184	0.017327	0.96333
hsa_circ_0007658	20.4275827264238	2.50804178107574	2.922	0.016629	0.96333
hsa_circ_0008194	13.6976955564115	56.0832337710241	-2.0493	0.017173	0.96333
hsa_circ_0009130	31.5858653589043	6.71348566205382	2.2059	0.015816	0.96333
hsa_circ_0025842	2.87889941566712	25.3179665869687	-3.0599	0.01636	0.96333
hsa_circ_0048259	16.8537687963431	1.55287989822694	3.2479	0.016554	0.96333
hsa_circ_0050954	56.1184659318963	12.37693552086	2.1613	0.015409	0.96333
hsa_circ_0057691	11.8811661873237	0.665519956382972	3.892	0.015908	0.96333
hsa_circ_0062642	66.9685418901338	16.6769363018401	2.0151	0.01454	0.96333
hsa_circ_0068896	21.8502479402924	2.21839985460991	3.1521	0.017389	0.96333
hsa_circ_0069372	1.15828948837676	13.4944562447157	-3.6588	0.016682	0.96333
hsa_circ_0072741	2.87889941566712	26.3635614892228	-3.1224	0.014852	0.96333
hsa_circ_0091538	15.0919855170964	1.56179821789267	3.2767	0.017049	0.96333
novel_circ_0007066	33.0183444846164	6.51840063559005	2.396	0.017741	0.96333
novel_circ_0021402	1.28532545260017	15.2596785444622	-3.5665	0.017208	0.96333
novel_circ_0021592	2.12228357782689	18.2155606947353	-3.1458	0.014923	0.96333
novel_circ_0023238	52.16788358216	18.9809747367864	1.4805	0.016587	0.96333
novel_circ_0024282	15.0427975385318	0.733321897387811	4.4201	0.017069	0.96333
novel_circ_0034176	1.55734737834221	14.9206505805987	-3.2542	0.014726	0.96333
hsa_circ_0020238	52.7284425222342	16.8761817265793	1.6518	0.017913	0.96484
hsa_circ_0001640	20.6759332485269	54.0786701257213	-1.3817	0.018841	0.99361
hsa_circ_0025843	229.966496686224	432.177592209266	-0.90836	0.018855	0.99361
hsa_circ_0057123	35.9648717613448	10.6700175781769	1.7474	0.018893	0.99361
hsa_circ_0000958	31.5288678850223	6.31053565274267	2.3219	0.020465	0.99493
hsa_circ_0001833	54.2812871324947	12.0370477900026	2.1664	0.01923	0.99493
hsa_circ_0004606	29.5172266416721	5.15168744416115	2.4746	0.020024	0.99493
hsa_circ_0005582	31.7722298036702	8.80490119276229	1.8396	0.019985	0.99493
hsa_circ_0007096	14.5969245128861	57.1752128409519	-1.9867	0.020367	0.99493
hsa_circ_0007158	28.8805322892303	5.08388550315631	2.4503	0.019441	0.99493
hsa_circ_0007836	30.1786140043795	4.997649399705	2.5776	0.020114	0.99493
hsa_circ_0047818	16.2035813286363	0.887359941843963	3.9875	0.020322	0.99493
hsa_circ_0060989	16.5194760393532	1.55287989822694	3.2223	0.019415	0.99493
hsa_circ_0086242	19.8886907734622	1.77471988368793	3.3303	0.020243	0.99493
novel_circ_0005428	30.851903367904	8.50604218507323	1.8498	0.020557	0.99493
hsa_circ_0000678	35.1957425786425	9.00830701577681	1.9836	0.031333	0.99993
hsa_circ_0000702	7.90346905888942	30.5246577569118	-1.931	0.021572	0.99993
hsa_circ_0000722	198.697380299768	331.302373369697	-0.73736	0.035738	0.99993
hsa_circ_0000918	222.212584840402	135.7716585176	0.70655	0.048144	0.99993
hsa_circ_0000942	93.4688802244295	44.0970658262067	1.0745	0.032564	0.99993
hsa_circ_0001098	58.9961008232499	23.6306961118014	1.3073	0.040648	0.99993
hsa_circ_0001170	1.54438598450235	12.8970369908951	-3.1567	0.036423	0.99993
hsa_circ_0001263	151.610824966854	269.735553945659	-0.82883	0.04058	0.99993
hsa_circ_0001368	13.1092512483551	42.4974482222307	-1.6805	0.037712	0.99993
hsa_circ_0001387	67.7886165004123	24.1876659067294	1.4763	0.033461	0.99993
hsa_circ_0001459	92.629097157513	16.1892622557045	2.494	0.037366	0.99993
hsa_circ_0001546	266.239461762624	447.96939171673	-0.74833	0.038427	0.99993
hsa_circ_0002005	21.4121844099639	5.16952408349263	2.09	0.043928	0.99993
hsa_circ_0002073	27.0791320255758	8.26636556028076	1.6678	0.049467	0.99993
hsa_circ_0002194	55.5832602716806	116.503318389082	-1.0673	0.022578	0.99993
hsa_circ_0002205	44.6930285182857	12.7795867686137	1.7919	0.030976	0.99993
hsa_circ_0002470	46.4438966564425	14.1427370848822	1.6728	0.031347	0.99993
hsa_circ_0002513	48.5037879441781	16.2249355343674	1.5504	0.027209	0.99993
hsa_circ_0002562	5.6153071715433	30.86786437789	-2.409	0.027275	0.99993
hsa_circ_0002661	167.341851351144	68.1218118864928	1.2913	0.043153	0.99993
hsa_circ_0002773	8.31810410326581	27.9399139740048	-1.7606	0.032873	0.99993
hsa_circ_0002932	2.71563686671897	15.1921571061755	-2.5135	0.043146	0.99993
hsa_circ_0003113	31.2383264541639	9.69672029443913	1.6737	0.030286	0.99993
hsa_circ_0003171	10.1812056903471	30.0039952814404	-1.5423	0.045675	0.99993
hsa_circ_0003457	16.1467889860452	1.77471988368793	3.0464	0.048799	0.99993
hsa_circ_0003698	20.1834880048876	3.53100560492938	2.4726	0.032391	0.99993
hsa_circ_0004212	11.5052520293997	38.7134250306888	-1.7303	0.028961	0.99993
hsa_circ_0004368	231.387207419446	396.643464166837	-0.775	0.038118	0.99993
hsa_circ_0004628	46.4240637014645	12.9151906506233	1.8416	0.027659	0.99993
hsa_circ_0004868	43.2439924677596	15.948390584682	1.4229	0.049873	0.99993
hsa_circ_0004924	48.677802339149	20.8505685408731	1.2325	0.046677	0.99993
hsa_circ_0005517	12.6664420322581	0.665519956382972	4.0291	0.030867	0.99993
hsa_circ_0005539	21.5907393594125	6.14312012878791	1.7866	0.046746	0.99993
hsa_circ_0005623	18.2996992010966	3.40432004258544	2.3775	0.022936	0.99993
hsa_circ_0006010	32.9741869457309	9.31222270641375	1.7711	0.034811	0.99993
hsa_circ_0006151	176.187810807438	69.1236384397335	1.3393	0.022197	0.99993
hsa_circ_0006427	14.3686957494993	40.4066849911551	-1.4696	0.048752	0.99993
hsa_circ_0006429	5.27332637807945	26.7718304253608	-2.3715	0.021323	0.99993
hsa_circ_0006475	33.446267512967	7.13901197324753	2.2276	0.023185	0.99993
hsa_circ_0006580	12.2569588864042	1.56179821789267	2.9737	0.033861	0.99993
hsa_circ_0006633	106.164813928098	205.93344508418	-0.9534	0.031863	0.99993
hsa_circ_0006668	11.1479788354355	0.896278261509702	3.8496	0.027852	0.99993
hsa_circ_0006773	122.143062958001	61.5037611502743	0.9773	0.034135	0.99993
hsa_circ_0006971	25.2316494291291	5.16090452538439	2.2182	0.028906	0.99993
hsa_circ_0007356	11.5910309692193	0.887359941843963	3.4907	0.033503	0.99993
hsa_circ_0007378	28.8133943133705	5.71281763736453	2.3644	0.033597	0.99993
hsa_circ_0007386	73.6422133147005	31.1720605712451	1.2398	0.029383	0.99993
hsa_circ_0007580	19.0949522529418	2.06436181015376	3.1248	0.036882	0.99993
hsa_circ_0007618	53.3474716312913	22.3763764597061	1.257	0.042741	0.99993
hsa_circ_0007701	56.1748520617333	22.0911936930731	1.3521	0.037795	0.99993
hsa_circ_0007905	250.935135027375	138.894303892195	0.85232	0.029364	0.99993
hsa_circ_0007948	14.9361262507117	42.0359681296558	-1.4751	0.042961	0.99993
hsa_circ_0008041	12.7932350787947	36.7718871461611	-1.5014	0.041317	0.99993
hsa_circ_0008129	12.6714724719372	35.6674451402465	-1.4948	0.028575	0.99993
hsa_circ_0008253	12.9461519944741	1.10919992730495	3.3373	0.025077	0.99993
hsa_circ_0008328	29.0643605960448	8.28420219961224	1.8093	0.03395	0.99993
hsa_circ_0008361	12.3401220656527	0.733321897387811	4.1262	0.039228	0.99993
hsa_circ_0008668	11.8164010543481	1.34441739226455	3.3121	0.03617	0.99993
hsa_circ_0008702	114.968320319142	61.0130994885636	0.91475	0.033705	0.99993
hsa_circ_0008758	49.9062936129344	20.2442309673868	1.2973	0.048062	0.99993
hsa_circ_0008762	26.2296605554869	6.9668385279024	1.9272	0.048292	0.99993
hsa_circ_0008777	40.1603305610537	11.6385569405243	1.7937	0.034543	0.99993
hsa_circ_0008961	79.7845104383881	29.3384388073788	1.4561	0.027365	0.99993
hsa_circ_0009011	25.3611796950802	5.23792354761246	2.1958	0.032201	0.99993
hsa_circ_0009061	213.641403768073	383.008379870152	-0.83954	0.0247	0.99993
hsa_circ_0014614	2.57065090520035	17.3603111563939	-2.7523	0.042598	0.99993
hsa_circ_0021506	15.1225703180972	0.887359941843963	3.8913	0.025882	0.99993
hsa_circ_0023942	230.470213347828	129.339493985462	0.82622	0.046018	0.99993
hsa_circ_0027545	35.1534679974398	11.7477046250943	1.5389	0.04389	0.99993
hsa_circ_0029170	13.4076021745308	1.34441739226455	3.4951	0.026769	0.99993
hsa_circ_0029762	50.0948257692936	16.9404207924237	1.5236	0.035174	0.99993
hsa_circ_0031610	16.9263015884123	2.35400373661958	2.7999	0.038014	0.99993
hsa_circ_0035432	1.04687251478804	12.0819564087281	-3.421	0.032867	0.99993
hsa_circ_0036763	80.5593610274342	33.4496428087516	1.2598	0.037593	0.99993
hsa_circ_0038111	53.8950691775257	15.3866628683636	1.809	0.042045	0.99993
hsa_circ_0043814	15.2758138239109	2.19996569216343	2.8259	0.049488	0.99993
hsa_circ_0046209	11.0702523086201	1.09998284608172	3.3782	0.049798	0.99993
hsa_circ_0046995	12.7571299529134	0.887359941843963	3.6184	0.022012	0.99993
hsa_circ_0046999	31.7432013702179	10.5067624524975	1.6078	0.038695	0.99993
hsa_circ_0049356	41.7439691534337	13.3496352814828	1.6635	0.04017	0.99993
hsa_circ_0049540	17.1858520055159	1.98734278792568	3.054	0.021878	0.99993
hsa_circ_0052012	248.422697194822	137.586212078227	0.85183	0.041198	0.99993
hsa_circ_0054214	29.2297112339666	68.731675817461	-1.2271	0.024185	0.99993
hsa_circ_0058514	24.6067734050571	6.22013915101598	1.9439	0.038987	0.99993
hsa_circ_0065251	8.30252694885487	26.2062410723245	-1.6391	0.046831	0.99993
hsa_circ_0066608	9.74314216001869	36.6490997382136	-1.905	0.046544	0.99993
hsa_circ_0067774	38.1490617938894	91.738161198766	-1.2534	0.041953	0.99993
hsa_circ_0068062	20.0722761625898	3.79803471183406	2.4449	0.028613	0.99993
hsa_circ_0070680	40.8189388681228	9.59708845264991	2.095	0.038826	0.99993
hsa_circ_0071653	44.2883288445962	14.1876457036077	1.6164	0.046359	0.99993
hsa_circ_0073244	11.3393737198805	46.4825824432139	-2.0175	0.025477	0.99993
hsa_circ_0075256	24.71087076853	5.18349908610623	2.2016	0.021491	0.99993
hsa_circ_0079363	11.8864813809134	1.10919992730495	3.2407	0.046389	0.99993
hsa_circ_0079481	5.45204462259514	22.1453376518611	-2.0093	0.036434	0.99993
hsa_circ_0082600	19.95300785746	5.40058115017686	1.8816	0.044172	0.99993
hsa_circ_0089310	33.5860219533435	11.5796733191852	1.5614	0.042371	0.99993
hsa_circ_0089513	11.2280363689114	1.34441739226455	3.2232	0.047835	0.99993
hsa_circ_0091175	10.6606058676991	0.665519956382972	3.7444	0.024334	0.99993
novel_circ_0001217	0.785154386091033	10.6605017353962	-3.6324	0.030796	0.99993
novel_circ_0001943	1.30859064348506	11.9100634661012	-3.0866	0.043646	0.99993
novel_circ_0002576	24.3061710948405	72.5648593202002	-1.5938	0.021119	0.99993
novel_circ_0002615	14.8895540327181	1.55287989822694	3.0843	0.033624	0.99993
novel_circ_0004840	63.3881522919778	128.226056619834	-1.0087	0.031265	0.99993
novel_circ_0005553	38.523415534437	0	7.7179	0.048337	0.99993
novel_circ_0006273	13.2676048164675	1.33103991276594	3.1366	0.039624	0.99993
novel_circ_0007900	3.0887719690047	20.6108736572414	-2.8047	0.030645	0.99993
novel_circ_0013291	1.04687251478804	12.9511626908438	-3.5093	0.021115	0.99993
novel_circ_0013361	1.04687251478804	11.3804461532854	-3.3321	0.034584	0.99993
novel_circ_0014245	11.4042603116994	1.10919992730495	3.1669	0.042123	0.99993
novel_circ_0016757	11.6584536989897	0.665519956382972	3.8814	0.022027	0.99993
novel_circ_0017179	4.18749005915218	24.363139983356	-2.4865	0.046088	0.99993
novel_circ_0019961	11.6010918485775	81.255781871645	-2.7984	0.045687	0.99993
novel_circ_0023037	3.11469475668441	16.709064964182	-2.4297	0.040056	0.99993
novel_circ_0023239	43.5753428740441	15.6313961761039	1.4639	0.035653	0.99993
novel_circ_0023738	25.4310548903545	3.77127975283684	2.6464	0.038363	0.99993
novel_circ_0025409	34.0758055503601	9.1123797585596	1.9325	0.024573	0.99993
novel_circ_0025750	1.57030877218207	13.9925606771439	-3.0628	0.032635	0.99993
novel_circ_0026411	3.47237416340261	17.2928079769465	-2.3512	0.045384	0.99993
novel_circ_0027065	17.4808125320085	2.8654856485464	2.5914	0.033857	0.99993
novel_circ_0029592	42.0057669047503	10.0000384619611	2.0611	0.024937	0.99993
novel_circ_0031276	26.8740847806264	70.0803083845188	-1.3864	0.026952	0.99993
novel_circ_0033410	22.5288106611829	5.16506492365976	2.1448	0.023908	0.99993
novel_circ_0038248	1.57030877218207	15.2778139453512	-3.187	0.027352	0.99993
novel_circ_0038443	16.9316586182257	4.07875831863415	2.055	0.048595	0.99993
novel_circ_0038593	20.2560626331805	3.11467811611961	2.6227	0.025651	0.99993
hsa_circ_0000834	7.01200776150843	0	5.2511	0.030716	NA
hsa_circ_0000885	6.09204975210039	0	5.0554	0.043476	NA
hsa_circ_0001239	0.523436257394022	10.6786371362851	-4.1909	0.017989	NA
hsa_circ_0001388	6.19582052543892	0	5.079	0.022456	NA
hsa_circ_0002052	9.09279139724466	0	5.6269	0.0052805	NA
hsa_circ_0002079	8.03549362656819	0	5.4548	0.017841	NA
hsa_circ_0002536	7.0742785927563	0	5.2665	0.028374	NA
hsa_circ_0002689	0	7.89970461158685	-5.5002	0.0086295	NA
hsa_circ_0002690	4.92345646667861	0	4.7518	0.048341	NA
hsa_circ_0002697	6.95255782212256	0	5.245	0.017459	NA
hsa_circ_0002718	10.7643766410376	0	5.8765	0.0019752	NA
hsa_circ_0002761	5.81753352463068	0	4.9937	0.029927	NA
hsa_circ_0002776	7.29466007442981	0	5.3203	0.025064	NA
hsa_circ_0002846	5.49869646320832	0	4.9067	0.035028	NA
hsa_circ_0002957	0	5.67238643731121	-5.0216	0.048377	NA
hsa_circ_0003025	7.14153802745952	0	5.2767	0.03079	NA
hsa_circ_0003080	4.91049507283875	0	4.7427	0.049282	NA
hsa_circ_0003148	6.364356431753	0	5.1176	0.040717	NA
hsa_circ_0003168	0	7.50569118078073	-5.4213	0.019981	NA
hsa_circ_0003180	0.523436257394022	7.82684598763415	-3.7634	0.049554	NA
hsa_circ_0003236	0	5.75862254076252	-5.0503	0.048777	NA
hsa_circ_0003362	7.69621226612293	0	5.3968	0.0093373	NA
hsa_circ_0003373	9.54381632141295	0	5.7018	0.0034751	NA
hsa_circ_0003396	7.29466007442981	0	5.3203	0.025064	NA
hsa_circ_0003596	9.43223605275708	0	5.6823	0.0041366	NA
hsa_circ_0003729	0	6.31025515002447	-5.1615	0.042206	NA
hsa_circ_0003749	5.51165785704818	0	4.9148	0.034565	NA
hsa_circ_0003857	0	5.85317944076458	-5.0484	0.026192	NA
hsa_circ_0004041	6.04302506860295	0	5.0427	0.047024	NA
hsa_circ_0004193	0	6.91717198778654	-5.2946	0.027422	NA
hsa_circ_0004467	5.5377021035713	0	4.918	0.038309	NA
hsa_circ_0004485	9.54132201968528	0.665519956382972	3.6089	0.042609	NA
hsa_circ_0004522	6.44989245388575	0	5.1422	0.037725	NA
hsa_circ_0004987	7.49909597533431	0	5.3517	0.023453	NA
hsa_circ_0005055	7.87223107762004	0	5.4194	0.021246	NA
hsa_circ_0005075	6.94462686796181	0	5.2492	0.015333	NA
hsa_circ_0005219	7.39062135245099	0	5.3362	0.045767	NA
hsa_circ_0005225	0	6.59571841937563	-5.2273	0.016478	NA
hsa_circ_0005408	0	7.17024435091691	-5.3372	0.026483	NA
hsa_circ_0005496	5.7942683337458	0	4.9845	0.035087	NA
hsa_circ_0005530	0	5.49097765190354	-4.9514	0.034412	NA
hsa_circ_0005877	8.50475330194226	0	5.5364	0.0068049	NA
hsa_circ_0005893	5.62307483063689	0	4.9372	0.033009	NA
hsa_circ_0006160	0	5.96202836377704	-5.0904	0.041939	NA
hsa_circ_0006367	10.5597774450659	0	5.8509	0.003225	NA
hsa_circ_0006417	6.8461294519892	0	5.2187	0.018288	NA
hsa_circ_0006624	8.21433332992729	0	5.4846	0.0078772	NA
hsa_circ_0006749	5.3095529628042	0	4.8594	0.038089	NA
hsa_circ_0006836	8.57982223196282	0	5.5478	0.0057334	NA
hsa_circ_0007036	5.23182643598879	0	4.8344	0.040189	NA
hsa_circ_0007050	0	6.31469605101804	-5.1495	0.040215	NA
hsa_circ_0007125	6.82552185789915	0	5.2155	0.018049	NA
hsa_circ_0007297	0	6.90379450828793	-5.3003	0.027522	NA
hsa_circ_0007543	5.36401429873472	0	4.8738	0.036728	NA
hsa_circ_0007547	6.1285610907357	0	5.0686	0.043622	NA
hsa_circ_0007752	7.63643573660274	0	5.3794	0.021628	NA
hsa_circ_0007804	6.60003031392688	0	5.1729	0.017146	NA
hsa_circ_0007833	7.79201024907696	0	5.4037	0.011393	NA
hsa_circ_0007903	0	5.25130102711107	-4.9053	0.037593	NA
hsa_circ_0007921	8.65489116198339	0	5.5591	0.0056135	NA
hsa_circ_0008263	0	7.450967957717	-5.3944	0.013036	NA
hsa_circ_0008356	6.65199734812972	0	5.1876	0.033354	NA
hsa_circ_0008399	7.73521790648592	0	5.4039	0.021644	NA
hsa_circ_0008527	7.78170645203193	0	5.4041	0.020706	NA
hsa_circ_0008648	0	7.41973558004762	-5.4008	0.011494	NA
hsa_circ_0008672	7.71195271560104	0	5.3976	0.040907	NA
hsa_circ_0008687	7.71947745700782	0	5.4037	0.0093412	NA
hsa_circ_0008792	7.33583342638615	0	5.3165	0.047761	NA
hsa_circ_0008796	5.0529867326297	0	4.7866	0.047029	NA
hsa_circ_0008945	0	6.0119754066111	-5.1016	0.0423	NA
hsa_circ_0009051	4.97791780260913	0	4.7673	0.047069	NA
hsa_circ_0009505	7.41638084506355	0	5.3398	0.011584	NA
hsa_circ_0010927	0	5.33723836900489	-4.9218	0.035954	NA
hsa_circ_0010934	0	5.92098138176942	-5.0609	0.027072	NA
hsa_circ_0011032	5.34590100637234	0	4.8647	0.040905	NA
hsa_circ_0012345	8.38536353796903	0.443679970921982	3.9224	0.042066	NA
hsa_circ_0012939	0	7.03909962874011	-5.3099	0.013916	NA
hsa_circ_0015814	5.9417485969921	0	5.0143	0.048853	NA
hsa_circ_0016599	6.32784509311769	0	5.1049	0.041059	NA
hsa_circ_0017695	0	8.34278705939384	-5.5585	0.0070082	NA
hsa_circ_0019201	6.59238411367669	0	5.1751	0.033888	NA
hsa_circ_0019610	6.78152761408081	0	5.2145	0.017812	NA
hsa_circ_0022599	0	7.69987992257201	-5.4478	0.039292	NA
hsa_circ_0023216	7.49676496867379	0	5.3604	0.022353	NA
hsa_circ_0025799	0	5.80351290064872	-5.0397	0.047135	NA
hsa_circ_0026302	0	6.25611119123644	-5.1437	0.038665	NA
hsa_circ_0028098	6.62341696365517	0	5.1724	0.034815	NA
hsa_circ_0029549	7.67560467203289	0	5.3931	0.021668	NA
hsa_circ_0031554	5.7501107948603	0	4.9729	0.028901	NA
hsa_circ_0031658	0	5.64501569635969	-4.9976	0.031682	NA
hsa_circ_0032136	6.75294722960626	0	5.199	0.032908	NA
hsa_circ_0032321	5.91598910437954	0	5.0094	0.048486	NA
hsa_circ_0032837	0.785154386091033	9.49747486969998	-3.48	0.044178	NA
hsa_circ_0033004	0	6.02983030478187	-5.1033	0.041218	NA
hsa_circ_0035946	0	5.94803510232413	-5.0624	0.048287	NA
hsa_circ_0036249	0	6.65460204071472	-5.2442	0.015624	NA
hsa_circ_0036927	7.64968188435317	0	5.3836	0.023474	NA
hsa_circ_0038048	0	4.94322493819877	-4.805	0.048697	NA
hsa_circ_0038264	7.29466007442981	0	5.3203	0.025064	NA
hsa_circ_0038718	6.46269055265845	0	5.1402	0.018806	NA
hsa_circ_0040705	0	5.69468223647555	-5.0074	0.02975	NA
hsa_circ_0040908	6.36672927463726	0	5.1226	0.038084	NA
hsa_circ_0043810	7.94231140418525	0.443679970921982	3.8458	0.043892	NA
hsa_circ_0044623	5.69830705572462	0	4.9654	0.031588	NA
hsa_circ_0044880	6.62341696365517	0	5.1724	0.034815	NA
hsa_circ_0046876	6.69067639835839	0	5.183	0.036072	NA
hsa_circ_0047136	6.17255533455404	0	5.0718	0.043223	NA
hsa_circ_0047585	6.32285648966233	0	5.1114	0.022271	NA
hsa_circ_0050565	0.642662726300086	9.10405896200886	-3.8448	0.038853	NA
hsa_circ_0052471	5.74230129954296	0	4.9661	0.030536	NA
hsa_circ_0054127	5.16706130301325	0	4.8177	0.04156	NA
hsa_circ_0054535	0	5.174282004883	-4.8809	0.03913	NA
hsa_circ_0056236	0	5.67654683558658	-5.0048	0.032286	NA
hsa_circ_0056539	0	5.98046252622351	-5.1048	0.043954	NA
hsa_circ_0057049	7.49925927040147	0	5.358	0.010185	NA
hsa_circ_0057256	0	7.61868224322926	-5.4323	0.0088115	NA
hsa_circ_0058429	6.49388669770408	0	5.1453	0.037325	NA
hsa_circ_0059116	0	6.14282136723041	-5.1154	0.022912	NA
hsa_circ_0059542	0	7.10274117146958	-5.3363	0.011845	NA
hsa_circ_0060262	7.4085713497462	0	5.3347	0.012295	NA
hsa_circ_0060300	5.68268806508992	0	4.9517	0.031496	NA
hsa_circ_0060551	7.58491675137762	0	5.372	0.024964	NA
hsa_circ_0061342	6.58457461835934	0	5.1705	0.018884	NA
hsa_circ_0061726	6.576765123042	0	5.1647	0.018602	NA
hsa_circ_0064388	8.91145739215789	0	5.6021	0.0046726	NA
hsa_circ_0064550	0	5.9528112825538	-5.0827	0.043617	NA
hsa_circ_0066598	0	7.09798325007921	-5.3257	0.012888	NA
hsa_circ_0066640	5.76822408722267	0	4.9815	0.028805	NA
hsa_circ_0067450	0	7.23834505347925	-5.3564	0.011713	NA
hsa_circ_0070113	6.95006352039488	0	5.2484	0.033787	NA
hsa_circ_0072023	9.74857881245177	0	5.7363	0.0031659	NA
hsa_circ_0072492	0	7.35609403731815	-5.3759	0.011764	NA
hsa_circ_0073713	5.4935445646858	0	4.9058	0.033976	NA
hsa_circ_0074491	0	6.59096049798526	-5.2159	0.017793	NA
hsa_circ_0075501	0	7.32874155520594	-5.3668	0.0135	NA
hsa_circ_0076479	7.44479793447095	0	5.3478	0.01037	NA
hsa_circ_0077657	0	7.12979489202429	-5.3331	0.01302	NA
hsa_circ_0079294	9.99999314410375	0	5.7738	0.003354	NA
hsa_circ_0080026	0	5.69052183820018	-5.0274	0.030189	NA
hsa_circ_0081423	7.17792790725142	0	5.2949	0.012218	NA
hsa_circ_0081963	6.49110764206584	0	5.1492	0.035847	NA
hsa_circ_0083625	0.642662726300086	8.37935662272929	-3.7097	0.045529	NA
hsa_circ_0083995	0	7.34301531937704	-5.3927	0.022796	NA
hsa_circ_0084499	0	6.02059496471934	-5.0821	0.026532	NA
hsa_circ_0089713	7.65467048780852	0	5.3785	0.022586	NA
hsa_circ_0091778	7.90874241625534	0	5.4294	0.019698	NA
hsa_circ_0092237	0	6.93500862711802	-5.2874	0.029945	NA
novel_circ_0000375	8.40114582367089	0	5.5246	0.014974	NA
novel_circ_0000380	10.292785959003	0.733321897387811	3.8724	0.048751	NA
novel_circ_0001467	8.45294956280657	0	5.5311	0.0070862	NA
novel_circ_0002189	0	6.15203844845364	-5.1245	0.021594	NA
novel_circ_0002251	7.99926704184345	0	5.4423	0.0093241	NA
novel_circ_0002276	0	5.90730514071331	-5.0582	0.047737	NA
novel_circ_0002512	6.53277087922366	0	5.1625	0.03454	NA
novel_circ_0002532	0	8.29757967911085	-5.549	0.0064781	NA
novel_circ_0002600	6.68818209663071	0	5.1858	0.033794	NA
novel_circ_0002747	10.3963934372744	0	5.8289	0.0021604	NA
novel_circ_0002950	6.42912156472854	0	5.1315	0.038879	NA
novel_circ_0003609	0	7.38792393810254	-5.394	0.010124	NA
novel_circ_0003661	0	5.26467850660968	-4.8937	0.038275	NA
novel_circ_0003921	0	5.45024769029272	-4.9493	0.036812	NA
novel_circ_0003935	6.11028450330617	0	5.0539	0.044642	NA
novel_circ_0003984	7.71444701732871	0	5.3952	0.022283	NA
novel_circ_0004126	0	6.98021600740101	-5.2944	0.015718	NA
novel_circ_0004426	6.89045028594185	0	5.2364	0.032958	NA
novel_circ_0004462	6.98346921325763	0	5.2494	0.016429	NA
novel_circ_0004622	7.20380885870739	0	5.2915	0.027107	NA
novel_circ_0004822	0	7.9220004107512	-5.4884	0.0073488	NA
novel_circ_0004835	0	8.18427159626552	-5.5216	0.0099271	NA
novel_circ_0004837	0	10.2849224670365	-5.8627	0.0020004	NA
novel_circ_0004851	0	6.64062703810112	-5.2279	0.034115	NA
novel_circ_0004910	7.89815386529975	0	5.4285	0.019158	NA
novel_circ_0005093	5.04268293558467	0	4.7846	0.04463	NA
novel_circ_0005856	7.05620713661768	0	5.2742	0.026826	NA
novel_circ_0006313	0	9.28009404407186	-5.7153	0.0038086	NA
novel_circ_0006319	6.46003295586361	0	5.1354	0.022272	NA
novel_circ_0006574	0	5.8356415629906	-5.0708	0.048865	NA
novel_circ_0006713	0	5.66316935608797	-5.0135	0.04925	NA
novel_circ_0007089	0	5.1153983835439	-4.8591	0.041273	NA
novel_circ_0007151	6.36685073348067	0	5.1143	0.039257	NA
novel_circ_0007397	0	7.36057145599032	-5.3844	0.012716	NA
novel_circ_0007600	7.0329419457328	0	5.2672	0.028583	NA
novel_circ_0008720	6.09470734889523	0	5.0604	0.023955	NA
novel_circ_0008779	0	5.78061957836937	-5.0234	0.031185	NA
novel_circ_0009043	0	7.78609776718403	-5.4579	0.0085194	NA
novel_circ_0009867	0	5.33277920917202	-4.9256	0.036043	NA
novel_circ_0010129	0	9.12159683978284	-5.6895	0.0038685	NA
novel_circ_0010207	7.53798015685388	0	5.3665	0.022231	NA
novel_circ_0010236	0	6.34206679196955	-5.1687	0.02035	NA
novel_circ_0010492	0	5.9528112825538	-5.0827	0.043617	NA
novel_circ_0010728	7.39311565417867	0	5.3337	0.025516	NA
novel_circ_0011600	6.31504699434499	0	5.1053	0.022432	NA
novel_circ_0011624	7.71195271560104	0	5.3976	0.040907	NA
novel_circ_0012066	6.5895632218147	0	5.1641	0.035918	NA
novel_circ_0012132	0	6.17465126801479	-5.1362	0.03882	NA
novel_circ_0012363	5.97825993562741	0	5.0279	0.049536	NA
novel_circ_0013299	0	6.87614326461822	-5.2787	0.01514	NA
novel_circ_0013324	6.05332886564798	0	5.0435	0.027501	NA
novel_circ_0013408	6.36934503520835	0	5.1115	0.042649	NA
novel_circ_0015331	7.60025098810175	0	5.3823	0.01045	NA
novel_circ_0015563	5.8562544110831	0	5.0043	0.049079	NA
novel_circ_0015849	6.53277087922366	0	5.1625	0.03454	NA
novel_circ_0016257	0	5.4094994698426	-4.9314	0.035457	NA
novel_circ_0016374	10.116562016215	0.665519956382972	3.6834	0.034018	NA
novel_circ_0016578	0	6.73578146121817	-5.2464	0.017163	NA
novel_circ_0016597	0	8.71896385086848	-5.6374	0.0047891	NA
novel_circ_0016669	0	7.57765352006094	-5.4212	0.023923	NA
novel_circ_0016671	0	6.13836220739754	-5.1186	0.021913	NA
novel_circ_0016673	0	5.94803510232413	-5.0624	0.048287	NA
novel_circ_0016676	0	8.76387246959397	-5.6354	0.0056782	NA
novel_circ_0016946	0	5.43209403056444	-4.9315	0.039692	NA
novel_circ_0017237	5.97825993562741	0	5.0279	0.049536	NA
novel_circ_0017258	6.7606352660802	0	5.2125	0.018442	NA
novel_circ_0017634	0	5.61766321424748	-4.9851	0.034013	NA
novel_circ_0017805	7.04058814598299	0	5.2649	0.013316	NA
novel_circ_0017875	0	5.17874116471587	-4.8769	0.038945	NA
novel_circ_0018198	6.02479031739717	0	5.0452	0.025021	NA
novel_circ_0018263	0	8.23871431661104	-5.5457	0.0086273	NA
novel_circ_0018696	0	6.31025515002447	-5.1615	0.042206	NA
novel_circ_0018757	0	5.67238643731121	-5.0216	0.048377	NA
novel_circ_0019500	0	6.88536034584145	-5.2866	0.013606	NA
novel_circ_0019541	0	7.61836522283247	-5.4213	0.041578	NA
novel_circ_0019609	6.06612696442068	0	5.0431	0.047124	NA
novel_circ_0019627	0	5.46868185273919	-4.9694	0.034263	NA
novel_circ_0019958	0	8.50574342351573	-5.5843	0.006305	NA
novel_circ_0020470	0	7.89078629192112	-5.5005	0.016948	NA
novel_circ_0021227	5.00118299349401	0	4.7781	0.047886	NA
novel_circ_0021396	0	6.79466508255727	-5.2628	0.016005	NA
novel_circ_0021596	0	6.55913059720087	-5.2024	0.039479	NA
novel_circ_0021857	8.60308742284771	0	5.554	0.0053644	NA
novel_circ_0021925	6.30208560050513	0	5.1003	0.040401	NA
novel_circ_0022500	6.98097491152996	0	5.2532	0.013645	NA
novel_circ_0022589	5.95470999083196	0	5.0206	0.046888	NA
novel_circ_0022727	5.45204462259514	0	4.8998	0.037449	NA
novel_circ_0022782	6.09204975210039	0	5.0554	0.043476	NA
novel_circ_0023422	7.20380885870739	0	5.2915	0.027107	NA
novel_circ_0023599	0	7.11165949113532	-5.3306	0.012089	NA
novel_circ_0023637	0	9.82786501661593	-5.8034	0.0024738	NA
novel_circ_0023675	0	10.3438060883756	-5.8736	0.0019372	NA
novel_circ_0023737	5.74745319806547	0	4.9671	0.031376	NA
novel_circ_0023905	0	6.44227789803447	-5.2106	0.037375	NA
novel_circ_0024556	5.60761913506936	0	4.9345	0.033588	NA
novel_circ_0025002	0	6.39617423307898	-5.1672	0.039506	NA
novel_circ_0025057	6.70098019540341	0	5.1851	0.038604	NA
novel_circ_0025107	7.87223107762004	0	5.4194	0.021246	NA
novel_circ_0025219	0	5.71281763736453	-5.0102	0.029516	NA
novel_circ_0025467	5.96767138467182	0	5.0269	0.045998	NA
novel_circ_0025632	0	7.53690529961082	-5.4096	0.022521	NA
novel_circ_0026228	5.74230129954296	0	4.9661	0.030536	NA
novel_circ_0026825	0	5.87579226032572	-5.0618	0.046617	NA
novel_circ_0026866	0	4.81653937585483	-4.767	0.049955	NA
novel_circ_0026894	0	7.17022609207762	-5.3335	0.048695	NA
novel_circ_0026968	6.83083705148882	0	5.2244	0.032678	NA
novel_circ_0027139	0	6.72686314155243	-5.2519	0.01527	NA
novel_circ_0027342	0	6.69533200232555	-5.2467	0.030546	NA
novel_circ_0028895	0	6.0116766450536	-5.0883	0.024446	NA
novel_circ_0028938	0.642662726300086	8.28866135944511	-3.6896	0.045551	NA
novel_circ_0028965	0	9.15312797900972	-5.6941	0.0042203	NA
novel_circ_0029180	7.51222066424133	0	5.3638	0.010738	NA
novel_circ_0029311	6.62873215724484	0	5.1802	0.038622	NA
novel_circ_0029361	7.72192992251174	0	5.3906	0.04178	NA
novel_circ_0029638	0	6.93948604579018	-5.2923	0.015605	NA
novel_circ_0029803	6.04551937033063	0	5.0392	0.04573	NA
novel_circ_0029805	0	8.29757967911085	-5.549	0.0064781	NA
novel_circ_0030529	0	8.93158675510623	-5.6681	0.0042712	NA
novel_circ_0030694	0	7.17024435091691	-5.3372	0.026483	NA
novel_circ_0030825	0	8.79092619014869	-5.6331	0.0055113	NA
novel_circ_0031432	6.4135444103176	0	5.137	0.036172	NA
novel_circ_0031570	4.97010830729178	0	4.7593	0.047757	NA
novel_circ_0031971	0	6.04320778428048	-5.0953	0.026481	NA
novel_circ_0032317	0	7.09352409024634	-5.3284	0.012387	NA
novel_circ_0032399	0	7.03939839029761	-5.3233	0.012685	NA
novel_circ_0033740	0	5.2465431057207	-4.8907	0.038957	NA
novel_circ_0033746	6.62873215724484	0	5.1802	0.038622	NA
novel_circ_0034308	5.16440370621841	0	4.8113	0.046376	NA
novel_circ_0034597	4.91049507283875	0	4.7427	0.049282	NA
novel_circ_0034787	10.5699179470438	0.665519956382972	3.7364	0.02854	NA
novel_circ_0036396	6.13620729098589	0	5.0657	0.022902	NA
novel_circ_0036596	0	4.96136033908774	-4.8081	0.046187	NA
novel_circ_0037128	6.71394158924327	0	5.1901	0.034637	NA
novel_circ_0037367	6.1285610907357	0	5.0686	0.043622	NA
novel_circ_0037904	5.51165785704818	0	4.9148	0.034565	NA
novel_circ_0038258	0	5.8942264227722	-5.0773	0.043312	NA
novel_circ_0038610	6.06097506589816	0	5.0402	0.02995	NA
novel_circ_0038661	0	6.47349201686456	-5.1972	0.034074	NA
