# Supplementary material for: CircGLIS3 promotes gastric cancer progression by regulating the miR-1343-3p/PGK1 pathway and inhibiting vimentin phosphorylation
Source: J Transl Med. 2024 Mar 8;22:251. doi: 10.1186/s12967-023-04625-2 (PMC10921581; doi:10.1186/s12967-023-04625-2)
Supplement: Supplementary file 3 — Additional file 3. MiRNA sequencing pulled down by circGLIS3. [file 12967_2023_4625_MOESM3_ESM.xlsx]

## Sheet: Sheet 1
miRNA	Chr_Start_End_Strand	miRBaseID	logFC	foldChange	PValue	pAdj	diffState	ZYX-6	ZYX-5
hsa-miR-33b-3p	chr17_17813857_17813878_-	MIMAT0004811	8.60665	389.817	2.87283e-17	2.41561e-16	up	0	12.8382
hsa-miR-371a-3p	chr19_53787716_53787738_+	MIMAT0000723	8.22077	298.331	1.46013e-13	1.14697e-12	up	0	9.81746
hsa-miR-192-3p	chr11_64891159_64891180_-	MIMAT0004543	7.84371	229.716	9.04447e-11	5.93357e-10	up	0	7.5519
hsa-miR-627-5p	chr15_42199630_42199651_-	MIMAT0003296	7.84371	229.716	9.04447e-11	5.93357e-10	up	0	7.5519
hsa-miR-4785	chr2_160407819_160407839_-	MIMAT0019949	7.61035	195.409	2.28375e-09	1.3634e-08	up	0	6.41911
hsa-miR-1322	chr8_10825375_10825393_-	MIMAT0005953	7.43076	172.537	1.98065e-08	1.11552e-07	up	0	5.66392
hsa-miR-3124-5p	chr1_248826383_248826403_+	MIMAT0014986	7.2256	149.665	1.73163e-07	8.83576e-07	up	0	4.90873
hsa-miR-551b-5p	chr3_168551875_168551896_+	MIMAT0004794	6.98634	126.794	1.53001e-06	7.08077e-06	up	0	4.15354
hsa-miR-4517	chr16_28958587_28958611_+	MIMAT0019054	6.84997	115.358	4.57131e-06	1.89519e-05	up	0	3.77595
hsa-miR-4761-3p	chr22_19963814_19963834_+	MIMAT0019909	6.84997	115.358	4.57131e-06	1.89519e-05	up	0	3.77595
hsa-miR-5008-5p	chr1_227941641_227941662_-	MIMAT0021039	6.84997	115.358	4.57131e-06	1.89519e-05	up	0	3.77595
hsa-miR-1275	chr6_34000018_34000034_-	MIMAT0005929	6.69936	103.922	1.37168e-05	5.15028e-05	up	0	3.39835
hsa-miR-6510-3p	chr17_41517166_41517186_-	MIMAT0025477	6.69936	103.922	1.37168e-05	5.15028e-05	up	0	3.39835
hsa-miR-181b-2-3p	chr9_124693763_124693782_+	MIMAT0031893	6.53117	92.4864	4.13757e-05	0.00014115	up	0	3.02076
hsa-miR-345-3p	chr14_100307912_100307933_+	MIMAT0022698	6.53117	92.4864	4.13757e-05	0.00014115	up	0	3.02076
hsa-miR-3654	chr7_133034860_133034878_-	MIMAT0018074	6.53117	92.4864	4.13757e-05	0.00014115	up	0	3.02076
hsa-miR-184	chr15_79209840_79209861_+	MIMAT0000454	6.34075	81.0506	0.000125625	0.000398209	up	0	2.64316
hsa-miR-302a-5p	chr4_112648224_112648246_-	MIMAT0000683	6.34075	81.0506	0.000125625	0.000398209	up	0	2.64316
hsa-miR-4523	chr17_29390668_29390688_+	MIMAT0019061	6.34075	81.0506	0.000125625	0.000398209	up	0	2.64316
hsa-miR-6511a-5p	chr16_14925941_14925963_+;chr16_16324592_16324614_+;chr16_16368880_16368902_+;chr16_18344053_18344075_-	MIMAT0025478;MIMAT0025478_1;MIMAT0025478_2;MIMAT0025478_3	6.34075	81.0506	0.000125625	0.000398209	up	0	2.64316
hsa-miR-6739-3p	chr1_201863427_201863447_+	MIMAT0027380	6.34075	81.0506	0.000125625	0.000398209	up	0	2.64316
hsa-miR-4640-5p	chr6_30890891_30890913_+	MIMAT0019699	6.12132	69.6148	0.00038463	0.00109868	up	0	2.26557
hsa-miR-4691-3p	chr11_68033949_68033971_+	MIMAT0019782	6.12132	69.6148	0.00038463	0.00109868	up	0	2.26557
hsa-miR-561-3p	chr2_188297552_188297573_+	MIMAT0003225	6.12132	69.6148	0.00038463	0.00109868	up	0	2.26557
hsa-miR-6741-5p	chr1_225922116_225922137_-	MIMAT0027383	6.12132	69.6148	0.00038463	0.00109868	up	0	2.26557
hsa-miR-6789-3p	chr19_2235829_2235849_-	MIMAT0027479	6.12132	69.6148	0.00038463	0.00109868	up	0	2.26557
hsa-miR-134-5p	chr14_101054694_101054715_+	MIMAT0000447	5.86243	58.179	0.00119083	0.00290173	up	0	1.88797
hsa-miR-203b-3p	chr14_104117428_104117450_-	MIMAT0019814	5.86243	58.179	0.00119083	0.00290173	up	0	1.88797
hsa-miR-301b-5p	chr22_21652990_21653011_+	MIMAT0032026	5.86243	58.179	0.00119083	0.00290173	up	0	1.88797
hsa-miR-3144-3p	chr6_120015226_120015247_+	MIMAT0015015	5.86243	58.179	0.00119083	0.00290173	up	0	1.88797
hsa-miR-3146	chr7_19705366_19705387_-	MIMAT0015018	5.86243	58.179	0.00119083	0.00290173	up	0	1.88797
hsa-miR-331-5p	chr12_95308445_95308466_+	MIMAT0004700	5.86243	58.179	0.00119083	0.00290173	up	0	1.88797
hsa-miR-34c-3p	chr11_111513484_111513505_+	MIMAT0004677	5.86243	58.179	0.00119083	0.00290173	up	0	1.88797
hsa-miR-3605-5p	chr1_33332449_33332471_-	MIMAT0017981	5.86243	58.179	0.00119083	0.00290173	up	0	1.88797
hsa-miR-3609	chr7_98881700_98881723_+	MIMAT0017986	5.86243	58.179	0.00119083	0.00290173	up	0	1.88797
hsa-miR-3614-5p	chr17_56891319_56891341_-	MIMAT0017992	5.86243	58.179	0.00119083	0.00290173	up	0	1.88797
hsa-miR-3657	chr12_112037627_112037647_-	MIMAT0018077	5.86243	58.179	0.00119083	0.00290173	up	0	1.88797
hsa-miR-4670-3p	chr9_92527991_92528012_-	MIMAT0019751	5.86243	58.179	0.00119083	0.00290173	up	0	1.88797
hsa-miR-4685-3p	chr10_98431292_98431313_-	MIMAT0019772	5.86243	58.179	0.00119083	0.00290173	up	0	1.88797
hsa-miR-4749-5p	chr19_49854593_49854614_+	MIMAT0019885	5.86243	58.179	0.00119083	0.00290173	up	0	1.88797
hsa-miR-4804-5p	chr5_72878600_72878620_+	MIMAT0019984	5.86243	58.179	0.00119083	0.00290173	up	0	1.88797
hsa-miR-6513-3p	chr2_218280127_218280147_-	MIMAT0025483	5.86243	58.179	0.00119083	0.00290173	up	0	1.88797
hsa-miR-6750-3p	chr11_64898363_64898383_-	MIMAT0027401	5.86243	58.179	0.00119083	0.00290173	up	0	1.88797
hsa-miR-6759-5p	chr12_57748656_57748677_-	MIMAT0027418	5.86243	58.179	0.00119083	0.00290173	up	0	1.88797
hsa-miR-6800-3p	chr19_49832076_49832096_+	MIMAT0027501	5.86243	58.179	0.00119083	0.00290173	up	0	1.88797
hsa-miR-708-3p	chr11_79402032_79402053_-	MIMAT0004927	5.86243	58.179	0.00119083	0.00290173	up	0	1.88797
hsa-miR-1226-5p	chr3_47849555_47849580_+	MIMAT0005576	5.54668	46.7432	0.00374474	0.0079277	up	0	1.51038
hsa-miR-200a-5p	chr1_1167878_1167899_+	MIMAT0001620	5.54668	46.7432	0.00374474	0.0079277	up	0	1.51038
hsa-miR-3198	chr12_54231407_54231428_-;chr22_17764190_17764211_-	MIMAT0015083;MIMAT0015083_1	5.54668	46.7432	0.00374474	0.0079277	up	0	1.51038
hsa-miR-34a-3p	chr1_9151693_9151714_-	MIMAT0004557	5.54668	46.7432	0.00374474	0.0079277	up	0	1.51038
hsa-miR-3653-5p	chr22_29333226_29333245_-	MIMAT0032110	5.54668	46.7432	0.00374474	0.0079277	up	0	1.51038
hsa-miR-4665-5p	chr9_6007835_6007857_+	MIMAT0019739	5.54668	46.7432	0.00374474	0.0079277	up	0	1.51038
hsa-miR-548av-5p	chr18_72853365_72853382_-	MIMAT0022303	5.54668	46.7432	0.00374474	0.0079277	up	0	1.51038
hsa-miR-6511b-5p	chr16_2106720_2106743_-;chr16_15134117_15134140_-	MIMAT0025847;MIMAT0025847_1	5.54668	46.7432	0.00374474	0.0079277	up	0	1.51038
hsa-miR-675-5p	chr11_1996800_1996822_-	MIMAT0004284	5.54668	46.7432	0.00374474	0.0079277	up	0	1.51038
hsa-miR-7977	chr3_176515103_176515120_+	MIMAT0031180	5.54668	46.7432	0.00374474	0.0079277	up	0	1.51038
hsa-let-7g-3p	chr3_52268280_52268300_-	MIMAT0004584	5.1419	35.3074	0.0120553	0.0216778	up	0	1.13278
hsa-miR-1254	chr10_23393408_23393431_+;chr10_68759335_68759358_+	MIMAT0005905;MIMAT0005905_1	5.1419	35.3074	0.0120553	0.0216778	up	0	1.13278
hsa-miR-1296-3p	chr10_63372969_63372990_-	MIMAT0026637	5.1419	35.3074	0.0120553	0.0216778	up	0	1.13278
hsa-miR-16-1-3p	chr13_50048985_50049006_-	MIMAT0004489	5.1419	35.3074	0.0120553	0.0216778	up	0	1.13278
hsa-miR-3121-3p	chr1_180438323_180438344_-	MIMAT0014983	5.1419	35.3074	0.0120553	0.0216778	up	0	1.13278
hsa-miR-362-3p	chrX_50009005_50009026_+	MIMAT0004683	5.1419	35.3074	0.0120553	0.0216778	up	0	1.13278
hsa-miR-3660	chr5_90016641_90016661_-	MIMAT0018081	5.1419	35.3074	0.0120553	0.0216778	up	0	1.13278
hsa-miR-3661	chr5_134225777_134225798_+	MIMAT0018082	5.1419	35.3074	0.0120553	0.0216778	up	0	1.13278
hsa-miR-3908	chr12_123536413_123536434_+	MIMAT0018182	5.1419	35.3074	0.0120553	0.0216778	up	0	1.13278
hsa-miR-3938	chr3_55852515_55852536_-	MIMAT0018353	5.1419	35.3074	0.0120553	0.0216778	up	0	1.13278
hsa-miR-4638-5p	chr5_181222612_181222632_-	MIMAT0019695	5.1419	35.3074	0.0120553	0.0216778	up	0	1.13278
hsa-miR-4639-5p	chr6_16141556_16141577_+	MIMAT0019697	5.1419	35.3074	0.0120553	0.0216778	up	0	1.13278
hsa-miR-4652-5p	chr7_93716937_93716958_+	MIMAT0019716	5.1419	35.3074	0.0120553	0.0216778	up	0	1.13278
hsa-miR-4669	chr9_134379449_134379470_+	MIMAT0019749	5.1419	35.3074	0.0120553	0.0216778	up	0	1.13278
hsa-miR-4786-3p	chr2_239943023_239943044_-	MIMAT0019955	5.1419	35.3074	0.0120553	0.0216778	up	0	1.13278
hsa-miR-500b-5p	chrX_50010682_50010699_+	MIMAT0016925	5.1419	35.3074	0.0120553	0.0216778	up	0	1.13278
hsa-miR-548k	chr11_70283986_70284007_+	MIMAT0005882	5.1419	35.3074	0.0120553	0.0216778	up	0	1.13278
hsa-miR-552-5p	chr1_34669650_34669670_-	MIMAT0026615	5.1419	35.3074	0.0120553	0.0216778	up	0	1.13278
hsa-miR-6505-3p	chr12_48132847_48132867_+	MIMAT0025467	5.1419	35.3074	0.0120553	0.0216778	up	0	1.13278
hsa-miR-193b-3p	chr16_14304017_14304038_+	MIMAT0002819	4.93174	30.5212	1.00206e-08	5.80806e-08	up	0.203319	7.1743
hsa-miR-1249-3p	chr22_45200958_45200979_-	MIMAT0005901	4.89927	29.8419	8.0484e-56	1.36982e-54	up	1.82987	55.5064
hsa-miR-548i	chr3_125790493_125790514_-;chr4_9556257_9556278_-;chr8_8089030_8089051_-;chrX_84225797_84225818_-	MIMAT0005935;MIMAT0005935_1;MIMAT0005935_2;MIMAT0005935_3	4.62067	24.6014	2.7178e-21	2.5352e-20	up	0.813277	20.7677
hsa-miR-142-5p	chr17_58331283_58331303_-	MIMAT0000433	4.3873	20.9271	4.67106e-06	1.89702e-05	up	0.203319	4.90873
hsa-miR-346	chr10_86264747_86264769_-	MIMAT0000773	4.3873	20.9271	4.67106e-06	1.89702e-05	up	0.203319	4.90873
hsa-miR-548ag	chr20_60564565_60564585_+;chr4_60922623_60922643_+	MIMAT0018969;MIMAT0018969_1	4.3873	20.9271	4.67106e-06	1.89702e-05	up	0.203319	4.90873
hsa-miR-1247-5p	chr14_101560362_101560383_-	MIMAT0005899	4.14804	17.7291	3.57111e-05	0.000123951	up	0.203319	4.15354
hsa-miR-103a-2-5p	chr20_3917504_3917526_+	MIMAT0009196	3.86106	14.531	0.00027007	0.000806158	up	0.203319	3.39835
hsa-miR-3607-3p	chr5_86620547_86620566_+	MIMAT0017985	3.8603	14.5233	1.09433e-81	3.11101e-80	up	6.70953	97.797
hsa-miR-3944-3p	chr10_133371579_133371601_-	MIMAT0018360	3.63171	12.3952	8.82294e-08	4.62043e-07	up	0.609957	7.92949
hsa-miR-26a-1-3p	chr3_37969452_37969473_+	MIMAT0004499	3.49186	11.2501	3.27141e-05	0.000115564	up	0.406638	4.90873
hsa-miR-584-5p	chr5_149062373_149062394_-	MIMAT0003249	3.49186	11.2501	3.27141e-05	0.000115564	up	0.406638	4.90873
hsa-miR-130a-3p	chr11_57641252_57641273_+	MIMAT0000425	3.41031	10.6318	1.47992e-06	6.90246e-06	up	0.609957	6.79671
hsa-miR-188-5p	chrX_50003517_50003537_+	MIMAT0000457	3.32826	10.044	3.74811e-06	1.62146e-05	up	0.609957	6.41911
hsa-miR-373-5p	chr19_53788710_53788731_+	MIMAT0000725	3.15342	8.89763	6.2986e-46	9.40067e-45	up	7.31949	65.3239
hsa-miR-3131	chr2_219058725_219058747_-	MIMAT0014996	3.02413	8.13493	0.014645	0.02549	up	0.203319	1.88797
hsa-miR-627-3p	chr15_42199593_42199612_-	MIMAT0026623	3.02413	8.13493	0.014645	0.02549	up	0.203319	1.88797
hsa-miR-4783-3p	chr2_127423546_127423568_-	MIMAT0019947	2.96563	7.81164	0.0014053	0.00339661	up	0.406638	3.39835
hsa-miR-1908-5p	chr11_61815209_61815229_-	MIMAT0007881	2.7579	6.76409	2.90927e-16	2.41227e-15	up	3.65974	24.9213
hsa-miR-3158-3p	chr10_101601466_101601487_+;chr10_101601427_101601448_-	MIMAT0015032;MIMAT0015032_1	2.70332	6.51299	2.16811e-05	7.75067e-05	up	1.0166	6.79671
hsa-miR-1287-5p	chr10_98395271_98395292_-	MIMAT0005878	2.59918	6.05943	1.24525e-05	4.82735e-05	up	1.21991	7.5519
hsa-miR-4443	chr3_48196572_48196588_+	MIMAT0018961	2.56789	5.9294	0.00200345	0.00476517	up	0.609957	3.77595
hsa-miR-615-5p	chr12_54033967_54033988_+	MIMAT0004804	2.56161	5.90368	1.71901e-18	1.53172e-17	up	5.2863	31.3404
hsa-miR-7974	chr19_11495544_11495567_-	MIMAT0031177	2.55798	5.88881	4.33299e-42	6.0158e-41	up	12.8091	75.519
hsa-miR-379-5p	chr14_101022071_101022091_+	MIMAT0000733	2.54713	5.8447	0.000476606	0.0013296	up	0.813277	4.90873
hsa-miR-371a-5p	chr19_53787680_53787699_+	MIMAT0004687	2.4871	5.60651	0	0	up	644.725	3611.32
hsa-miR-628-3p	chr15_55372954_55372974_-	MIMAT0003297	2.45568	5.4857	3.88835e-06	1.67003e-05	up	1.62655	9.06227
hsa-miR-4454	chr4_163093607_163093626_-	MIMAT0018976	2.45233	5.47298	1.56697e-05	5.764e-05	up	1.42323	7.92949
hsa-miR-1291	chr12_48654494_48654517_-	MIMAT0005881	2.41494	5.33297	6.52994e-24	6.49729e-23	up	8.33609	44.5562
hsa-miR-194-3p	chr11_64891368_64891389_-	MIMAT0004671	2.40004	5.27817	7.45129e-13	5.63091e-12	up	4.2697	22.6557
hsa-miR-1246	chr2_176601024_176601042_-	MIMAT0005898	2.20987	4.62632	2.10421e-13	1.63145e-12	up	5.69294	26.4316
hsa-miR-424-3p	chrX_134546644_134546664_-	MIMAT0004749	2.17344	4.51099	6.06925e-06	2.41556e-05	up	2.23651	10.1951
hsa-miR-186-3p	chr1_71067642_71067663_-	MIMAT0004612	2.12869	4.37321	0.0497304	0.0747835	up	0.406638	1.88797
hsa-miR-33a-3p	chr22_41900989_41901010_+	MIMAT0004506	2.12869	4.37321	0.0497304	0.0747835	up	0.406638	1.88797
hsa-let-7c-3p	chr21_16539883_16539904_+	MIMAT0026472	2.05866	4.166	0.0243194	0.0395605	up	0.609957	2.64316
hsa-miR-450a-2-3p	chrX_134540529_134540550_-	MIMAT0031074	2.05866	4.166	0.0243194	0.0395605	up	0.609957	2.64316
hsa-miR-500a-5p	chrX_50008443_50008465_+	MIMAT0004773	2.01202	4.03348	1.11262e-08	6.38686e-08	up	4.47302	18.1245
hsa-miR-30c-1-3p	chr1_40757339_40757360_+	MIMAT0004674	2.0041	4.01139	5.35759e-05	0.000180705	up	2.23651	9.06227
hsa-miR-141-5p	chr12_6964113_6964134_+	MIMAT0004598	1.97729	3.93754	2.23535e-24	2.26187e-23	up	15.0456	59.2824
hsa-let-7e-3p	chr19_51692838_51692859_+	MIMAT0004485	1.95329	3.87257	0.000406879	0.00114579	up	1.82987	7.1743
hsa-miR-135b-3p	chr1_205448323_205448344_-	MIMAT0004698	1.91707	3.77655	2.39756e-08	1.3377e-07	up	4.87966	18.5021
hsa-miR-7-5p	chr15_88611856_88611878_+;chr19_4770700_4770722_+;chr9_83969812_83969834_-	MIMAT0000252;MIMAT0000252_1;MIMAT0000252_2	1.88056	3.68217	0	0	up	1092.03	4017.23
hsa-miR-335-5p	chr7_130496126_130496148_+	MIMAT0000765	1.85039	3.60597	4.34955e-11	3.0194e-10	up	7.52281	27.1868
hsa-miR-4467	chr7_102471472_102471493_+	MIMAT0018994	1.80234	3.48785	9.26064e-08	4.80748e-07	up	5.2863	18.5021
hsa-miR-223-3p	chrX_66018937_66018958_+	MIMAT0000280	1.7839	3.44356	5.94486e-05	0.000198273	up	3.04979	10.5727
hsa-miR-423-3p	chr17_30117131_30117153_+	MIMAT0001340	1.7679	3.40559	0	0	up	487.966	1660.28
hsa-miR-27b-5p	chr9_95085463_95085484_+	MIMAT0004588	1.76633	3.40187	0.000221369	0.000670848	up	2.64315	9.06227
hsa-miR-671-5p	chr7_151238449_151238471_+	MIMAT0003880	1.76284	3.39366	1.40019e-151	5.57277e-150	up	136.63	463.309
hsa-miR-940	chr16_2271806_2271826_+	MIMAT0004983	1.7066	3.26391	0.00319699	0.00728474	up	1.82987	6.04152
hsa-let-7d-3p	chr9_94178895_94178916_+	MIMAT0004484	1.6951	3.238	2.24263e-06	9.9914e-06	up	4.87966	15.859
hsa-miR-1306-3p	chr22_20086112_20086129_+	MIMAT0005950	1.69376	3.235	1.57376e-05	5.764e-05	up	4.06638	13.2158
hsa-miR-3653-3p	chr22_29333176_29333193_-	MIMAT0018073	1.69176	3.2305	0.000112352	0.000366527	up	3.25311	10.5727
hsa-miR-324-5p	chr17_7223342_7223364_-	MIMAT0000761	1.58723	3.00473	8.36647e-25	8.61169e-24	up	27.6514	83.0708
hsa-miR-29b-2-5p	chr1_207802492_207802513_-	MIMAT0004515	1.57691	2.9833	0.0360449	0.0573836	up	1.11826	3.39835
hsa-miR-425-3p	chr3_49020159_49020180_-	MIMAT0001343	1.53109	2.89005	4.68336e-11	3.21375e-10	up	12.4025	35.8715
hsa-miR-941	chr20_63919495_63919517_+;chr20_63919551_63919573_+;chr20_63919607_63919629_+;chr20_63919802_63919824_+;chr20_63919914_63919936_+	MIMAT0004984;MIMAT0004984_1;MIMAT0004984_2;MIMAT0004984_3;MIMAT0004984_4	1.5254	2.87867	4.76425e-61	8.88831e-60	up	78.8878	226.934
hsa-miR-3176	chr16_543336_543354_+	MIMAT0015053	1.52487	2.8776	0.0242145	0.0395605	up	1.42323	4.15354
hsa-miR-4485-3p	chr11_10508277_10508296_-	MIMAT0019019	1.52345	2.87477	0.000357359	0.0010458	up	3.65974	10.5727
hsa-miR-483-5p	chr11_2134181_2134202_-	MIMAT0004761	1.51508	2.85814	0.0115965	0.0216778	up	1.82987	5.28633
hsa-miR-372-5p	chr19_53787895_53787917_+	MIMAT0026484	1.51208	2.8522	2.17252e-07	1.09915e-06	up	7.92945	22.6557
hsa-miR-3177-3p	chr16_1735038_1735058_+	MIMAT0015054	1.49498	2.81861	0.000170293	0.000521358	up	4.2697	12.083
hsa-miR-3662	chr6_134979355_134979378_-	MIMAT0018083	1.49074	2.81033	1.11138e-05	4.33656e-05	up	5.89626	16.6142
hsa-miR-7-1-3p	chr9_83969771_83969792_-	MIMAT0004553	1.466	2.76255	4.60096e-08	2.47457e-07	up	9.556	26.4316
hsa-miR-589-5p	chr7_5495873_5495894_-	MIMAT0004799	1.43593	2.70557	2.28089e-06	1.00866e-05	up	7.52281	20.3901
hsa-miR-200b-5p	chr1_1167124_1167145_+	MIMAT0004571	1.40898	2.65549	0.000266423	0.000799268	up	4.67634	12.4606
hsa-miR-29b-1-5p	chr7_130877507_130877530_-	MIMAT0004514	1.40891	2.65536	0.00692397	0.0139179	up	2.54149	6.79671
hsa-miR-615-3p	chr12_54034010_54034031_+	MIMAT0003283	1.38983	2.62049	3.53327e-87	1.05468e-85	up	144.357	377.972
hsa-miR-203a-3p	chr14_104117469_104117490_+	MIMAT0000264	1.37159	2.58755	8.2602e-56	1.36982e-54	up	94.3401	243.926
hsa-miR-135b-5p	chr1_205448361_205448383_-	MIMAT0000758	1.36997	2.58465	4.4484e-08	2.41427e-07	up	11.3859	29.4524
hsa-miR-191-3p	chr3_49020631_49020652_-	MIMAT0001618	1.35366	2.5556	1.33377e-06	6.31953e-06	up	9.14936	23.4109
hsa-miR-200c-3p	chr12_6963742_6963764_+	MIMAT0000617	1.35163	2.552	4.00188e-60	7.23976e-59	up	105.726	269.603
hsa-miR-1248	chr3_186786675_186786701_+	MIMAT0005900	1.2693	2.41045	1.04793e-45	1.52589e-44	up	93.1202	224.291
hsa-miR-429	chr1_1169055_1169076_+	MIMAT0001536	1.2688	2.40961	1.60838e-17	1.37172e-16	up	33.5477	80.8053
hsa-miR-2277-3p	chr5_93620710_93620730_-	MIMAT0011777	1.25941	2.39397	0.0353484	0.0564251	up	2.03319	4.90873
hsa-miR-200b-3p	chr1_1167160_1167181_+	MIMAT0000318	1.24427	2.36898	2.73097e-15	2.20323e-14	up	30.2946	71.743
hsa-miR-373-3p	chr19_53788748_53788770_+	MIMAT0000726	1.20857	2.31108	4.49523e-125	1.57862e-123	up	295.829	683.069
hsa-miR-2277-5p	chr5_93620748_93620771_-	MIMAT0017352	1.18772	2.27792	0.000285903	0.000849175	up	7.11617	16.2366
hsa-miR-1271-5p	chr5_176367960_176367981_+	MIMAT0005796	1.14561	2.21239	0.00108136	0.00286921	up	6.30289	13.971
hsa-miR-652-3p	chrX_110055389_110055409_+	MIMAT0003322	1.12708	2.18417	2.19792e-06	9.86584e-06	up	13.8257	30.2076
hsa-miR-125a-3p	chr19_51693306_51693327_+	MIMAT0004602	1.11838	2.17103	3.42958e-05	0.000119735	up	10.7759	23.4109
hsa-miR-28-5p	chr3_188688794_188688815_+	MIMAT0000085	1.0914	2.1308	0.0446497	0.0680981	up	2.64315	5.66392
hsa-miR-141-3p	chr12_6964155_6964176_+	MIMAT0000432	1.06192	2.08771	9.27803e-39	1.17851e-37	up	121.28	252.988
hsa-miR-31-5p	chr9_21512158_21512178_-	MIMAT0000089	1.05758	2.08143	2.58702e-66	5.51589e-65	up	213.892	444.807
hsa-miR-449c-5p	chr5_55172313_55172337_-	MIMAT0010251	1.03258	2.04568	0.0235962	0.0387003	up	3.86306	7.92949
hsa-miR-455-3p	chr9_114209487_114209507_+	MIMAT0004784	1.02008	2.02803	0.0190888	0.0326533	up	4.2697	8.68468
hsa-miR-378a-5p	chr5_149732829_149732850_+	MIMAT0000731	1.01867	2.02605	1.881e-06	8.57218e-06	up	17.8921	36.2491
hsa-miR-372-3p	chr19_53787931_53787953_+	MIMAT0000724	1.00052	2.00072	3.43317e-239	2.562e-237	up	903.55	1806.04
hsa-miR-744-5p	chr17_12081909_12081930_+	MIMAT0004945	0.98865	1.98433	1.36753e-107	4.29691e-106	up	412.738	818.248
hsa-miR-24-3p	chr19_13836289_13836310_-;chr9_95086064_95086085_+	MIMAT0000080;MIMAT0000080_1	0.971647	1.96108	2.96035e-58	5.19802e-57	up	229.141	448.96
hsa-miR-30c-2-3p	chr6_71376964_71376985_-	MIMAT0004550	0.962492	1.94867	0.0373347	0.0589455	up	3.86306	7.5519
hsa-miR-34c-5p	chr11_111513451_111513473_+	MIMAT0000686	0.958893	1.94382	0.002144	0.00499988	up	8.5394	16.6142
hsa-miR-345-5p	chr14_100307876_100307897_+	MIMAT0000772	0.955962	1.93987	7.85789e-06	3.10673e-05	up	18.2987	35.4939
hsa-miR-1343-3p	chr11_34941888_34941909_+	MIMAT0019776	0.953472	1.93653	0.0268684	0.0432356	up	4.47302	8.68468
hsa-miR-1307-3p	chr10_103394301_103394322_-	MIMAT0005951	0.936906	1.91442	1.24968e-78	3.39116e-77	up	340.153	650.596
hsa-miR-181a-3p	chr1_198859069_198859090_-	MIMAT0000270	0.915521	1.88625	2.79835e-10	1.79636e-09	up	40.4605	76.2741
hsa-miR-200a-3p	chr1_1167916_1167937_+	MIMAT0000682	0.899611	1.86556	2.95443e-30	3.26628e-29	up	138.562	258.275
hsa-miR-671-3p	chr7_151238488_151238508_+	MIMAT0004819	0.893649	1.85787	7.80871e-07	3.79008e-06	up	26.2282	48.7097
hsa-miR-181b-5p	chr1_198858925_198858947_-;chr9_124693725_124693747_+	MIMAT0000257;MIMAT0000257_1	0.879465	1.83969	3.20407e-19	2.89822e-18	up	89.7654	165.009
hsa-miR-339-3p	chr7_1022955_1022977_-	MIMAT0004702	0.81346	1.75742	5.10569e-07	2.51909e-06	up	33.751	59.2824
hsa-miR-320d	chr13_40727828_40727846_-;chrX_140926172_140926190_-	MIMAT0006764;MIMAT0006764_1	0.769605	1.7048	0.00368901	0.0079277	up	12.7786	21.7872
hsa-miR-25-5p	chr7_100093610_100093630_-	MIMAT0004498	0.766784	1.70147	3.38481e-22	3.25925e-21	up	144.153	245.059
hsa-miR-132-3p	chr17_2049929_2049950_-	MIMAT0000426	0.760648	1.69425	1.25458e-08	7.13317e-08	up	50.6265	85.714
hsa-miR-192-5p	chr11_64891203_64891223_-	MIMAT0000222	0.747787	1.67921	2.38791e-33	2.79526e-32	up	235.647	395.342
hsa-miR-484	chr16_15643301_15643322_+	MIMAT0002174	0.745893	1.67701	4.74421e-11	3.21851e-10	up	70.7551	118.565
hsa-miR-185-5p	chr22_20033153_20033174_+	MIMAT0000455	0.737577	1.66737	1.21952e-11	8.87873e-11	up	77.058	128.382
hsa-miR-320b	chr1_116671787_116671808_+;chr1_224257049_224257070_-	MIMAT0005792;MIMAT0005792_1	0.722311	1.64982	3.12462e-06	1.37162e-05	up	38.2071	62.9954
hsa-miR-187-3p	chr18_35904835_35904856_-	MIMAT0000262	0.718369	1.64532	0.0245812	0.0398777	up	8.94604	14.7262
hsa-miR-1301-3p	chr2_25328651_25328674_-	MIMAT0005797	0.680907	1.60315	2.63852e-07	1.32369e-06	up	53.2696	85.3364
hsa-miR-491-5p	chr9_20716120_20716141_+	MIMAT0002807	0.67759	1.59947	0.000688148	0.00185893	up	23.3817	37.3819
hsa-miR-27a-5p	chr19_13836487_13836508_-	MIMAT0004501	0.677058	1.59888	0.00491675	0.0101567	up	16.0622	25.6764
hsa-let-7d-5p	chr9_94178841_94178862_+	MIMAT0000065	0.656606	1.57637	4.89886e-06	1.9761e-05	up	45.5435	71.743
hsa-miR-140-3p	chr16_69933142_69933162_+	MIMAT0004597	0.632607	1.55036	1.40701e-09	8.57127e-09	up	87.0206	134.801
hsa-miR-625-3p	chr14_65471153_65471174_+	MIMAT0004808	0.605255	1.52125	1.92694e-06	8.71502e-06	up	59.3692	90.2451
hsa-miR-503-3p	chrX_134546331_134546353_-	MIMAT0022925	0.600976	1.51674	0.0319104	0.0510737	up	12.1991	18.5021
