# Supplementary material for: CircGLIS3 promotes gastric cancer progression by regulating the miR-1343-3p/PGK1 pathway and inhibiting vimentin phosphorylation
Source: J Transl Med. 2024 Mar 8;22:251. doi: 10.1186/s12967-023-04625-2 (PMC10921581; doi:10.1186/s12967-023-04625-2)
Supplement: Supplementary file 4 — Additional file 4. MiRNAs with binding ability to circGLIS3 predicted by circBank database. [file 12967_2023_4625_MOESM4_ESM.xlsx]

## Sheet: Sheet1
circBank ID	circbase ID	length	miRNA ID (miR_ID)	miRanda binding	targetscan binding		circBank ID	circbase ID	length	miRNA ID (miR_ID)	miRanda binding	targetscan binding
				site (positions)	site (positions)						site (positions)	site (positions)
hsa_circGLIS3_003	hsa_circ_0002874	486	hsa-miR-3653-5p	275	288 356 447 294 362 452
hsa_circGLIS3_003	hsa_circ_0002874	486	hsa-miR-2115-5p	442	379 455 384 461
hsa_circGLIS3_003	hsa_circ_0002874	486	hsa-miR-4501	408	176 422 181 429
hsa_circGLIS3_003	hsa_circ_0002874	486	hsa-miR-4692	320	339 37 345 43
hsa_circGLIS3_003	hsa_circ_0002874	486	hsa-miR-4742-5p	18	340 36 345 43
hsa_circGLIS3_003	hsa_circ_0002874	486	hsa-miR-6511a-5p	321	338 343 344 348
hsa_circGLIS3_003	hsa_circ_0002874	486	hsa-miR-660-3p	276	289 293 296 298
hsa_circGLIS3_003	hsa_circ_0002874	486	hsa-miR-6808-5p	328 168	339 342 344 348
hsa_circGLIS3_003	hsa_circ_0002874	486	hsa-miR-6852-5p	342	353 400 360 405
hsa_circGLIS3_003	hsa_circ_0002874	486	hsa-miR-6893-5p	328	339 342 344 348
hsa_circGLIS3_003	hsa_circ_0002874	486	hsa-miR-7973	408	395 420 400 427
hsa_circGLIS3_003	hsa_circ_0002874	486	hsa-miR-101-5p	9	20 26
hsa_circGLIS3_003	hsa_circ_0002874	486	hsa-miR-1200	272	287 293
hsa_circGLIS3_003	hsa_circ_0002874	486	hsa-miR-1226-5p	266	284 290
hsa_circGLIS3_003	hsa_circ_0002874	486	hsa-miR-1273f	261	272 279
hsa_circGLIS3_003	hsa_circ_0002874	486	hsa-miR-1289	190	205 211
hsa_circGLIS3_003	hsa_circ_0002874	486	hsa-miR-1343-3p	340	354 360
hsa_circGLIS3_003	hsa_circ_0002874	486	hsa-miR-141-5p	92	105 111
hsa_circGLIS3_003	hsa_circ_0002874	486	hsa-miR-181a-2-3p	152	166 172
hsa_circGLIS3_003	hsa_circ_0002874	486	hsa-miR-23a-5p	127	141 147
hsa_circGLIS3_003	hsa_circ_0002874	486	hsa-miR-23b-5p	128	141 147
hsa_circGLIS3_003	hsa_circ_0002874	486	hsa-miR-3158-3p	441	458 464
hsa_circGLIS3_003	hsa_circ_0002874	486	hsa-miR-3170	338	143 149
hsa_circGLIS3_003	hsa_circ_0002874	486	hsa-miR-3616-3p	268	283 290
hsa_circGLIS3_003	hsa_circ_0002874	486	hsa-miR-3661	377	392 399
hsa_circGLIS3_003	hsa_circ_0002874	486	hsa-miR-423-5p	199	214 220
hsa_circGLIS3_003	hsa_circ_0002874	486	hsa-miR-4433a-3p	192	207 213
hsa_circGLIS3_003	hsa_circ_0002874	486	hsa-miR-4449	189	202 208
hsa_circGLIS3_003	hsa_circ_0002874	486	hsa-miR-4481	185	196 202
hsa_circGLIS3_003	hsa_circ_0002874	486	hsa-miR-4632-5p	325	283 288
hsa_circGLIS3_003	hsa_circ_0002874	486	hsa-miR-4640-5p	198	211 217
hsa_circGLIS3_003	hsa_circ_0002874	486	hsa-miR-4649-5p	200	218 224
hsa_circGLIS3_003	hsa_circ_0002874	486	hsa-miR-4667-3p	280	293 300
hsa_circGLIS3_003	hsa_circ_0002874	486	hsa-miR-4674	180	193 199
hsa_circGLIS3_003	hsa_circ_0002874	486	hsa-miR-4689	290	304 310
hsa_circGLIS3_003	hsa_circ_0002874	486	hsa-miR-4691-3p	301	318 325
hsa_circGLIS3_003	hsa_circ_0002874	486	hsa-miR-4725-5p	403	418 425
hsa_circGLIS3_003	hsa_circ_0002874	486	hsa-miR-4726-5p	197	211 217
hsa_circGLIS3_003	hsa_circ_0002874	486	hsa-miR-4732-3p	402	416 422
hsa_circGLIS3_003	hsa_circ_0002874	486	hsa-miR-4745-5p	182	196 202
hsa_circGLIS3_003	hsa_circ_0002874	486	hsa-miR-4776-3p	234	249 255
hsa_circGLIS3_003	hsa_circ_0002874	486	hsa-miR-4802-5p	255	269 275
hsa_circGLIS3_003	hsa_circ_0002874	486	hsa-miR-504-5p	405	418 425
hsa_circGLIS3_003	hsa_circ_0002874	486	hsa-miR-548s	63	79 85
hsa_circGLIS3_003	hsa_circ_0002874	486	hsa-miR-5590-5p	235	248 255
hsa_circGLIS3_003	hsa_circ_0002874	486	hsa-miR-6086	252	266 272
hsa_circGLIS3_003	hsa_circ_0002874	486	hsa-miR-619-3p	375	391 397
hsa_circGLIS3_003	hsa_circ_0002874	486	hsa-miR-649	74	85 91
hsa_circGLIS3_003	hsa_circ_0002874	486	hsa-miR-661	382	400 406
hsa_circGLIS3_003	hsa_circ_0002874	486	hsa-miR-663b	406	81 87
hsa_circGLIS3_003	hsa_circ_0002874	486	hsa-miR-6720-5p	390	404 410
hsa_circGLIS3_003	hsa_circ_0002874	486	hsa-miR-6729-5p	206	218 224
hsa_circGLIS3_003	hsa_circ_0002874	486	hsa-miR-6741-3p	311	325 331
hsa_circGLIS3_003	hsa_circ_0002874	486	hsa-miR-6762-5p	198	212 218
hsa_circGLIS3_003	hsa_circ_0002874	486	hsa-miR-6796-5p	128	145 151
hsa_circGLIS3_003	hsa_circ_0002874	486	hsa-miR-6813-5p	198	214 219
hsa_circGLIS3_003	hsa_circ_0002874	486	hsa-miR-6840-3p	464	476 483
hsa_circGLIS3_003	hsa_circ_0002874	486	hsa-miR-6849-3p	390	403 410
hsa_circGLIS3_003	hsa_circ_0002874	486	hsa-miR-6855-5p	332 126	143 149
hsa_circGLIS3_003	hsa_circ_0002874	486	hsa-miR-6893-3p	430	444 451
hsa_circGLIS3_003	hsa_circ_0002874	486	hsa-miR-7108-5p	70	81 87
hsa_circGLIS3_003	hsa_circ_0002874	486	hsa-miR-766-5p	453	466 473
