# Supplementary material for: CircGLIS3 promotes gastric cancer progression by regulating the miR-1343-3p/PGK1 pathway and inhibiting vimentin phosphorylation
Source: J Transl Med. 2024 Mar 8;22:251. doi: 10.1186/s12967-023-04625-2 (PMC10921581; doi:10.1186/s12967-023-04625-2)
Supplement: Supplementary file 5 — Additional file 5. Potential target gene of miR-1343-3p using multiple databases. [file 12967_2023_4625_MOESM5_ESM.xlsx]

## Sheet: Sheet 1
database	mature_mirna_acc	mature_mirna_id	target_symbol	target_entrez	target_ensembl	experiment	support_type	pubmed_id	type	score
mirtarbase	MIMAT0019776	hsa-miR-1343-3p	ACACA	31	ENSG00000275176	HITS-CLIP	Functional MTI (Weak)	23313552	validated
mirtarbase	MIMAT0019776	hsa-miR-1343-3p	ACACA	31	ENSG00000278540	HITS-CLIP	Functional MTI (Weak)	23313552	validated
mirtarbase	MIMAT0019776	hsa-miR-1343-3p	ADK	132	ENSG00000156110	HITS-CLIP	Functional MTI (Weak)	23824327	validated
mirtarbase	MIMAT0019776	hsa-miR-1343-3p	AHCY	191	ENSG00000101444	HITS-CLIP	Functional MTI (Weak)	23824327	validated
mirtarbase	MIMAT0019776	hsa-miR-1343-3p	ARHGDIA	396	ENSG00000141522	PAR-CLIP	Functional MTI (Weak)	26701625	validated
mirtarbase	MIMAT0019776	hsa-miR-1343-3p	BAG1	573	ENSG00000107262	PAR-CLIP	Functional MTI (Weak)	21572407	validated
mirtarbase	MIMAT0019776	hsa-miR-1343-3p	BMPR1A	657	ENSG00000107779	HITS-CLIP	Functional MTI (Weak)	23824327	validated
mirtarbase	MIMAT0019776	hsa-miR-1343-3p	BMPR1A	657	ENSG00000107779	PAR-CLIP	Functional MTI (Weak)	27292025	validated
mirtarbase	MIMAT0019776	hsa-miR-1343-3p	MPPED1	758	ENSG00000186732	HITS-CLIP	Functional MTI (Weak)	19536157	validated
mirtarbase	MIMAT0019776	hsa-miR-1343-3p	CALR	811	ENSG00000179218	PAR-CLIP	Functional MTI (Weak)	23592263	validated
mirtarbase	MIMAT0019776	hsa-miR-1343-3p	CBS	875	ENSG00000160200	HITS-CLIP	Functional MTI (Weak)	23824327	validated
mirtarbase	MIMAT0019776	hsa-miR-1343-3p	CCNT1	904	ENSG00000129315	PAR-CLIP	Functional MTI (Weak)	20371350	validated
mirtarbase	MIMAT0019776	hsa-miR-1343-3p	CHD4	1108	ENSG00000111642	PAR-CLIP	Functional MTI (Weak)	23592263	validated
mirtarbase	MIMAT0019776	hsa-miR-1343-3p	CHD4	1108	ENSG00000111642	PAR-CLIP	Functional MTI (Weak)	23446348	validated
mirtarbase	MIMAT0019776	hsa-miR-1343-3p	CHD4	1108	ENSG00000111642	PAR-CLIP	Functional MTI (Weak)	20371350	validated
mirtarbase	MIMAT0019776	hsa-miR-1343-3p	COX6B1	1340	ENSG00000126267	PAR-CLIP	Functional MTI (Weak)	21572407	validated
mirtarbase	MIMAT0019776	hsa-miR-1343-3p	CSNK1E	1454	ENSG00000213923	HITS-CLIP	Functional MTI (Weak)	23824327	validated
mirtarbase	MIMAT0019776	hsa-miR-1343-3p	CTNS	1497	ENSG00000040531	PAR-CLIP	Functional MTI (Weak)	23592263	validated
mirtarbase	MIMAT0019776	hsa-miR-1343-3p	TIMM8A	1678	ENSG00000126953	HITS-CLIP	Functional MTI (Weak)	23824327	validated
mirtarbase	MIMAT0019776	hsa-miR-1343-3p	DNMT1	1786	ENSG00000130816	PAR-CLIP	Functional MTI (Weak)	26701625	validated
mirtarbase	MIMAT0019776	hsa-miR-1343-3p	E2F2	1870	ENSG00000007968	HITS-CLIP	Functional MTI (Weak)	23824327	validated
mirtarbase	MIMAT0019776	hsa-miR-1343-3p	E2F2	1870	ENSG00000282899	HITS-CLIP	Functional MTI (Weak)	23824327	validated
mirtarbase	MIMAT0019776	hsa-miR-1343-3p	F2	2147	ENSG00000180210	PAR-CLIP//HITS-CLIP	Functional MTI (Weak)	21572407	validated
mirtarbase	MIMAT0019776	hsa-miR-1343-3p	F2	2147	ENSG00000180210	PAR-CLIP	Functional MTI (Weak)	27292025	validated
mirtarbase	MIMAT0019776	hsa-miR-1343-3p	FANCA	2175	ENSG00000187741	HITS-CLIP	Functional MTI (Weak)	23824327	validated
mirtarbase	MIMAT0019776	hsa-miR-1343-3p	FKBP5	2289	ENSG00000096060	HITS-CLIP	Functional MTI (Weak)	23824327	validated
mirtarbase	MIMAT0019776	hsa-miR-1343-3p	KDSR	2531	ENSG00000119537	PAR-CLIP	Functional MTI (Weak)	27292025	validated
mirtarbase	MIMAT0019776	hsa-miR-1343-3p	GEM	2669	ENSG00000164949	PAR-CLIP	Functional MTI (Weak)	26701625	validated
mirtarbase	MIMAT0019776	hsa-miR-1343-3p	GSR	2936	ENSG00000104687	HITS-CLIP	Functional MTI (Weak)	23824327	validated
mirtarbase	MIMAT0019776	hsa-miR-1343-3p	GSR	2936	ENSG00000104687	HITS-CLIP	Functional MTI (Weak)	19536157	validated
mirtarbase	MIMAT0019776	hsa-miR-1343-3p	HIP1	3092	ENSG00000127946	PAR-CLIP	Functional MTI (Weak)	22100165	validated
mirtarbase	MIMAT0019776	hsa-miR-1343-3p	HMGN2	3151	ENSG00000198830	PAR-CLIP	Functional MTI (Weak)	27292025	validated
mirtarbase	MIMAT0019776	hsa-miR-1343-3p	HOXB5	3215	ENSG00000120075	HITS-CLIP	Functional MTI (Weak)	23824327	validated
mirtarbase	MIMAT0019776	hsa-miR-1343-3p	JARID2	3720	ENSG00000008083	HITS-CLIP	Functional MTI (Weak)	23313552	validated
mirtarbase	MIMAT0019776	hsa-miR-1343-3p	KCNC3	3748	ENSG00000131398	HITS-CLIP	Functional MTI (Weak)	19536157	validated
mirtarbase	MIMAT0019776	hsa-miR-1343-3p	KCNK1	3775	ENSG00000135750	HITS-CLIP	Functional MTI (Weak)	19536157	validated
mirtarbase	MIMAT0019776	hsa-miR-1343-3p	KPNA5	3841	ENSG00000196911	HITS-CLIP	Functional MTI (Weak)	23824327	validated
mirtarbase	MIMAT0019776	hsa-miR-1343-3p	MOG	4340	ENSG00000236561	HITS-CLIP	Functional MTI (Weak)	23313552	validated
mirtarbase	MIMAT0019776	hsa-miR-1343-3p	MOG	4340	ENSG00000237834	HITS-CLIP	Functional MTI (Weak)	23313552	validated
mirtarbase	MIMAT0019776	hsa-miR-1343-3p	MOG	4340	ENSG00000137345	HITS-CLIP	Functional MTI (Weak)	23313552	validated
mirtarbase	MIMAT0019776	hsa-miR-1343-3p	MOG	4340	ENSG00000234096	HITS-CLIP	Functional MTI (Weak)	23313552	validated
mirtarbase	MIMAT0019776	hsa-miR-1343-3p	MOG	4340	ENSG00000232641	HITS-CLIP	Functional MTI (Weak)	23313552	validated
mirtarbase	MIMAT0019776	hsa-miR-1343-3p	MOG	4340	ENSG00000230885	HITS-CLIP	Functional MTI (Weak)	23313552	validated
mirtarbase	MIMAT0019776	hsa-miR-1343-3p	MOG	4340	ENSG00000234623	HITS-CLIP	Functional MTI (Weak)	23313552	validated
mirtarbase	MIMAT0019776	hsa-miR-1343-3p	MOG	4340	ENSG00000204655	HITS-CLIP	Functional MTI (Weak)	23313552	validated
mirtarbase	MIMAT0019776	hsa-miR-1343-3p	MSH3	4437	ENSG00000113318	HITS-CLIP	Functional MTI (Weak)	19536157	validated
mirtarbase	MIMAT0019776	hsa-miR-1343-3p	MT1A	4489	ENSG00000205362	HITS-CLIP	Functional MTI (Weak)	19536157	validated
mirtarbase	MIMAT0019776	hsa-miR-1343-3p	NFIC	4782	ENSG00000141905	PAR-CLIP	Functional MTI (Weak)	26701625	validated
mirtarbase	MIMAT0019776	hsa-miR-1343-3p	NPR1	4881	ENSG00000169418	HITS-CLIP	Functional MTI (Weak)	23824327	validated
mirtarbase	MIMAT0019776	hsa-miR-1343-3p	OXA1L	5018	ENSG00000155463	HITS-CLIP	Functional MTI (Weak)	23824327	validated
mirtarbase	MIMAT0019776	hsa-miR-1343-3p	PGAM1	5223	ENSG00000171314	PAR-CLIP	Functional MTI (Weak)	26701625	validated
mirtarbase	MIMAT0019776	hsa-miR-1343-3p	PGK1	5230	ENSG00000102144	HITS-CLIP	Functional MTI (Weak)	23824327	validated
mirtarbase	MIMAT0019776	hsa-miR-1343-3p	PHKG2	5261	ENSG00000156873	HITS-CLIP	Functional MTI (Weak)	19536157	validated
mirtarbase	MIMAT0019776	hsa-miR-1343-3p	SERPINA1	5265	ENSG00000277377	PAR-CLIP	Functional MTI (Weak)	27292025	validated
mirtarbase	MIMAT0019776	hsa-miR-1343-3p	SERPINA1	5265	ENSG00000197249	PAR-CLIP	Functional MTI (Weak)	27292025	validated
mirtarbase	MIMAT0019776	hsa-miR-1343-3p	PIK3R1	5295	ENSG00000145675	PAR-CLIP	Functional MTI (Weak)	23446348	validated
mirtarbase	MIMAT0019776	hsa-miR-1343-3p	PIK3R1	5295	ENSG00000145675	PAR-CLIP//HITS-CLIP	Functional MTI (Weak)	21572407	validated
mirtarbase	MIMAT0019776	hsa-miR-1343-3p	PLXNA2	5362	ENSG00000076356	HITS-CLIP	Functional MTI (Weak)	19536157	validated
mirtarbase	MIMAT0019776	hsa-miR-1343-3p	POLR2E	5434	ENSG00000099817	HITS-CLIP	Functional MTI (Weak)	19536157	validated
mirtarbase	MIMAT0019776	hsa-miR-1343-3p	PRKAR2A	5576	ENSG00000114302	HITS-CLIP	Functional MTI (Weak)	23824327	validated
mirtarbase	MIMAT0019776	hsa-miR-1343-3p	PRKCH	5583	ENSG00000027075	HITS-CLIP	Functional MTI (Weak)	19536157	validated
mirtarbase	MIMAT0019776	hsa-miR-1343-3p	PRPSAP1	5635	ENSG00000161542	HITS-CLIP	Functional MTI (Weak)	23824327	validated
mirtarbase	MIMAT0019776	hsa-miR-1343-3p	PSMB9	5698	ENSG00000242711	HITS-CLIP	Functional MTI (Weak)	23313552	validated
mirtarbase	MIMAT0019776	hsa-miR-1343-3p	PSMB9	5698	ENSG00000243067	HITS-CLIP	Functional MTI (Weak)	23313552	validated
mirtarbase	MIMAT0019776	hsa-miR-1343-3p	PSMB9	5698	ENSG00000243958	HITS-CLIP	Functional MTI (Weak)	23313552	validated
mirtarbase	MIMAT0019776	hsa-miR-1343-3p	PSMB9	5698	ENSG00000240118	HITS-CLIP	Functional MTI (Weak)	23313552	validated
mirtarbase	MIMAT0019776	hsa-miR-1343-3p	PSMB9	5698	ENSG00000240508	HITS-CLIP	Functional MTI (Weak)	23313552	validated
mirtarbase	MIMAT0019776	hsa-miR-1343-3p	PSMB9	5698	ENSG00000243594	HITS-CLIP	Functional MTI (Weak)	23313552	validated
mirtarbase	MIMAT0019776	hsa-miR-1343-3p	PSMB9	5698	ENSG00000239836	HITS-CLIP	Functional MTI (Weak)	23313552	validated
mirtarbase	MIMAT0019776	hsa-miR-1343-3p	PSMB9	5698	ENSG00000240065	HITS-CLIP	Functional MTI (Weak)	23313552	validated
mirtarbase	MIMAT0019776	hsa-miR-1343-3p	QSOX1	5768	ENSG00000116260	HITS-CLIP	Functional MTI (Weak)	19536157	validated
mirtarbase	MIMAT0019776	hsa-miR-1343-3p	PURB	5814	ENSG00000146676	HITS-CLIP	Functional MTI (Weak)	23824327	validated
mirtarbase	MIMAT0019776	hsa-miR-1343-3p	RBL1	5933	ENSG00000080839	HITS-CLIP	Functional MTI (Weak)	23824327	validated
mirtarbase	MIMAT0019776	hsa-miR-1343-3p	S100A2	6273	ENSG00000196754	PAR-CLIP	Functional MTI (Weak)	22012620	validated
mirtarbase	MIMAT0019776	hsa-miR-1343-3p	SLC16A1	6566	ENSG00000155380	PAR-CLIP	Functional MTI (Weak)	23592263	validated
mirtarbase	MIMAT0019776	hsa-miR-1343-3p	SLC16A1	6566	ENSG00000281917	PAR-CLIP	Functional MTI (Weak)	23592263	validated
mirtarbase	MIMAT0019776	hsa-miR-1343-3p	SLIT3	6586	ENSG00000184347	PAR-CLIP	Functional MTI (Weak)	26701625	validated
mirtarbase	MIMAT0019776	hsa-miR-1343-3p	SLIT3	6586	ENSG00000184347	PAR-CLIP	Functional MTI (Weak)	27292025	validated
mirtarbase	MIMAT0019776	hsa-miR-1343-3p	SNRPD1	6632	ENSG00000167088	HITS-CLIP	Functional MTI (Weak)	23824327	validated
mirtarbase	MIMAT0019776	hsa-miR-1343-3p	SOD2	6648	ENSG00000112096	PAR-CLIP	Functional MTI (Weak)	22012620	validated
mirtarbase	MIMAT0019776	hsa-miR-1343-3p	SOD2	6648	ENSG00000285441	PAR-CLIP	Functional MTI (Weak)	22012620	validated
mirtarbase	MIMAT0019776	hsa-miR-1343-3p	SPTBN2	6712	ENSG00000173898	HITS-CLIP	Functional MTI (Weak)	23313552	validated
mirtarbase	MIMAT0019776	hsa-miR-1343-3p	SSR1	6745	ENSG00000124783	HITS-CLIP	Functional MTI (Weak)	23824327	validated
mirtarbase	MIMAT0019776	hsa-miR-1343-3p	STRN	6801	ENSG00000115808	HITS-CLIP	Functional MTI (Weak)	23824327	validated
mirtarbase	MIMAT0019776	hsa-miR-1343-3p	SYK	6850	ENSG00000165025	HITS-CLIP	Functional MTI (Weak)	23824327	validated
mirtarbase	MIMAT0019776	hsa-miR-1343-3p	TFAM	7019	ENSG00000108064	PAR-CLIP	Functional MTI (Weak)	22012620	validated
mirtarbase	MIMAT0019776	hsa-miR-1343-3p	TGFBR1	7046	ENSG00000106799	HITS-CLIP	Functional MTI (Weak)	23313552	validated
mirtarbase	MIMAT0019776	hsa-miR-1343-3p	XRCC2	7516	ENSG00000196584	HITS-CLIP	Functional MTI (Weak)	23824327	validated
mirtarbase	MIMAT0019776	hsa-miR-1343-3p	ZBTB16	7704	ENSG00000109906	HITS-CLIP	Functional MTI (Weak)	23824327	validated
mirtarbase	MIMAT0019776	hsa-miR-1343-3p	ZNF175	7728	ENSG00000105497	PAR-CLIP	Functional MTI (Weak)	26701625	validated
mirtarbase	MIMAT0019776	hsa-miR-1343-3p	ZNF207	7756	ENSG00000010244	PAR-CLIP	Functional MTI (Weak)	23446348	validated
mirtarbase	MIMAT0019776	hsa-miR-1343-3p	ZNF207	7756	ENSG00000010244	PAR-CLIP	Functional MTI (Weak)	21572407	validated
mirtarbase	MIMAT0019776	hsa-miR-1343-3p	ZNF207	7756	ENSG00000010244	PAR-CLIP	Functional MTI (Weak)	20371350	validated
mirtarbase	MIMAT0019776	hsa-miR-1343-3p	ALDH5A1	7915	ENSG00000112294	HITS-CLIP	Functional MTI (Weak)	23824327	validated
mirtarbase	MIMAT0019776	hsa-miR-1343-3p	KHSRP	8570	ENSG00000088247	PAR-CLIP	Functional MTI (Weak)	23592263	validated
mirtarbase	MIMAT0019776	hsa-miR-1343-3p	KHSRP	8570	ENSG00000088247	PAR-CLIP	Functional MTI (Weak)	20371350	validated
mirtarbase	MIMAT0019776	hsa-miR-1343-3p	SLC4A4	8671	ENSG00000080493	HITS-CLIP	Functional MTI (Weak)	23824327	validated
mirtarbase	MIMAT0019776	hsa-miR-1343-3p	SRSF9	8683	ENSG00000111786	PAR-CLIP	Functional MTI (Weak)	21572407	validated
mirtarbase	MIMAT0019776	hsa-miR-1343-3p	RIOK3	8780	ENSG00000101782	HITS-CLIP	Functional MTI (Weak)	23824327	validated
mirtarbase	MIMAT0019776	hsa-miR-1343-3p	PIAS2	9063	ENSG00000078043	PAR-CLIP	Functional MTI (Weak)	27292025	validated
mirtarbase	MIMAT0019776	hsa-miR-1343-3p	TRIP10	9322	ENSG00000125733	PAR-CLIP	Functional MTI (Weak)	23592263	validated
mirtarbase	MIMAT0019776	hsa-miR-1343-3p	GGPS1	9453	ENSG00000152904	HITS-CLIP	Functional MTI (Weak)	23824327	validated
mirtarbase	MIMAT0019776	hsa-miR-1343-3p	SUSD6	9766	ENSG00000100647	PAR-CLIP	Functional MTI (Weak)	26701625	validated
mirtarbase	MIMAT0019776	hsa-miR-1343-3p	ZBTB24	9841	ENSG00000112365	PAR-CLIP	Functional MTI (Weak)	21572407	validated
mirtarbase	MIMAT0019776	hsa-miR-1343-3p	RABGAP1L	9910	ENSG00000152061	PAR-CLIP	Functional MTI (Weak)	27292025	validated
mirtarbase	MIMAT0019776	hsa-miR-1343-3p	FEM1B	10116	ENSG00000169018	PAR-CLIP	Functional MTI (Weak)	23446348	validated
mirtarbase	MIMAT0019776	hsa-miR-1343-3p	G3BP1	10146	ENSG00000145907	PAR-CLIP	Functional MTI (Weak)	21572407	validated
mirtarbase	MIMAT0019776	hsa-miR-1343-3p	IGSF6	10261	ENSG00000140749	HITS-CLIP	Functional MTI (Weak)	23824327	validated
mirtarbase	MIMAT0019776	hsa-miR-1343-3p	IGSF6	10261	ENSG00000283934	HITS-CLIP	Functional MTI (Weak)	23824327	validated
mirtarbase	MIMAT0019776	hsa-miR-1343-3p	ANP32B	10541	ENSG00000136938	PAR-CLIP	Functional MTI (Weak)	26701625	validated
mirtarbase	MIMAT0019776	hsa-miR-1343-3p	CLDN16	10686	ENSG00000113946	PAR-CLIP	Functional MTI (Weak)	27292025	validated
mirtarbase	MIMAT0019776	hsa-miR-1343-3p	CERS1	10715	ENSG00000223802	PAR-CLIP	Functional MTI (Weak)	20371350	validated
mirtarbase	MIMAT0019776	hsa-miR-1343-3p	NUP50	10762	ENSG00000093000	PAR-CLIP	Functional MTI (Weak)	23446348	validated
mirtarbase	MIMAT0019776	hsa-miR-1343-3p	NUP50	10762	ENSG00000093000	PAR-CLIP	Functional MTI (Weak)	20371350	validated
mirtarbase	MIMAT0019776	hsa-miR-1343-3p	NCKAP1	10787	ENSG00000061676	HITS-CLIP	Functional MTI (Weak)	23313552	validated
mirtarbase	MIMAT0019776	hsa-miR-1343-3p	CLPX	10845	ENSG00000166855	PAR-CLIP	Functional MTI (Weak)	22100165	validated
mirtarbase	MIMAT0019776	hsa-miR-1343-3p	HPSE	10855	ENSG00000173083	HITS-CLIP	Functional MTI (Weak)	23824327	validated
mirtarbase	MIMAT0019776	hsa-miR-1343-3p	LILRA2	11027	ENSG00000275290	HITS-CLIP	Functional MTI (Weak)	23824327	validated
mirtarbase	MIMAT0019776	hsa-miR-1343-3p	LILRA2	11027	ENSG00000274000	HITS-CLIP	Functional MTI (Weak)	23824327	validated
mirtarbase	MIMAT0019776	hsa-miR-1343-3p	LILRA2	11027	ENSG00000239998	HITS-CLIP	Functional MTI (Weak)	23824327	validated
mirtarbase	MIMAT0019776	hsa-miR-1343-3p	LILRA2	11027	ENSG00000278634	HITS-CLIP	Functional MTI (Weak)	23824327	validated
mirtarbase	MIMAT0019776	hsa-miR-1343-3p	ABHD2	11057	ENSG00000140526	HITS-CLIP	Functional MTI (Weak)	23824327	validated
mirtarbase	MIMAT0019776	hsa-miR-1343-3p	SCRG1	11341	ENSG00000164106	HITS-CLIP	Functional MTI (Weak)	23824327	validated
mirtarbase	MIMAT0019776	hsa-miR-1343-3p	IKZF3	22806	ENSG00000161405	HITS-CLIP	Functional MTI (Weak)	23824327	validated
mirtarbase	MIMAT0019776	hsa-miR-1343-3p	AGTPBP1	23287	ENSG00000135049	PAR-CLIP	Functional MTI (Weak)	27292025	validated
mirtarbase	MIMAT0019776	hsa-miR-1343-3p	SASH1	23328	ENSG00000111961	HITS-CLIP	Functional MTI (Weak)	23824327	validated
mirtarbase	MIMAT0019776	hsa-miR-1343-3p	KHNYN	23351	ENSG00000100441	HITS-CLIP	Functional MTI (Weak)	19536157	validated
mirtarbase	MIMAT0019776	hsa-miR-1343-3p	LARP1	23367	ENSG00000155506	PAR-CLIP	Functional MTI (Weak)	20371350	validated
mirtarbase	MIMAT0019776	hsa-miR-1343-3p	CBX5	23468	ENSG00000094916	HITS-CLIP	Functional MTI (Weak)	19536157	validated
mirtarbase	MIMAT0019776	hsa-miR-1343-3p	CBX5	23468	ENSG00000094916	PAR-CLIP	Functional MTI (Weak)	26701625	validated
mirtarbase	MIMAT0019776	hsa-miR-1343-3p	WBP2	23558	ENSG00000132471	PAR-CLIP	Functional MTI (Weak)	23446348	validated
mirtarbase	MIMAT0019776	hsa-miR-1343-3p	WBP2	23558	ENSG00000132471	PAR-CLIP	Functional MTI (Weak)	20371350	validated
mirtarbase	MIMAT0019776	hsa-miR-1343-3p	SSBP2	23635	ENSG00000145687	HITS-CLIP	Functional MTI (Weak)	23824327	validated
mirtarbase	MIMAT0019776	hsa-miR-1343-3p	DSTYK	25778	ENSG00000133059	HITS-CLIP	Functional MTI (Weak)	19536157	validated
mirtarbase	MIMAT0019776	hsa-miR-1343-3p	MTO1	25821	ENSG00000135297	HITS-CLIP	Functional MTI (Weak)	23313552	validated
mirtarbase	MIMAT0019776	hsa-miR-1343-3p	USP49	25862	ENSG00000164663	HITS-CLIP	Functional MTI (Weak)	23824327	validated
mirtarbase	MIMAT0019776	hsa-miR-1343-3p	POC1A	25886	ENSG00000164087	HITS-CLIP	Functional MTI (Weak)	23824327	validated
mirtarbase	MIMAT0019776	hsa-miR-1343-3p	LRRTM2	26045	ENSG00000146006	HITS-CLIP	Functional MTI (Weak)	23824327	validated
mirtarbase	MIMAT0019776	hsa-miR-1343-3p	CCDC69	26112	ENSG00000198624	HITS-CLIP	Functional MTI (Weak)	27418678	validated
mirtarbase	MIMAT0019776	hsa-miR-1343-3p	FBXW8	26259	ENSG00000174989	PAR-CLIP	Functional MTI (Weak)	26701625	validated
mirtarbase	MIMAT0019776	hsa-miR-1343-3p	DAZAP1	26528	ENSG00000071626	PAR-CLIP	Functional MTI (Weak)	26701625	validated
mirtarbase	MIMAT0019776	hsa-miR-1343-3p	RGS17	26575	ENSG00000091844	PAR-CLIP	Functional MTI (Weak)	21572407	validated
mirtarbase	MIMAT0019776	hsa-miR-1343-3p	TRUB2	26995	ENSG00000167112	HITS-CLIP	Functional MTI (Weak)	19536157	validated
mirtarbase	MIMAT0019776	hsa-miR-1343-3p	AGO2	27161	ENSG00000123908	PAR-CLIP	Functional MTI (Weak)	20371350	validated
mirtarbase	MIMAT0019776	hsa-miR-1343-3p	TNRC18P2	27320		PAR-CLIP	Functional MTI (Weak)	21572407	validated
mirtarbase	MIMAT0019776	hsa-miR-1343-3p	TNRC18P2	27320		PAR-CLIP	Functional MTI (Weak)	20371350	validated
mirtarbase	MIMAT0019776	hsa-miR-1343-3p	ANGPTL3	27329	ENSG00000132855	HITS-CLIP	Functional MTI (Weak)	23313552	validated
mirtarbase	MIMAT0019776	hsa-miR-1343-3p	DESI1	27351	ENSG00000100418	PAR-CLIP	Functional MTI (Weak)	20371350	validated
mirtarbase	MIMAT0019776	hsa-miR-1343-3p	TOR2A	27433	ENSG00000160404	PAR-CLIP	Functional MTI (Weak)	26701625	validated
mirtarbase	MIMAT0019776	hsa-miR-1343-3p	ANO7	50636	ENSG00000146205	HITS-CLIP	Functional MTI (Weak)	23824327	validated
mirtarbase	MIMAT0019776	hsa-miR-1343-3p	MRPS16	51021	ENSG00000182180	HITS-CLIP	Functional MTI (Weak)	23824327	validated
mirtarbase	MIMAT0019776	hsa-miR-1343-3p	TUBD1	51174	ENSG00000108423	HITS-CLIP	Functional MTI (Weak)	23824327	validated
mirtarbase	MIMAT0019776	hsa-miR-1343-3p	AMOTL2	51421	ENSG00000114019	PAR-CLIP	Functional MTI (Weak)	23592263	validated
mirtarbase	MIMAT0019776	hsa-miR-1343-3p	VTA1	51534	ENSG00000009844	HITS-CLIP	Functional MTI (Weak)	23824327	validated
mirtarbase	MIMAT0019776	hsa-miR-1343-3p	UFM1	51569	ENSG00000120686	HITS-CLIP	Functional MTI (Weak)	23824327	validated
mirtarbase	MIMAT0019776	hsa-miR-1343-3p	GDE1	51573	ENSG00000006007	HITS-CLIP	Functional MTI (Weak)	23824327	validated
mirtarbase	MIMAT0019776	hsa-miR-1343-3p	PHAX	51808	ENSG00000164902	HITS-CLIP	Functional MTI (Weak)	23824327	validated
mirtarbase	MIMAT0019776	hsa-miR-1343-3p	DNAJC10	54431	ENSG00000077232	PAR-CLIP	Functional MTI (Weak)	22012620	validated
mirtarbase	MIMAT0019776	hsa-miR-1343-3p	MTRF1L	54516	ENSG00000112031	HITS-CLIP	Functional MTI (Weak)	19536157	validated
mirtarbase	MIMAT0019776	hsa-miR-1343-3p	HES2	54626	ENSG00000069812	HITS-CLIP	Functional MTI (Weak)	23824327	validated
mirtarbase	MIMAT0019776	hsa-miR-1343-3p	TRIM44	54765	ENSG00000166326	PAR-CLIP	Functional MTI (Weak)	23592263	validated
mirtarbase	MIMAT0019776	hsa-miR-1343-3p	APTX	54840	ENSG00000137074	HITS-CLIP	Functional MTI (Weak)	23824327	validated
mirtarbase	MIMAT0019776	hsa-miR-1343-3p	DNAJC28	54943	ENSG00000262911	PAR-CLIP	Functional MTI (Weak)	21572407	validated
mirtarbase	MIMAT0019776	hsa-miR-1343-3p	DNAJC28	54943	ENSG00000177692	PAR-CLIP	Functional MTI (Weak)	21572407	validated
mirtarbase	MIMAT0019776	hsa-miR-1343-3p	DNAJC28	54943	ENSG00000262911	HITS-CLIP	Functional MTI (Weak)	23824327	validated
mirtarbase	MIMAT0019776	hsa-miR-1343-3p	DNAJC28	54943	ENSG00000177692	HITS-CLIP	Functional MTI (Weak)	23824327	validated
mirtarbase	MIMAT0019776	hsa-miR-1343-3p	ZSCAN2	54993	ENSG00000176371	HITS-CLIP	Functional MTI (Weak)	23824327	validated
mirtarbase	MIMAT0019776	hsa-miR-1343-3p	OGFOD1	55239	ENSG00000087263	HITS-CLIP	Functional MTI (Weak)	23824327	validated
mirtarbase	MIMAT0019776	hsa-miR-1343-3p	PI4K2B	55300	ENSG00000038210	HITS-CLIP	Functional MTI (Weak)	23824327	validated
mirtarbase	MIMAT0019776	hsa-miR-1343-3p	DHTKD1	55526	ENSG00000181192	HITS-CLIP	Functional MTI (Weak)	23824327	validated
mirtarbase	MIMAT0019776	hsa-miR-1343-3p	SVOP	55530	ENSG00000166111	HITS-CLIP	Functional MTI (Weak)	23824327	validated
mirtarbase	MIMAT0019776	hsa-miR-1343-3p	AMBRA1	55626	ENSG00000110497	PAR-CLIP	Functional MTI (Weak)	26701625	validated
mirtarbase	MIMAT0019776	hsa-miR-1343-3p	BDP1	55814	ENSG00000274803	HITS-CLIP	Functional MTI (Weak)	23824327	validated
mirtarbase	MIMAT0019776	hsa-miR-1343-3p	BDP1	55814	ENSG00000145734	HITS-CLIP	Functional MTI (Weak)	23824327	validated
mirtarbase	MIMAT0019776	hsa-miR-1343-3p	BDP1	55814	ENSG00000273873	HITS-CLIP	Functional MTI (Weak)	23824327	validated
mirtarbase	MIMAT0019776	hsa-miR-1343-3p	PAG1	55824	ENSG00000076641	HITS-CLIP	Functional MTI (Weak)	23824327	validated
mirtarbase	MIMAT0019776	hsa-miR-1343-3p	EMC3	55831	ENSG00000125037	HITS-CLIP	Functional MTI (Weak)	23824327	validated
mirtarbase	MIMAT0019776	hsa-miR-1343-3p	PSENEN	55851	ENSG00000205155	PAR-CLIP	Functional MTI (Weak)	27292025	validated
mirtarbase	MIMAT0019776	hsa-miR-1343-3p	ALG1	56052	ENSG00000033011	HITS-CLIP	Functional MTI (Weak)	23824327	validated
mirtarbase	MIMAT0019776	hsa-miR-1343-3p	PARD3	56288	ENSG00000148498	HITS-CLIP	Functional MTI (Weak)	23313552	validated
mirtarbase	MIMAT0019776	hsa-miR-1343-3p	SAR1A	56681	ENSG00000079332	HITS-CLIP	Functional MTI (Weak)	23313552	validated
mirtarbase	MIMAT0019776	hsa-miR-1343-3p	UGGT1	56886	ENSG00000136731	HITS-CLIP	Functional MTI (Weak)	23824327	validated
mirtarbase	MIMAT0019776	hsa-miR-1343-3p	ATXN7L3	56970	ENSG00000087152	PAR-CLIP	Functional MTI (Weak)	23592263	validated
mirtarbase	MIMAT0019776	hsa-miR-1343-3p	CABP4	57010	ENSG00000175544	HITS-CLIP	Functional MTI (Weak)	23824327	validated
mirtarbase	MIMAT0019776	hsa-miR-1343-3p	RNPEPL1	57140	ENSG00000142327	HITS-CLIP	Functional MTI (Weak)	19536157	validated
mirtarbase	MIMAT0019776	hsa-miR-1343-3p	SMAGP	57228	ENSG00000170545	HITS-CLIP	Functional MTI (Weak)	23824327	validated
mirtarbase	MIMAT0019776	hsa-miR-1343-3p	AS3MT	57412	ENSG00000214435	HITS-CLIP	Functional MTI (Weak)	23824327	validated
mirtarbase	MIMAT0019776	hsa-miR-1343-3p	AS3MT	57412	ENSG00000214435	PAR-CLIP	Functional MTI (Weak)	27292025	validated
mirtarbase	MIMAT0019776	hsa-miR-1343-3p	SHROOM4	57477	ENSG00000158352	HITS-CLIP	Functional MTI (Weak)	23824327	validated
mirtarbase	MIMAT0019776	hsa-miR-1343-3p	TMEM181	57583	ENSG00000146433	HITS-CLIP	Functional MTI (Weak)	23824327	validated
mirtarbase	MIMAT0019776	hsa-miR-1343-3p	PRX	57716	ENSG00000105227	PAR-CLIP	Functional MTI (Weak)	23592263	validated
mirtarbase	MIMAT0019776	hsa-miR-1343-3p	PRX	57716	ENSG00000105227	PAR-CLIP	Functional MTI (Weak)	24398324	validated
mirtarbase	MIMAT0019776	hsa-miR-1343-3p	PRX	57716	ENSG00000105227	PAR-CLIP	Functional MTI (Weak)	22012620	validated
mirtarbase	MIMAT0019776	hsa-miR-1343-3p	GPR107	57720	ENSG00000148358	PAR-CLIP	Functional MTI (Weak)	26701625	validated
mirtarbase	MIMAT0019776	hsa-miR-1343-3p	METTL14	57721	ENSG00000145388	HITS-CLIP	Functional MTI (Weak)	23824327	validated
mirtarbase	MIMAT0019776	hsa-miR-1343-3p	RRAGD	58528	ENSG00000025039	PAR-CLIP	Functional MTI (Weak)	23446348	validated
mirtarbase	MIMAT0019776	hsa-miR-1343-3p	RRAGD	58528	ENSG00000025039	PAR-CLIP	Functional MTI (Weak)	20371350	validated
mirtarbase	MIMAT0019776	hsa-miR-1343-3p	C17orf75	64149	ENSG00000108666	HITS-CLIP	Functional MTI (Weak)	23824327	validated
mirtarbase	MIMAT0019776	hsa-miR-1343-3p	FBRS	64319	ENSG00000156860	PAR-CLIP	Functional MTI (Weak)	26701625	validated
mirtarbase	MIMAT0019776	hsa-miR-1343-3p	NOM1	64434	ENSG00000146909	PAR-CLIP	Functional MTI (Weak)	22012620	validated
mirtarbase	MIMAT0019776	hsa-miR-1343-3p	KLC2	64837	ENSG00000174996	PAR-CLIP	Functional MTI (Weak)	26701625	validated
mirtarbase	MIMAT0019776	hsa-miR-1343-3p	CDCP1	64866	ENSG00000163814	PAR-CLIP	Functional MTI (Weak)	20371350	validated
mirtarbase	MIMAT0019776	hsa-miR-1343-3p	HAUS3	79441	ENSG00000214367	HITS-CLIP	Functional MTI (Weak)	27418678	validated
mirtarbase	MIMAT0019776	hsa-miR-1343-3p	PANK3	79646	ENSG00000120137	HITS-CLIP	Functional MTI (Weak)	23824327	validated
mirtarbase	MIMAT0019776	hsa-miR-1343-3p	GTDC1	79712	ENSG00000121964	HITS-CLIP	Functional MTI (Weak)	23824327	validated
mirtarbase	MIMAT0019776	hsa-miR-1343-3p	FBXO31	79791	ENSG00000103264	HITS-CLIP	Functional MTI (Weak)	23824327	validated
mirtarbase	MIMAT0019776	hsa-miR-1343-3p	PSME3IP1	80011	ENSG00000172775	HITS-CLIP	Functional MTI (Weak)	23824327	validated
mirtarbase	MIMAT0019776	hsa-miR-1343-3p	MED28	80306	ENSG00000118579	HITS-CLIP	Functional MTI (Weak)	23824327	validated
mirtarbase	MIMAT0019776	hsa-miR-1343-3p	PNPLA3	80339	ENSG00000100344	HITS-CLIP	Functional MTI (Weak)	23824327	validated
mirtarbase	MIMAT0019776	hsa-miR-1343-3p	EEPD1	80820	ENSG00000122547	PAR-CLIP	Functional MTI (Weak)	23592263	validated
mirtarbase	MIMAT0019776	hsa-miR-1343-3p	VOPP1	81552	ENSG00000154978	PAR-CLIP	Functional MTI (Weak)	27292025	validated
mirtarbase	MIMAT0019776	hsa-miR-1343-3p	TSPAN14	81619	ENSG00000108219	HITS-CLIP	Functional MTI (Weak)	27418678	validated
mirtarbase	MIMAT0019776	hsa-miR-1343-3p	CDT1	81620	ENSG00000167513	HITS-CLIP	Functional MTI (Weak)	19536157	validated
mirtarbase	MIMAT0019776	hsa-miR-1343-3p	RNF170	81790	ENSG00000120925	HITS-CLIP	Functional MTI (Weak)	23824327	validated
mirtarbase	MIMAT0019776	hsa-miR-1343-3p	FYTTD1	84248	ENSG00000122068	PAR-CLIP	Functional MTI (Weak)	27292025	validated
mirtarbase	MIMAT0019776	hsa-miR-1343-3p	ZNF333	84449	ENSG00000160961	HITS-CLIP	Functional MTI (Weak)	23824327	validated
mirtarbase	MIMAT0019776	hsa-miR-1343-3p	SLX4	84464	ENSG00000188827	HITS-CLIP	Functional MTI (Weak)	28735896	validated
mirtarbase	MIMAT0019776	hsa-miR-1343-3p	ZNF347	84671	ENSG00000197937	HITS-CLIP	Functional MTI (Weak)	23824327	validated
mirtarbase	MIMAT0019776	hsa-miR-1343-3p	KDM2B	84678	ENSG00000089094	HITS-CLIP	Functional MTI (Weak)	23824327	validated
mirtarbase	MIMAT0019776	hsa-miR-1343-3p	CNDP1	84735	ENSG00000150656	HITS-CLIP	Functional MTI (Weak)	23313552	validated
mirtarbase	MIMAT0019776	hsa-miR-1343-3p	LMNB2	84823	ENSG00000176619	PAR-CLIP	Functional MTI (Weak)	26701625	validated
mirtarbase	MIMAT0019776	hsa-miR-1343-3p	AOPEP	84909	ENSG00000148120	PAR-CLIP	Functional MTI (Weak)	27292025	validated
mirtarbase	MIMAT0019776	hsa-miR-1343-3p	NAV1	89796	ENSG00000134369	HITS-CLIP	Functional MTI (Weak)	23824327	validated
mirtarbase	MIMAT0019776	hsa-miR-1343-3p	LYRM7	90624	ENSG00000186687	HITS-CLIP	Functional MTI (Weak)	23824327	validated
mirtarbase	MIMAT0019776	hsa-miR-1343-3p	ZNF486	90649	ENSG00000256229	HITS-CLIP	Functional MTI (Weak)	23824327	validated
mirtarbase	MIMAT0019776	hsa-miR-1343-3p	SCARF2	91179	ENSG00000244486	PAR-CLIP	Functional MTI (Weak)	23592263	validated
mirtarbase	MIMAT0019776	hsa-miR-1343-3p	SCARF2	91179	ENSG00000244486	PAR-CLIP	Functional MTI (Weak)	26701625	validated
mirtarbase	MIMAT0019776	hsa-miR-1343-3p	MSANTD3	91283	ENSG00000066697	HITS-CLIP	Functional MTI (Weak)	23824327	validated
mirtarbase	MIMAT0019776	hsa-miR-1343-3p	BTF3L4	91408	ENSG00000134717	PAR-CLIP	Functional MTI (Weak)	23592263	validated
mirtarbase	MIMAT0019776	hsa-miR-1343-3p	BTF3L4	91408	ENSG00000134717	PAR-CLIP	Functional MTI (Weak)	21572407	validated
mirtarbase	MIMAT0019776	hsa-miR-1343-3p	BTF3L4	91408	ENSG00000134717	PAR-CLIP	Functional MTI (Weak)	20371350	validated
mirtarbase	MIMAT0019776	hsa-miR-1343-3p	NEK9	91754	ENSG00000119638	HITS-CLIP	Functional MTI (Weak)	23824327	validated
mirtarbase	MIMAT0019776	hsa-miR-1343-3p	C1orf158	93190	ENSG00000157330	HITS-CLIP	Functional MTI (Weak)	23313552	validated
mirtarbase	MIMAT0019776	hsa-miR-1343-3p	STX1B	112755	ENSG00000099365	HITS-CLIP	Functional MTI (Weak)	23824327	validated
mirtarbase	MIMAT0019776	hsa-miR-1343-3p	SCAMP4	113178	ENSG00000227500	PAR-CLIP	Functional MTI (Weak)	26701625	validated
mirtarbase	MIMAT0019776	hsa-miR-1343-3p	LACTB	114294	ENSG00000103642	HITS-CLIP	Functional MTI (Weak)	23824327	validated
mirtarbase	MIMAT0019776	hsa-miR-1343-3p	DIS3L	115752	ENSG00000166938	HITS-CLIP	Functional MTI (Weak)	23824327	validated
mirtarbase	MIMAT0019776	hsa-miR-1343-3p	LRRC58	116064	ENSG00000163428	PAR-CLIP	Functional MTI (Weak)	23592263	validated
mirtarbase	MIMAT0019776	hsa-miR-1343-3p	ZNF488	118738	ENSG00000265763	HITS-CLIP	Functional MTI (Weak)	23824327	validated
mirtarbase	MIMAT0019776	hsa-miR-1343-3p	SENP8	123228	ENSG00000166192	HITS-CLIP	Functional MTI (Weak)	23824327	validated
mirtarbase	MIMAT0019776	hsa-miR-1343-3p	SLC43A2	124935	ENSG00000278550	PAR-CLIP	Functional MTI (Weak)	26701625	validated
mirtarbase	MIMAT0019776	hsa-miR-1343-3p	SLC43A2	124935	ENSG00000167703	PAR-CLIP	Functional MTI (Weak)	26701625	validated
mirtarbase	MIMAT0019776	hsa-miR-1343-3p	GJD3	125111	ENSG00000183153	HITS-CLIP	Functional MTI (Weak)	23824327	validated
mirtarbase	MIMAT0019776	hsa-miR-1343-3p	TPRG1L	127262	ENSG00000158109	PAR-CLIP	Functional MTI (Weak)	27292025	validated
mirtarbase	MIMAT0019776	hsa-miR-1343-3p	FITM2	128486	ENSG00000197296	HITS-CLIP	Functional MTI (Weak)	23313552	validated
mirtarbase	MIMAT0019776	hsa-miR-1343-3p	C20orf144	128864	ENSG00000149609	HITS-CLIP	Functional MTI (Weak)	23313552	validated
mirtarbase	MIMAT0019776	hsa-miR-1343-3p	OCIAD2	132299	ENSG00000145247	HITS-CLIP	Functional MTI (Weak)	23824327	validated
mirtarbase	MIMAT0019776	hsa-miR-1343-3p	GPAT4	137964	ENSG00000158669	PAR-CLIP	Functional MTI (Weak)	26701625	validated
mirtarbase	MIMAT0019776	hsa-miR-1343-3p	LETM2	137994	ENSG00000165046	HITS-CLIP	Functional MTI (Weak)	23824327	validated
mirtarbase	MIMAT0019776	hsa-miR-1343-3p	ASB8	140461	ENSG00000177981	HITS-CLIP	Functional MTI (Weak)	23824327	validated
mirtarbase	MIMAT0019776	hsa-miR-1343-3p	ZNF785	146540	ENSG00000197162	HITS-CLIP	Functional MTI (Weak)	23824327	validated
mirtarbase	MIMAT0019776	hsa-miR-1343-3p	CNKSR3	154043	ENSG00000153721	PAR-CLIP	Functional MTI (Weak)	21572407	validated
mirtarbase	MIMAT0019776	hsa-miR-1343-3p	CNKSR3	154043	ENSG00000153721	HITS-CLIP	Functional MTI (Weak)	23824327	validated
mirtarbase	MIMAT0019776	hsa-miR-1343-3p	CNKSR3	154043	ENSG00000153721	PAR-CLIP	Functional MTI (Weak)	27292025	validated
mirtarbase	MIMAT0019776	hsa-miR-1343-3p	FAM151B	167555	ENSG00000152380	HITS-CLIP	Functional MTI (Weak)	23313552	validated
mirtarbase	MIMAT0019776	hsa-miR-1343-3p	AGO3	192669	ENSG00000126070	HITS-CLIP	Functional MTI (Weak)	23824327	validated
mirtarbase	MIMAT0019776	hsa-miR-1343-3p	ZNF626	199777	ENSG00000188171	HITS-CLIP	Functional MTI (Weak)	23824327	validated
mirtarbase	MIMAT0019776	hsa-miR-1343-3p	TRIM65	201292	ENSG00000141569	HITS-CLIP	Functional MTI (Weak)	23824327	validated
mirtarbase	MIMAT0019776	hsa-miR-1343-3p	PLCXD2	257068	ENSG00000240891	PAR-CLIP	Functional MTI (Weak)	22100165	validated
mirtarbase	MIMAT0019776	hsa-miR-1343-3p	ARL10	285598	ENSG00000175414	HITS-CLIP	Functional MTI (Weak)	23824327	validated
mirtarbase	MIMAT0019776	hsa-miR-1343-3p	VSIG1	340547	ENSG00000101842	HITS-CLIP	Functional MTI (Weak)	23824327	validated
mirtarbase	MIMAT0019776	hsa-miR-1343-3p	SLC10A6	345274	ENSG00000145283	HITS-CLIP	Functional MTI (Weak)	23824327	validated
mirtarbase	MIMAT0019776	hsa-miR-1343-3p	CAVIN4	347273	ENSG00000170681	HITS-CLIP	Functional MTI (Weak)	23824327	validated
mirtarbase	MIMAT0019776	hsa-miR-1343-3p	DNAAF3	352909	ENSG00000167646	PAR-CLIP	Functional MTI (Weak)	22012620	validated
mirtarbase	MIMAT0019776	hsa-miR-1343-3p	RAB15	376267	ENSG00000139998	PAR-CLIP	Functional MTI (Weak)	23592263	validated
mirtarbase	MIMAT0019776	hsa-miR-1343-3p	RAB15	376267	ENSG00000139998	PAR-CLIP	Functional MTI (Weak)	22012620	validated
mirtarbase	MIMAT0019776	hsa-miR-1343-3p	SAMD5	389432	ENSG00000203727	PAR-CLIP	Functional MTI (Weak)	21572407	validated
mirtarbase	MIMAT0019776	hsa-miR-1343-3p	SPRED3	399473	ENSG00000188766	HITS-CLIP	Functional MTI (Weak)	19536157	validated
mirtarbase	MIMAT0019776	hsa-miR-1343-3p	PLIN5	440503	ENSG00000214456	PAR-CLIP	Functional MTI (Weak)	21572407	validated
mirtarbase	MIMAT0019776	hsa-miR-1343-3p	FAM229B	619208	ENSG00000203778	HITS-CLIP	Functional MTI (Weak)	23824327	validated
mirtarbase	MIMAT0019776	hsa-miR-1343-3p	ZNF704	619279	ENSG00000164684	PAR-CLIP	Functional MTI (Weak)	23446348	validated
mirtarbase	MIMAT0019776	hsa-miR-1343-3p	ZNF704	619279	ENSG00000164684	PAR-CLIP	Functional MTI (Weak)	22012620	validated
mirtarbase	MIMAT0019776	hsa-miR-1343-3p	ZNF704	619279	ENSG00000164684	PAR-CLIP	Functional MTI (Weak)	20371350	validated
mirtarbase	MIMAT0019776	hsa-miR-1343-3p	ZNF704	619279	ENSG00000164684	PAR-CLIP	Functional MTI (Weak)	26701625	validated
mirtarbase	MIMAT0019776	hsa-miR-1343-3p	SMIM15	643155	ENSG00000188725	HITS-CLIP	Functional MTI (Weak)	23824327	validated
mirtarbase	MIMAT0019776	hsa-miR-1343-3p	TMPPE	643853	ENSG00000188167	PAR-CLIP	Functional MTI (Weak)	20371350	validated
mirtarbase	MIMAT0019776	hsa-miR-1343-3p	FAM227A	646851	ENSG00000184949	HITS-CLIP	Functional MTI (Weak)	23824327	validated
mirtarbase	MIMAT0019776	hsa-miR-1343-3p	C6orf132	647024	ENSG00000188112	HITS-CLIP	Functional MTI (Weak)	23824327	validated
mirtarbase	MIMAT0019776	hsa-miR-1343-3p	ZBTB8B	728116	ENSG00000273274	HITS-CLIP	Functional MTI (Weak)	23313552	validated
tarbase	MIMAT0019776	hsa-miR-1343-3p	MAD1L1	8379	ENSG00000002822	Degradome sequencing	positive		validated
tarbase	MIMAT0019776	hsa-miR-1343-3p	LASP1	3927	ENSG00000002834	Degradome sequencing	negative		validated
tarbase	MIMAT0019776	hsa-miR-1343-3p	CYP26B1	56603	ENSG00000003137	Degradome sequencing	positive		validated
tarbase	MIMAT0019776	hsa-miR-1343-3p	TFPI	7035	ENSG00000003436	Degradome sequencing	negative		validated
tarbase	MIMAT0019776	hsa-miR-1343-3p	SLC7A2	6542	ENSG00000003989	Degradome sequencing//Degradome sequencing	positive		validated
tarbase	MIMAT0019776	hsa-miR-1343-3p	SARM1	23098	ENSG00000004139	Degradome sequencing	positive		validated
tarbase	MIMAT0019776	hsa-miR-1343-3p	PLXND1	23129	ENSG00000004399	Degradome sequencing	positive		validated
tarbase	MIMAT0019776	hsa-miR-1343-3p	CD38	952	ENSG00000004468	Degradome sequencing	positive		validated
tarbase	MIMAT0019776	hsa-miR-1343-3p	CAMKK1	84254	ENSG00000004660	Degradome sequencing	negative		validated
tarbase	MIMAT0019776	hsa-miR-1343-3p	ARHGAP33	115703	ENSG00000004777	Degradome sequencing	positive		validated
tarbase	MIMAT0019776	hsa-miR-1343-3p	PDK4	5166	ENSG00000004799	Degradome sequencing	positive		validated
tarbase	MIMAT0019776	hsa-miR-1343-3p	ARX	170302	ENSG00000004848	Degradome sequencing	positive		validated
tarbase	MIMAT0019776	hsa-miR-1343-3p	FAM214B	80256	ENSG00000005238	Degradome sequencing	positive		validated
tarbase	MIMAT0019776	hsa-miR-1343-3p	FAM214B	80256	ENSG00000005238	Degradome sequencing	negative		validated
tarbase	MIMAT0019776	hsa-miR-1343-3p	CREBBP	1387	ENSG00000005339	Degradome sequencing	negative		validated
tarbase	MIMAT0019776	hsa-miR-1343-3p	ITGA2B	3674	ENSG00000005961	Degradome sequencing	negative		validated
tarbase	MIMAT0019776	hsa-miR-1343-3p	OSBPL7	114881	ENSG00000006025	Degradome sequencing	negative		validated
tarbase	MIMAT0019776	hsa-miR-1343-3p	TMEM98	26022	ENSG00000006042	Degradome sequencing	positive		validated
tarbase	MIMAT0019776	hsa-miR-1343-3p	YBX2	51087	ENSG00000006047	Degradome sequencing	positive		validated
tarbase	MIMAT0019776	hsa-miR-1343-3p	MAP3K14	9020	ENSG00000006062	Degradome sequencing	negative		validated
tarbase	MIMAT0019776	hsa-miR-1343-3p	CACNA1G	8913	ENSG00000006283	Degradome sequencing	positive		validated
tarbase	MIMAT0019776	hsa-miR-1343-3p	TNFRSF12A	51330	ENSG00000006327	Degradome sequencing	negative		validated
tarbase	MIMAT0019776	hsa-miR-1343-3p	ALDH3B1	221	ENSG00000006534	Degradome sequencing	negative		validated
tarbase	MIMAT0019776	hsa-miR-1343-3p	PHTF2	57157	ENSG00000006576	Degradome sequencing	negative		validated
tarbase	MIMAT0019776	hsa-miR-1343-3p	ELAC2	60528	ENSG00000006744	Degradome sequencing	positive		validated
tarbase	MIMAT0019776	hsa-miR-1343-3p	ARSD	414	ENSG00000006756	Degradome sequencing	negative		validated
tarbase	MIMAT0019776	hsa-miR-1343-3p	CACNA2D2	9254	ENSG00000007402	Degradome sequencing	positive		validated
tarbase	MIMAT0019776	hsa-miR-1343-3p	E2F2	1870	ENSG00000007968	Degradome sequencing	positive		validated
tarbase	MIMAT0019776	hsa-miR-1343-3p	NADK	65220	ENSG00000008130	Degradome sequencing	negative		validated
tarbase	MIMAT0019776	hsa-miR-1343-3p	CYTH3	9265	ENSG00000008256	Degradome sequencing	negative		validated
tarbase	MIMAT0019776	hsa-miR-1343-3p	SPAG9	9043	ENSG00000008294	Degradome sequencing	positive		validated
tarbase	MIMAT0019776	hsa-miR-1343-3p	NFIX	4784	ENSG00000008441	Degradome sequencing	positive		validated
tarbase	MIMAT0019776	hsa-miR-1343-3p	IL32	9235	ENSG00000008517	Degradome sequencing	positive		validated
tarbase	MIMAT0019776	hsa-miR-1343-3p	MAPK8IP2	23542	ENSG00000008735	Degradome sequencing	positive		validated
tarbase	MIMAT0019776	hsa-miR-1343-3p	MED24	9862	ENSG00000008838	Degradome sequencing	positive		validated
tarbase	MIMAT0019776	hsa-miR-1343-3p	VTA1	51534	ENSG00000009844	Degradome sequencing	positive		validated
tarbase	MIMAT0019776	hsa-miR-1343-3p	MLXIPL	51085	ENSG00000009950	Degradome sequencing	positive		validated
tarbase	MIMAT0019776	hsa-miR-1343-3p	BAZ1B	9031	ENSG00000009954	Degradome sequencing	positive		validated
tarbase	MIMAT0019776	hsa-miR-1343-3p	ZNF207	7756	ENSG00000010244	Degradome sequencing	positive		validated
tarbase	MIMAT0019776	hsa-miR-1343-3p	PRSS3	5646	ENSG00000010438	Degradome sequencing	positive		validated
tarbase	MIMAT0019776	hsa-miR-1343-3p	CD4	920	ENSG00000010610	Degradome sequencing	positive		validated
tarbase	MIMAT0019776	hsa-miR-1343-3p	LYPLA2	11313	ENSG00000011009	Degradome sequencing	positive		validated
tarbase	MIMAT0019776	hsa-miR-1343-3p	ABHD5	51099	ENSG00000011198	Degradome sequencing	negative		validated
tarbase	MIMAT0019776	hsa-miR-1343-3p	DPF1	8193	ENSG00000011332	Degradome sequencing	positive		validated
tarbase	MIMAT0019776	hsa-miR-1343-3p			ENSG00000011454	Degradome sequencing	negative		validated
tarbase	MIMAT0019776	hsa-miR-1343-3p	CD22	933	ENSG00000012124	Degradome sequencing	negative		validated
tarbase	MIMAT0019776	hsa-miR-1343-3p	SEMA3B	7869	ENSG00000012171	Degradome sequencing	positive		validated
tarbase	MIMAT0019776	hsa-miR-1343-3p	MAP4K5	11183	ENSG00000012983	Degradome sequencing	negative		validated
tarbase	MIMAT0019776	hsa-miR-1343-3p	PSMC4	5704	ENSG00000013275	Degradome sequencing	positive		validated
tarbase	MIMAT0019776	hsa-miR-1343-3p	PSMC4	5704	ENSG00000013275	Degradome sequencing	negative		validated
tarbase	MIMAT0019776	hsa-miR-1343-3p	MAN2B2	23324	ENSG00000013288	Degradome sequencing	positive		validated
tarbase	MIMAT0019776	hsa-miR-1343-3p	MAN2B2	23324	ENSG00000013288	Degradome sequencing	negative		validated
tarbase	MIMAT0019776	hsa-miR-1343-3p	SLC25A39	51629	ENSG00000013306	Degradome sequencing	positive		validated
tarbase	MIMAT0019776	hsa-miR-1343-3p	SLC25A39	51629	ENSG00000013306	Degradome sequencing	negative		validated
tarbase	MIMAT0019776	hsa-miR-1343-3p	GPRC5A	9052	ENSG00000013588	Degradome sequencing	positive		validated
tarbase	MIMAT0019776	hsa-miR-1343-3p	CCDC88C	440193	ENSG00000015133	Degradome sequencing	negative		validated
tarbase	MIMAT0019776	hsa-miR-1343-3p	XYLT2	64132	ENSG00000015532	Degradome sequencing	positive		validated
tarbase	MIMAT0019776	hsa-miR-1343-3p	RGPD5	84220	ENSG00000015568	Degradome sequencing	negative		validated
tarbase	MIMAT0019776	hsa-miR-1343-3p	CHDH	55349	ENSG00000016391	Degradome sequencing	positive		validated
tarbase	MIMAT0019776	hsa-miR-1343-3p	SLC38A5	92745	ENSG00000017483	Degradome sequencing	positive		validated
tarbase	MIMAT0019776	hsa-miR-1343-3p	MARCO	8685	ENSG00000019169	Degradome sequencing	negative		validated
tarbase	MIMAT0019776	hsa-miR-1343-3p	CYP24A1	1591	ENSG00000019186	Degradome sequencing	positive		validated
tarbase	MIMAT0019776	hsa-miR-1343-3p	CD74	972	ENSG00000019582	Degradome sequencing	positive		validated
tarbase	MIMAT0019776	hsa-miR-1343-3p	CD74	972	ENSG00000019582	Degradome sequencing	negative		validated
tarbase	MIMAT0019776	hsa-miR-1343-3p	ADGRA2	25960	ENSG00000020181	Degradome sequencing	negative		validated
tarbase	MIMAT0019776	hsa-miR-1343-3p	SAMD4A	23034	ENSG00000020577	Degradome sequencing	negative		validated
tarbase	MIMAT0019776	hsa-miR-1343-3p	RUNX3	864	ENSG00000020633	Degradome sequencing	positive		validated
tarbase	MIMAT0019776	hsa-miR-1343-3p	OSBPL5	114879	ENSG00000021762	Degradome sequencing	positive		validated
tarbase	MIMAT0019776	hsa-miR-1343-3p	SLC45A4	57210	ENSG00000022567	Degradome sequencing	positive		validated
tarbase	MIMAT0019776	hsa-miR-1343-3p	SLC45A4	57210	ENSG00000022567	Degradome sequencing	negative		validated
tarbase	MIMAT0019776	hsa-miR-1343-3p	NDUFS1	4719	ENSG00000023228	Degradome sequencing	positive		validated
tarbase	MIMAT0019776	hsa-miR-1343-3p	ABCC2	1244	ENSG00000023839	Degradome sequencing	negative		validated
tarbase	MIMAT0019776	hsa-miR-1343-3p	GCLM	2730	ENSG00000023909	Degradome sequencing	positive		validated
tarbase	MIMAT0019776	hsa-miR-1343-3p	RRAGD	58528	ENSG00000025039	Degradome sequencing	negative		validated
tarbase	MIMAT0019776	hsa-miR-1343-3p	NR1H3	10062	ENSG00000025434	Degradome sequencing	positive		validated
tarbase	MIMAT0019776	hsa-miR-1343-3p	NR1H3	10062	ENSG00000025434	Degradome sequencing	negative		validated
tarbase	MIMAT0019776	hsa-miR-1343-3p	NCAPH2	29781	ENSG00000025770	Degradome sequencing	positive		validated
tarbase	MIMAT0019776	hsa-miR-1343-3p	KPNA6	23633	ENSG00000025800	Degradome sequencing	negative		validated
tarbase	MIMAT0019776	hsa-miR-1343-3p	FAS	355	ENSG00000026103	Degradome sequencing	negative		validated
tarbase	MIMAT0019776	hsa-miR-1343-3p	AGPAT4	56895	ENSG00000026652	Degradome sequencing	positive		validated
tarbase	MIMAT0019776	hsa-miR-1343-3p	SLAMF7	57823	ENSG00000026751	Degradome sequencing	negative		validated
tarbase	MIMAT0019776	hsa-miR-1343-3p	PRKCH	5583	ENSG00000027075	Degradome sequencing	negative		validated
tarbase	MIMAT0019776	hsa-miR-1343-3p	POU2F2	5452	ENSG00000028277	Degradome sequencing	positive		validated
tarbase	MIMAT0019776	hsa-miR-1343-3p	FUT8	2530	ENSG00000033170	Degradome sequencing	positive		validated
tarbase	MIMAT0019776	hsa-miR-1343-3p	SLC4A7	9497	ENSG00000033867	Degradome sequencing	negative		validated
tarbase	MIMAT0019776	hsa-miR-1343-3p	MAP2K3	5606	ENSG00000034152	Degradome sequencing	positive		validated
tarbase	MIMAT0019776	hsa-miR-1343-3p	VCL	7414	ENSG00000035403	Degradome sequencing	negative		validated
tarbase	MIMAT0019776	hsa-miR-1343-3p	DAPK2	23604	ENSG00000035664	Degradome sequencing	positive		validated
tarbase	MIMAT0019776	hsa-miR-1343-3p	NSMAF	8439	ENSG00000035681	Degradome sequencing	negative		validated
tarbase	MIMAT0019776	hsa-miR-1343-3p	CUL3	8452	ENSG00000036257	Degradome sequencing	negative		validated
tarbase	MIMAT0019776	hsa-miR-1343-3p	MYOM2	9172	ENSG00000036448	Degradome sequencing//Degradome sequencing	positive		validated
tarbase	MIMAT0019776	hsa-miR-1343-3p	FLT4	2324	ENSG00000037280	Degradome sequencing	positive		validated
tarbase	MIMAT0019776	hsa-miR-1343-3p	VCAN	1462	ENSG00000038427	Degradome sequencing	negative		validated
tarbase	MIMAT0019776	hsa-miR-1343-3p	SLC66A1	54896	ENSG00000040487	Degradome sequencing	negative		validated
tarbase	MIMAT0019776	hsa-miR-1343-3p	CTNS	1497	ENSG00000040531	Degradome sequencing	negative		validated
tarbase	MIMAT0019776	hsa-miR-1343-3p	RTN4R	65078	ENSG00000040608	Degradome sequencing	positive		validated
tarbase	MIMAT0019776	hsa-miR-1343-3p	PARP3	10039	ENSG00000041880	Degradome sequencing	positive		validated
tarbase	MIMAT0019776	hsa-miR-1343-3p	TNC	3371	ENSG00000041982	Degradome sequencing	negative		validated
tarbase	MIMAT0019776	hsa-miR-1343-3p	ADRB1	153	ENSG00000043591	Degradome sequencing	negative		validated
tarbase	MIMAT0019776	hsa-miR-1343-3p	DSG2	1829	ENSG00000046604	Degradome sequencing	negative		validated
tarbase	MIMAT0019776	hsa-miR-1343-3p	ANO2	57101	ENSG00000047617	Degradome sequencing	positive		validated
tarbase	MIMAT0019776	hsa-miR-1343-3p	SCML1	6322	ENSG00000047634	Degradome sequencing	positive		validated
tarbase	MIMAT0019776	hsa-miR-1343-3p	HDAC9	9734	ENSG00000048052	Degradome sequencing	negative		validated
tarbase	MIMAT0019776	hsa-miR-1343-3p	ELN	2006	ENSG00000049540	Degradome sequencing	positive		validated
tarbase	MIMAT0019776	hsa-miR-1343-3p	HEXB	3074	ENSG00000049860	Degradome sequencing	negative		validated
tarbase	MIMAT0019776	hsa-miR-1343-3p	LAMC3	10319	ENSG00000050555	Degradome sequencing	positive		validated
tarbase	MIMAT0019776	hsa-miR-1343-3p	BCAR1	9564	ENSG00000050820	Degradome sequencing	negative		validated
tarbase	MIMAT0019776	hsa-miR-1343-3p	FAM160A2	84067	ENSG00000051009	Degradome sequencing	positive		validated
tarbase	MIMAT0019776	hsa-miR-1343-3p	PRSS8	5652	ENSG00000052344	Degradome sequencing	negative		validated
tarbase	MIMAT0019776	hsa-miR-1343-3p	FOXN3	1112	ENSG00000053254	Degradome sequencing	negative		validated
tarbase	MIMAT0019776	hsa-miR-1343-3p	LAMA3	3909	ENSG00000053747	Degradome sequencing	positive		validated
tarbase	MIMAT0019776	hsa-miR-1343-3p	HHAT	55733	ENSG00000054392	Degradome sequencing	positive		validated
tarbase	MIMAT0019776	hsa-miR-1343-3p	CYFIP2	26999	ENSG00000055163	Degradome sequencing	negative		validated
tarbase	MIMAT0019776	hsa-miR-1343-3p	AC022966.1	57602	ENSG00000055483	Degradome sequencing	positive		validated
tarbase	MIMAT0019776	hsa-miR-1343-3p	TRAF3IP2	10758	ENSG00000056972	Degradome sequencing	negative		validated
tarbase	MIMAT0019776	hsa-miR-1343-3p	GYG2	8908	ENSG00000056998	Degradome sequencing	negative		validated
tarbase	MIMAT0019776	hsa-miR-1343-3p	SERPINB3	6317	ENSG00000057149	Degradome sequencing	positive		validated
tarbase	MIMAT0019776	hsa-miR-1343-3p	SERPINB3	6317	ENSG00000057149	Degradome sequencing	negative		validated
tarbase	MIMAT0019776	hsa-miR-1343-3p	F7	2155	ENSG00000057593	Degradome sequencing	positive		validated
tarbase	MIMAT0019776	hsa-miR-1343-3p	LAMC2	3918	ENSG00000058085	Degradome sequencing	positive		validated
tarbase	MIMAT0019776	hsa-miR-1343-3p	LAMC2	3918	ENSG00000058085	Degradome sequencing	negative		validated
tarbase	MIMAT0019776	hsa-miR-1343-3p	CDK14	5218	ENSG00000058091	Degradome sequencing	positive		validated
tarbase	MIMAT0019776	hsa-miR-1343-3p	ATP2B4	493	ENSG00000058668	Degradome sequencing	positive		validated
tarbase	MIMAT0019776	hsa-miR-1343-3p	ATP2B4	493	ENSG00000058668	Degradome sequencing	negative		validated
tarbase	MIMAT0019776	hsa-miR-1343-3p	UNKL	64718	ENSG00000059145	Degradome sequencing	positive		validated
tarbase	MIMAT0019776	hsa-miR-1343-3p	MXD1	4084	ENSG00000059728	Degradome sequencing	positive		validated
tarbase	MIMAT0019776	hsa-miR-1343-3p	SLC2A3	6515	ENSG00000059804	Degradome sequencing	positive		validated
tarbase	MIMAT0019776	hsa-miR-1343-3p	SLC2A3	6515	ENSG00000059804	Degradome sequencing	negative		validated
tarbase	MIMAT0019776	hsa-miR-1343-3p	CREB3L3	84699	ENSG00000060566	Degradome sequencing	positive		validated
tarbase	MIMAT0019776	hsa-miR-1343-3p	COL11A1	1301	ENSG00000060718	Degradome sequencing	negative		validated
tarbase	MIMAT0019776	hsa-miR-1343-3p	QSER1	79832	ENSG00000060749	Degradome sequencing	negative		validated
tarbase	MIMAT0019776	hsa-miR-1343-3p	MPC1	51660	ENSG00000060762	Degradome sequencing	negative		validated
tarbase	MIMAT0019776	hsa-miR-1343-3p	CDH3	1001	ENSG00000062038	Degradome sequencing	negative		validated
tarbase	MIMAT0019776	hsa-miR-1343-3p	DGAT2	84649	ENSG00000062282	Degradome sequencing	negative		validated
tarbase	MIMAT0019776	hsa-miR-1343-3p	ELMO2	63916	ENSG00000062598	Degradome sequencing	positive		validated
tarbase	MIMAT0019776	hsa-miR-1343-3p	ELMO2	63916	ENSG00000062598	Degradome sequencing	negative		validated
tarbase	MIMAT0019776	hsa-miR-1343-3p	ISOC2	79763	ENSG00000063241	Degradome sequencing	negative		validated
tarbase	MIMAT0019776	hsa-miR-1343-3p	EPN1	29924	ENSG00000063245	Degradome sequencing	positive		validated
tarbase	MIMAT0019776	hsa-miR-1343-3p	AHRR		ENSG00000063438	Degradome sequencing	positive		validated
tarbase	MIMAT0019776	hsa-miR-1343-3p	LIMCH1	22998	ENSG00000064042	Degradome sequencing	positive		validated
tarbase	MIMAT0019776	hsa-miR-1343-3p	HIPK2	28996	ENSG00000064393	Degradome sequencing	negative		validated
tarbase	MIMAT0019776	hsa-miR-1343-3p	TNPO3	23534	ENSG00000064419	Degradome sequencing	negative		validated
tarbase	MIMAT0019776	hsa-miR-1343-3p	CTSA	5476	ENSG00000064601	Degradome sequencing//Degradome sequencing//Degradome sequencing	positive		validated
tarbase	MIMAT0019776	hsa-miR-1343-3p	CTSA	5476	ENSG00000064601	Degradome sequencing	negative		validated
tarbase	MIMAT0019776	hsa-miR-1343-3p	SNX24	28966	ENSG00000064652	Degradome sequencing	negative		validated
tarbase	MIMAT0019776	hsa-miR-1343-3p	ABCA7	10347	ENSG00000064687	Degradome sequencing	positive		validated
tarbase	MIMAT0019776	hsa-miR-1343-3p	BCAS1	8537	ENSG00000064787	Degradome sequencing	positive		validated
tarbase	MIMAT0019776	hsa-miR-1343-3p	GNAI3	2773	ENSG00000065135	Degradome sequencing	positive		validated
tarbase	MIMAT0019776	hsa-miR-1343-3p	TRAM2	9697	ENSG00000065308	Degradome sequencing	positive		validated
tarbase	MIMAT0019776	hsa-miR-1343-3p	TRAM2	9697	ENSG00000065308	Degradome sequencing	negative		validated
tarbase	MIMAT0019776	hsa-miR-1343-3p	MCM10	55388	ENSG00000065328	Degradome sequencing	positive		validated
tarbase	MIMAT0019776	hsa-miR-1343-3p	ERBB3	2065	ENSG00000065361	Degradome sequencing//Degradome sequencing	positive		validated
tarbase	MIMAT0019776	hsa-miR-1343-3p	ANKRD44	91526	ENSG00000065413	Degradome sequencing	negative		validated
tarbase	MIMAT0019776	hsa-miR-1343-3p	SPEN	23013	ENSG00000065526	Degradome sequencing//Degradome sequencing	positive		validated
tarbase	MIMAT0019776	hsa-miR-1343-3p	SNAP91	9892	ENSG00000065609	Degradome sequencing	negative		validated
tarbase	MIMAT0019776	hsa-miR-1343-3p	CYB5R4	51167	ENSG00000065615	Degradome sequencing	negative		validated
tarbase	MIMAT0019776	hsa-miR-1343-3p	COL17A1	1308	ENSG00000065618	Degradome sequencing	positive		validated
tarbase	MIMAT0019776	hsa-miR-1343-3p	COL17A1	1308	ENSG00000065618	Degradome sequencing	negative		validated
tarbase	MIMAT0019776	hsa-miR-1343-3p	GSTO2	119391	ENSG00000065621	Degradome sequencing	positive		validated
tarbase	MIMAT0019776	hsa-miR-1343-3p	MTHFD2	10797	ENSG00000065911	Degradome sequencing	positive		validated
tarbase	MIMAT0019776	hsa-miR-1343-3p	YBX1	4904	ENSG00000065978	Degradome sequencing	negative		validated
tarbase	MIMAT0019776	hsa-miR-1343-3p	NFYC	4802	ENSG00000066136	Degradome sequencing	negative		validated
tarbase	MIMAT0019776	hsa-miR-1343-3p	FGFR2	2263	ENSG00000066468	Degradome sequencing	positive		validated
tarbase	MIMAT0019776	hsa-miR-1343-3p	MSANTD3	91283	ENSG00000066697	Degradome sequencing	negative		validated
tarbase	MIMAT0019776	hsa-miR-1343-3p	KIF26A	26153	ENSG00000066735	Degradome sequencing	positive		validated
tarbase	MIMAT0019776	hsa-miR-1343-3p	KIF26A	26153	ENSG00000066735	Degradome sequencing	negative		validated
tarbase	MIMAT0019776	hsa-miR-1343-3p	DDX3Y	8653	ENSG00000067048	Degradome sequencing	positive		validated
tarbase	MIMAT0019776	hsa-miR-1343-3p	IDI1	3422	ENSG00000067064	Degradome sequencing	positive		validated
tarbase	MIMAT0019776	hsa-miR-1343-3p	TNFRSF1A	7132	ENSG00000067182	Degradome sequencing	positive		validated
tarbase	MIMAT0019776	hsa-miR-1343-3p	PDZD4	57595	ENSG00000067840	Degradome sequencing	positive		validated
tarbase	MIMAT0019776	hsa-miR-1343-3p	PDZD4	57595	ENSG00000067840	Degradome sequencing	negative		validated
tarbase	MIMAT0019776	hsa-miR-1343-3p	PLEKHH3	79990	ENSG00000068137	Degradome sequencing	negative		validated
tarbase	MIMAT0019776	hsa-miR-1343-3p	TBC1D25	4943	ENSG00000068354	Degradome sequencing	positive		validated
tarbase	MIMAT0019776	hsa-miR-1343-3p	PRR11	55771	ENSG00000068489	Degradome sequencing	negative		validated
tarbase	MIMAT0019776	hsa-miR-1343-3p	ATP11A	23250	ENSG00000068650	Degradome sequencing	positive		validated
tarbase	MIMAT0019776	hsa-miR-1343-3p	POLR1A	25885	ENSG00000068654	Degradome sequencing	positive		validated
tarbase	MIMAT0019776	hsa-miR-1343-3p	RASGRP2	10235	ENSG00000068831	Degradome sequencing	positive		validated
tarbase	MIMAT0019776	hsa-miR-1343-3p	IFT80	57560	ENSG00000068885	Degradome sequencing	positive		validated
tarbase	MIMAT0019776	hsa-miR-1343-3p	SIRT2	22933	ENSG00000068903	Degradome sequencing	negative		validated
tarbase	MIMAT0019776	hsa-miR-1343-3p	GAL	51083	ENSG00000069482	Degradome sequencing	positive		validated
tarbase	MIMAT0019776	hsa-miR-1343-3p	PTPN3	5774	ENSG00000070159	Degradome sequencing	negative		validated
tarbase	MIMAT0019776	hsa-miR-1343-3p	EXOC5	10640	ENSG00000070367	Degradome sequencing	positive		validated
tarbase	MIMAT0019776	hsa-miR-1343-3p	RNF126	55658	ENSG00000070423	Degradome sequencing	positive		validated
tarbase	MIMAT0019776	hsa-miR-1343-3p	POLB	5423	ENSG00000070501	Degradome sequencing	positive		validated
tarbase	MIMAT0019776	hsa-miR-1343-3p	FRMPD1	22844	ENSG00000070601	Degradome sequencing	positive		validated
tarbase	MIMAT0019776	hsa-miR-1343-3p	NDST1	3340	ENSG00000070614	Degradome sequencing	negative		validated
tarbase	MIMAT0019776	hsa-miR-1343-3p	ST6GALNAC2	10610	ENSG00000070731	Degradome sequencing	negative		validated
tarbase	MIMAT0019776	hsa-miR-1343-3p	VASH1	22846	ENSG00000071246	Degradome sequencing	positive		validated
tarbase	MIMAT0019776	hsa-miR-1343-3p	SEL1L	6400	ENSG00000071537	Degradome sequencing	negative		validated
tarbase	MIMAT0019776	hsa-miR-1343-3p	TCF3	6929	ENSG00000071564	Degradome sequencing	positive		validated
tarbase	MIMAT0019776	hsa-miR-1343-3p	DAZAP1	26528	ENSG00000071626	Degradome sequencing	negative		validated
tarbase	MIMAT0019776	hsa-miR-1343-3p	MBD3	53615	ENSG00000071655	Degradome sequencing	positive		validated
tarbase	MIMAT0019776	hsa-miR-1343-3p	SLC6A15	55117	ENSG00000072041	Degradome sequencing	negative		validated
tarbase	MIMAT0019776	hsa-miR-1343-3p	RDH11	51109	ENSG00000072042	Degradome sequencing	positive		validated
tarbase	MIMAT0019776	hsa-miR-1343-3p	ZFYVE26	23503	ENSG00000072121	Degradome sequencing	negative		validated
tarbase	MIMAT0019776	hsa-miR-1343-3p	LIMS2	55679	ENSG00000072163	Degradome sequencing	negative		validated
tarbase	MIMAT0019776	hsa-miR-1343-3p	ASIC4	55515	ENSG00000072182	Degradome sequencing	positive		validated
tarbase	MIMAT0019776	hsa-miR-1343-3p	AFF4	27125	ENSG00000072364	Degradome sequencing	positive		validated
tarbase	MIMAT0019776	hsa-miR-1343-3p	STK10	6793	ENSG00000072786	Degradome sequencing	negative		validated
tarbase	MIMAT0019776	hsa-miR-1343-3p	SIDT1	54847	ENSG00000072858	Degradome sequencing	positive		validated
tarbase	MIMAT0019776	hsa-miR-1343-3p	MRVI1	10335	ENSG00000072952	Degradome sequencing	negative		validated
tarbase	MIMAT0019776	hsa-miR-1343-3p	PVR	5817	ENSG00000073008	Degradome sequencing	negative		validated
tarbase	MIMAT0019776	hsa-miR-1343-3p	CLCN4	1183	ENSG00000073464	Degradome sequencing	negative		validated
tarbase	MIMAT0019776	hsa-miR-1343-3p	GSDMB	55876	ENSG00000073605	Degradome sequencing	positive		validated
tarbase	MIMAT0019776	hsa-miR-1343-3p	ADAM11	4185	ENSG00000073670	Degradome sequencing	positive		validated
tarbase	MIMAT0019776	hsa-miR-1343-3p	DHRS9	10170	ENSG00000073737	Degradome sequencing	negative		validated
tarbase	MIMAT0019776	hsa-miR-1343-3p	IGF2BP2	10644	ENSG00000073792	Degradome sequencing	negative		validated
tarbase	MIMAT0019776	hsa-miR-1343-3p	CLASP1	23332	ENSG00000074054	Degradome sequencing	positive		validated
tarbase	MIMAT0019776	hsa-miR-1343-3p	NOTCH3	4854	ENSG00000074181	Degradome sequencing	positive		validated
tarbase	MIMAT0019776	hsa-miR-1343-3p	NOTCH3	4854	ENSG00000074181	Degradome sequencing	negative		validated
tarbase	MIMAT0019776	hsa-miR-1343-3p	PPP2R2C	5522	ENSG00000074211	Degradome sequencing	negative		validated
tarbase	MIMAT0019776	hsa-miR-1343-3p	ATP2A3	489	ENSG00000074370	Degradome sequencing	positive		validated
tarbase	MIMAT0019776	hsa-miR-1343-3p	MGLL	11343	ENSG00000074416	Degradome sequencing	negative		validated
tarbase	MIMAT0019776	hsa-miR-1343-3p	NTN4	59277	ENSG00000074527	Degradome sequencing	negative		validated
tarbase	MIMAT0019776	hsa-miR-1343-3p	ANO8	57719	ENSG00000074855	Degradome sequencing	positive		validated
tarbase	MIMAT0019776	hsa-miR-1343-3p	KCNQ2	3785	ENSG00000075043	Degradome sequencing	negative		validated
tarbase	MIMAT0019776	hsa-miR-1343-3p	SEMA3A	10371	ENSG00000075213	Degradome sequencing	negative		validated
tarbase	MIMAT0019776	hsa-miR-1343-3p	GRAMD4	23151	ENSG00000075240	Degradome sequencing	positive		validated
tarbase	MIMAT0019776	hsa-miR-1343-3p	CACNG4	27092	ENSG00000075461	Degradome sequencing	negative		validated
tarbase	MIMAT0019776	hsa-miR-1343-3p	ACTB	60	ENSG00000075624	Degradome sequencing	negative		validated
tarbase	MIMAT0019776	hsa-miR-1343-3p	PLD1	5337	ENSG00000075651	Degradome sequencing	negative		validated
tarbase	MIMAT0019776	hsa-miR-1343-3p	ATP12A	479	ENSG00000075673	Degradome sequencing	negative		validated
tarbase	MIMAT0019776	hsa-miR-1343-3p	DLG1	1739	ENSG00000075711	Degradome sequencing	negative		validated
tarbase	MIMAT0019776	hsa-miR-1343-3p	MCM6	4175	ENSG00000076003	Degradome sequencing	positive		validated
tarbase	MIMAT0019776	hsa-miR-1343-3p	RBMS2	5939	ENSG00000076067	Degradome sequencing	positive		validated
tarbase	MIMAT0019776	hsa-miR-1343-3p	BAZ2A	11176	ENSG00000076108	Degradome sequencing	positive		validated
tarbase	MIMAT0019776	hsa-miR-1343-3p	UNG	7374	ENSG00000076248	Degradome sequencing	positive		validated
tarbase	MIMAT0019776	hsa-miR-1343-3p	FMO4	2329	ENSG00000076258	Degradome sequencing	negative		validated
tarbase	MIMAT0019776	hsa-miR-1343-3p	SLC46A1	113235	ENSG00000076351	Degradome sequencing//Degradome sequencing	positive		validated
tarbase	MIMAT0019776	hsa-miR-1343-3p	PLXNA2	5362	ENSG00000076356	Degradome sequencing	positive		validated
tarbase	MIMAT0019776	hsa-miR-1343-3p	ANKRD13A	88455	ENSG00000076513	Degradome sequencing	positive		validated
tarbase	MIMAT0019776	hsa-miR-1343-3p	ANKRD13A	88455	ENSG00000076513	Degradome sequencing	negative		validated
tarbase	MIMAT0019776	hsa-miR-1343-3p	STXBP2	6813	ENSG00000076944	Degradome sequencing	positive		validated
tarbase	MIMAT0019776	hsa-miR-1343-3p	IL4R	3566	ENSG00000077238	Degradome sequencing	positive		validated
tarbase	MIMAT0019776	hsa-miR-1343-3p	APBB1IP	54518	ENSG00000077420	Degradome sequencing	negative		validated
tarbase	MIMAT0019776	hsa-miR-1343-3p	SLC25A43	203427	ENSG00000077713	Degradome sequencing	negative		validated
tarbase	MIMAT0019776	hsa-miR-1343-3p	MAP2	4133	ENSG00000078018	Degradome sequencing	negative		validated
tarbase	MIMAT0019776	hsa-miR-1343-3p	LAMP3	27074	ENSG00000078081	Degradome sequencing	negative		validated
tarbase	MIMAT0019776	hsa-miR-1343-3p	TNS1	7145	ENSG00000079308	Degradome sequencing	negative		validated
tarbase	MIMAT0019776	hsa-miR-1343-3p	REXO1	57455	ENSG00000079313	Degradome sequencing	positive		validated
tarbase	MIMAT0019776	hsa-miR-1343-3p	CEACAM1	634	ENSG00000079385	Degradome sequencing//Degradome sequencing	positive		validated
tarbase	MIMAT0019776	hsa-miR-1343-3p	CIC	23152	ENSG00000079432	Degradome sequencing	positive		validated
tarbase	MIMAT0019776	hsa-miR-1343-3p	OPHN1	4983	ENSG00000079482	Degradome sequencing	positive		validated
tarbase	MIMAT0019776	hsa-miR-1343-3p	RABL2B	11158	ENSG00000079974	Degradome sequencing	negative		validated
tarbase	MIMAT0019776	hsa-miR-1343-3p	PTPRH	5794	ENSG00000080031	Degradome sequencing	positive		validated
tarbase	MIMAT0019776	hsa-miR-1343-3p	PTPRH	5794	ENSG00000080031	Degradome sequencing	negative		validated
tarbase	MIMAT0019776	hsa-miR-1343-3p	SMARCA2	6595	ENSG00000080503	Degradome sequencing	positive		validated
tarbase	MIMAT0019776	hsa-miR-1343-3p	SMARCA2	6595	ENSG00000080503	Degradome sequencing	negative		validated
tarbase	MIMAT0019776	hsa-miR-1343-3p	CPOX	1371	ENSG00000080819	Degradome sequencing	positive		validated
tarbase	MIMAT0019776	hsa-miR-1343-3p	HSP90AA1	3320	ENSG00000080824	Degradome sequencing	positive		validated
tarbase	MIMAT0019776	hsa-miR-1343-3p	COL4A4	1286	ENSG00000081052	Degradome sequencing	positive		validated
tarbase	MIMAT0019776	hsa-miR-1343-3p	EXD2	55218	ENSG00000081177	Degradome sequencing	positive		validated
tarbase	MIMAT0019776	hsa-miR-1343-3p	EXD2	55218	ENSG00000081177	Degradome sequencing	negative		validated
tarbase	MIMAT0019776	hsa-miR-1343-3p	PKP1	5317	ENSG00000081277	Degradome sequencing	negative		validated
tarbase	MIMAT0019776	hsa-miR-1343-3p	JMJD4	65094	ENSG00000081692	Degradome sequencing	positive		validated
tarbase	MIMAT0019776	hsa-miR-1343-3p	PHLPP1	23239	ENSG00000081913	Degradome sequencing	positive		validated
tarbase	MIMAT0019776	hsa-miR-1343-3p	DLG3	1741	ENSG00000082458	Degradome sequencing	positive		validated
tarbase	MIMAT0019776	hsa-miR-1343-3p	DLG3	1741	ENSG00000082458	Degradome sequencing	negative		validated
tarbase	MIMAT0019776	hsa-miR-1343-3p	NFE2L1	4779	ENSG00000082641	Degradome sequencing	positive		validated
tarbase	MIMAT0019776	hsa-miR-1343-3p	ITGB5	3693	ENSG00000082781	Degradome sequencing	positive		validated
tarbase	MIMAT0019776	hsa-miR-1343-3p	ERC1	23085	ENSG00000082805	Degradome sequencing	negative		validated
tarbase	MIMAT0019776	hsa-miR-1343-3p	FAT1	2195	ENSG00000083857	Degradome sequencing	positive		validated
tarbase	MIMAT0019776	hsa-miR-1343-3p	NOA1	84273	ENSG00000084092	Degradome sequencing	positive		validated
tarbase	MIMAT0019776	hsa-miR-1343-3p	HAL	3034	ENSG00000084110	Degradome sequencing	positive		validated
tarbase	MIMAT0019776	hsa-miR-1343-3p	GSTP1	2950	ENSG00000084207	Degradome sequencing	negative		validated
tarbase	MIMAT0019776	hsa-miR-1343-3p	NCOA1	8648	ENSG00000084676	Degradome sequencing	negative		validated
tarbase	MIMAT0019776	hsa-miR-1343-3p	AGBL5	60509	ENSG00000084693	Degradome sequencing	negative		validated
tarbase	MIMAT0019776	hsa-miR-1343-3p	EFR3B	22979	ENSG00000084710	Degradome sequencing	positive		validated
tarbase	MIMAT0019776	hsa-miR-1343-3p	CD82	3732	ENSG00000085117	Degradome sequencing	positive		validated
tarbase	MIMAT0019776	hsa-miR-1343-3p	SCAMP1	9522	ENSG00000085365	Degradome sequencing	negative		validated
tarbase	MIMAT0019776	hsa-miR-1343-3p	SLC25A24	29957	ENSG00000085491	Degradome sequencing	positive		validated
tarbase	MIMAT0019776	hsa-miR-1343-3p	MAP3K4	4216	ENSG00000085511	Degradome sequencing//Degradome sequencing	positive		validated
tarbase	MIMAT0019776	hsa-miR-1343-3p	TTC39A	22996	ENSG00000085831	Degradome sequencing	negative		validated
tarbase	MIMAT0019776	hsa-miR-1343-3p	EPS15	2060	ENSG00000085832	Degradome sequencing	positive		validated
tarbase	MIMAT0019776	hsa-miR-1343-3p	ORC1	4998	ENSG00000085840	Degradome sequencing	positive		validated
tarbase	MIMAT0019776	hsa-miR-1343-3p	MGST2	4258	ENSG00000085871	Degradome sequencing	negative		validated
tarbase	MIMAT0019776	hsa-miR-1343-3p	CHERP	10523	ENSG00000085872	Degradome sequencing	positive		validated
tarbase	MIMAT0019776	hsa-miR-1343-3p	ATG16L1	55054	ENSG00000085978	Degradome sequencing	positive		validated
tarbase	MIMAT0019776	hsa-miR-1343-3p	RAD54L	8438	ENSG00000085999	Degradome sequencing	positive		validated
tarbase	MIMAT0019776	hsa-miR-1343-3p	MAST2	23139	ENSG00000086015	Degradome sequencing	positive		validated
tarbase	MIMAT0019776	hsa-miR-1343-3p	EPDR1	54749	ENSG00000086289	Degradome sequencing	negative		validated
tarbase	MIMAT0019776	hsa-miR-1343-3p	SNX10	29887	ENSG00000086300	Degradome sequencing	positive		validated
tarbase	MIMAT0019776	hsa-miR-1343-3p	MRPL28	10573	ENSG00000086504	Degradome sequencing	negative		validated
tarbase	MIMAT0019776	hsa-miR-1343-3p	TMED2	10959	ENSG00000086598	Degradome sequencing	negative		validated
tarbase	MIMAT0019776	hsa-miR-1343-3p	PPEF1	5475	ENSG00000086717	Degradome sequencing	positive		validated
tarbase	MIMAT0019776	hsa-miR-1343-3p	LAT2	7462	ENSG00000086730	Degradome sequencing	positive		validated
tarbase	MIMAT0019776	hsa-miR-1343-3p	PPP1R15A	23645	ENSG00000087074	Degradome sequencing	negative		validated
tarbase	MIMAT0019776	hsa-miR-1343-3p	HSD17B14	51171	ENSG00000087076	Degradome sequencing	negative		validated
tarbase	MIMAT0019776	hsa-miR-1343-3p	ATXN7L3	56970	ENSG00000087152	Degradome sequencing	positive		validated
tarbase	MIMAT0019776	hsa-miR-1343-3p	MMP2	4313	ENSG00000087245	Degradome sequencing	negative		validated
tarbase	MIMAT0019776	hsa-miR-1343-3p	GNAO1	2775	ENSG00000087258	Degradome sequencing	negative		validated
tarbase	MIMAT0019776	hsa-miR-1343-3p	SF3B2	10992	ENSG00000087365	Degradome sequencing	positive		validated
tarbase	MIMAT0019776	hsa-miR-1343-3p	PIR	8544	ENSG00000087842	Degradome sequencing	negative		validated
tarbase	MIMAT0019776	hsa-miR-1343-3p	TGDS	23483	ENSG00000088451	Degradome sequencing	positive		validated
tarbase	MIMAT0019776	hsa-miR-1343-3p	DOCK3	1795	ENSG00000088538	Degradome sequencing	positive		validated
tarbase	MIMAT0019776	hsa-miR-1343-3p	TMEM40	55287	ENSG00000088726	Degradome sequencing	negative		validated
tarbase	MIMAT0019776	hsa-miR-1343-3p	EBF4	57593	ENSG00000088881	Degradome sequencing	positive		validated
tarbase	MIMAT0019776	hsa-miR-1343-3p	LZTS3	9762	ENSG00000088899	Degradome sequencing	negative		validated
tarbase	MIMAT0019776	hsa-miR-1343-3p	TESC	54997	ENSG00000088992	Degradome sequencing	positive		validated
tarbase	MIMAT0019776	hsa-miR-1343-3p	SLC23A2	9962	ENSG00000089057	Degradome sequencing	positive		validated
tarbase	MIMAT0019776	hsa-miR-1343-3p	SLC8B1	80024	ENSG00000089060	Degradome sequencing	positive		validated
tarbase	MIMAT0019776	hsa-miR-1343-3p	CFAP61	26074	ENSG00000089101	Degradome sequencing	negative		validated
tarbase	MIMAT0019776	hsa-miR-1343-3p	PXN	5829	ENSG00000089159	Degradome sequencing	negative		validated
tarbase	MIMAT0019776	hsa-miR-1343-3p	RPH3A	22895	ENSG00000089169	Degradome sequencing	negative		validated
tarbase	MIMAT0019776	hsa-miR-1343-3p	TRMT6	51605	ENSG00000089195	Degradome sequencing	positive		validated
tarbase	MIMAT0019776	hsa-miR-1343-3p	TRMT6	51605	ENSG00000089195	Degradome sequencing	negative		validated
tarbase	MIMAT0019776	hsa-miR-1343-3p	FUS	2521	ENSG00000089280	Degradome sequencing	positive		validated
tarbase	MIMAT0019776	hsa-miR-1343-3p	ZNF302	55900	ENSG00000089335	Degradome sequencing	positive		validated
tarbase	MIMAT0019776	hsa-miR-1343-3p	FXYD3	5349	ENSG00000089356	Degradome sequencing	negative		validated
tarbase	MIMAT0019776	hsa-miR-1343-3p	GANAB	23193	ENSG00000089597	Degradome sequencing	negative		validated
tarbase	MIMAT0019776	hsa-miR-1343-3p	BIRC5	332	ENSG00000089685	Degradome sequencing	positive		validated
tarbase	MIMAT0019776	hsa-miR-1343-3p	NECAP1	25977	ENSG00000089818	Degradome sequencing	positive		validated
tarbase	MIMAT0019776	hsa-miR-1343-3p	NECAP1	25977	ENSG00000089818	Degradome sequencing	negative		validated
tarbase	MIMAT0019776	hsa-miR-1343-3p	SLC9A1	6548	ENSG00000090020	Degradome sequencing	positive		validated
tarbase	MIMAT0019776	hsa-miR-1343-3p	SPTLC1	10558	ENSG00000090054	Degradome sequencing	positive		validated
tarbase	MIMAT0019776	hsa-miR-1343-3p	SPTLC1	10558	ENSG00000090054	Degradome sequencing	negative		validated
tarbase	MIMAT0019776	hsa-miR-1343-3p	PCBP4	57060	ENSG00000090097	Degradome sequencing	positive		validated
tarbase	MIMAT0019776	hsa-miR-1343-3p	YPEL3	83719	ENSG00000090238	Degradome sequencing	negative		validated
tarbase	MIMAT0019776	hsa-miR-1343-3p	STRN4	29888	ENSG00000090372	Degradome sequencing	negative		validated
tarbase	MIMAT0019776	hsa-miR-1343-3p	P3H2	55214	ENSG00000090530	Degradome sequencing	positive		validated
tarbase	MIMAT0019776	hsa-miR-1343-3p	OSBPL8	114882	ENSG00000091039	Degradome sequencing	negative		validated
tarbase	MIMAT0019776	hsa-miR-1343-3p	LAMB1	3912	ENSG00000091136	Degradome sequencing	negative		validated
tarbase	MIMAT0019776	hsa-miR-1343-3p	ABCC6	368	ENSG00000091262	Degradome sequencing	positive		validated
tarbase	MIMAT0019776	hsa-miR-1343-3p	TF	7018	ENSG00000091513	Degradome sequencing	positive		validated
tarbase	MIMAT0019776	hsa-miR-1343-3p	NLRP1	22861	ENSG00000091592	Degradome sequencing	negative		validated
tarbase	MIMAT0019776	hsa-miR-1343-3p	SLC7A8	23428	ENSG00000092068	Degradome sequencing	negative		validated
tarbase	MIMAT0019776	hsa-miR-1343-3p	SLC22A17	51310	ENSG00000092096	Degradome sequencing	positive		validated
tarbase	MIMAT0019776	hsa-miR-1343-3p	TGM1	7051	ENSG00000092295	Degradome sequencing	negative		validated
tarbase	MIMAT0019776	hsa-miR-1343-3p	SEMA6A	57556	ENSG00000092421	Degradome sequencing	positive		validated
tarbase	MIMAT0019776	hsa-miR-1343-3p	CAPN3	825	ENSG00000092529	Degradome sequencing	positive		validated
tarbase	MIMAT0019776	hsa-miR-1343-3p	AGO1	26523	ENSG00000092847	Degradome sequencing	negative		validated
tarbase	MIMAT0019776	hsa-miR-1343-3p	GABRP	2568	ENSG00000094755	Degradome sequencing	positive		validated
tarbase	MIMAT0019776	hsa-miR-1343-3p	CDC6	990	ENSG00000094804	Degradome sequencing	positive		validated
tarbase	MIMAT0019776	hsa-miR-1343-3p	CBX5	23468	ENSG00000094916	Degradome sequencing//Degradome sequencing	positive		validated
tarbase	MIMAT0019776	hsa-miR-1343-3p	CBX5	23468	ENSG00000094916	Degradome sequencing	negative		validated
tarbase	MIMAT0019776	hsa-miR-1343-3p	HOOK2	29911	ENSG00000095066	Degradome sequencing	negative		validated
tarbase	MIMAT0019776	hsa-miR-1343-3p	TMEM38B	55151	ENSG00000095209	Degradome sequencing	negative		validated
tarbase	MIMAT0019776	hsa-miR-1343-3p	SEMA4G	57715	ENSG00000095539	Degradome sequencing	positive		validated
tarbase	MIMAT0019776	hsa-miR-1343-3p	IL11	3589	ENSG00000095752	Degradome sequencing	negative		validated
tarbase	MIMAT0019776	hsa-miR-1343-3p	FKBP5	2289	ENSG00000096060	Degradome sequencing	positive		validated
tarbase	MIMAT0019776	hsa-miR-1343-3p	DSP	1832	ENSG00000096696	Degradome sequencing	positive		validated
tarbase	MIMAT0019776	hsa-miR-1343-3p	ACOT7	11332	ENSG00000097021	Degradome sequencing	positive		validated
tarbase	MIMAT0019776	hsa-miR-1343-3p	PCSK5	5125	ENSG00000099139	Degradome sequencing	positive		validated
tarbase	MIMAT0019776	hsa-miR-1343-3p	NRP1	8829	ENSG00000099250	Degradome sequencing//Degradome sequencing	positive		validated
tarbase	MIMAT0019776	hsa-miR-1343-3p	PRTFDC1	56952	ENSG00000099256	Degradome sequencing	negative		validated
tarbase	MIMAT0019776	hsa-miR-1343-3p	MAST3	23031	ENSG00000099308	Degradome sequencing	negative		validated
tarbase	MIMAT0019776	hsa-miR-1343-3p	KCNK6	9424	ENSG00000099337	Degradome sequencing	positive		validated
tarbase	MIMAT0019776	hsa-miR-1343-3p	STX1B	112755	ENSG00000099365	Degradome sequencing	positive		validated
tarbase	MIMAT0019776	hsa-miR-1343-3p	STX1B	112755	ENSG00000099365	Degradome sequencing	negative		validated
tarbase	MIMAT0019776	hsa-miR-1343-3p	HSD3B7	80270	ENSG00000099377	Degradome sequencing	positive		validated
tarbase	MIMAT0019776	hsa-miR-1343-3p	CIRBP	1153	ENSG00000099622	Degradome sequencing	positive		validated
tarbase	MIMAT0019776	hsa-miR-1343-3p	HNRNPM	4670	ENSG00000099783	Degradome sequencing	positive		validated
tarbase	MIMAT0019776	hsa-miR-1343-3p	CEP170B	283638	ENSG00000099814	Degradome sequencing	positive		validated
tarbase	MIMAT0019776	hsa-miR-1343-3p	RASSF7	8045	ENSG00000099849	Degradome sequencing	positive		validated
tarbase	MIMAT0019776	hsa-miR-1343-3p	P2RX6	9127	ENSG00000099957	Degradome sequencing	positive		validated
tarbase	MIMAT0019776	hsa-miR-1343-3p	GGT1	2678	ENSG00000100031	Degradome sequencing	negative		validated
tarbase	MIMAT0019776	hsa-miR-1343-3p	PPM1F	9647	ENSG00000100034	Degradome sequencing	positive		validated
tarbase	MIMAT0019776	hsa-miR-1343-3p	CYTH4	27128	ENSG00000100055	Degradome sequencing	negative		validated
tarbase	MIMAT0019776	hsa-miR-1343-3p	SLC25A1	6576	ENSG00000100075	Degradome sequencing	positive		validated
tarbase	MIMAT0019776	hsa-miR-1343-3p	TRIOBP	11078	ENSG00000100106	Degradome sequencing	positive		validated
tarbase	MIMAT0019776	hsa-miR-1343-3p	TRIOBP	11078	ENSG00000100106	Degradome sequencing	negative		validated
tarbase	MIMAT0019776	hsa-miR-1343-3p	SEPTIN3	55964	ENSG00000100167	Degradome sequencing	positive		validated
tarbase	MIMAT0019776	hsa-miR-1343-3p	SEPTIN3	55964	ENSG00000100167	Degradome sequencing	negative		validated
tarbase	MIMAT0019776	hsa-miR-1343-3p	KDELR3	11015	ENSG00000100196	Degradome sequencing	positive		validated
tarbase	MIMAT0019776	hsa-miR-1343-3p	RSPH14	27156	ENSG00000100218	Degradome sequencing	positive		validated
tarbase	MIMAT0019776	hsa-miR-1343-3p	TIMP3	7078	ENSG00000100234	Degradome sequencing	positive		validated
tarbase	MIMAT0019776	hsa-miR-1343-3p	SBF1	6305	ENSG00000100241	Degradome sequencing	negative		validated
tarbase	MIMAT0019776	hsa-miR-1343-3p	DNAL4	10126	ENSG00000100246	Degradome sequencing	negative		validated
tarbase	MIMAT0019776	hsa-miR-1343-3p	LMF2	91289	ENSG00000100258	Degradome sequencing	positive		validated
tarbase	MIMAT0019776	hsa-miR-1343-3p	TTLL1	25809	ENSG00000100271	Degradome sequencing	negative		validated
tarbase	MIMAT0019776	hsa-miR-1343-3p	AP1B1	162	ENSG00000100280	Degradome sequencing	positive		validated
tarbase	MIMAT0019776	hsa-miR-1343-3p	PDGFB	5155	ENSG00000100311	Degradome sequencing	negative		validated
tarbase	MIMAT0019776	hsa-miR-1343-3p	SYNGR1	9145	ENSG00000100321	Degradome sequencing	positive		validated
tarbase	MIMAT0019776	hsa-miR-1343-3p	KIAA0930	23313	ENSG00000100364	Degradome sequencing	negative		validated
tarbase	MIMAT0019776	hsa-miR-1343-3p	IL2RB	3560	ENSG00000100385	Degradome sequencing	negative		validated
tarbase	MIMAT0019776	hsa-miR-1343-3p	HDAC10	83933	ENSG00000100429	Degradome sequencing	positive		validated
tarbase	MIMAT0019776	hsa-miR-1343-3p	ABHD4	63874	ENSG00000100439	Degradome sequencing	negative		validated
tarbase	MIMAT0019776	hsa-miR-1343-3p	AP4S1	11154	ENSG00000100478	Degradome sequencing	negative		validated
tarbase	MIMAT0019776	hsa-miR-1343-3p	VCPKMT	79609	ENSG00000100483	Degradome sequencing//Degradome sequencing	positive		validated
tarbase	MIMAT0019776	hsa-miR-1343-3p	PLEK2	26499	ENSG00000100558	Degradome sequencing	negative		validated
tarbase	MIMAT0019776	hsa-miR-1343-3p	SAMD15	161394	ENSG00000100583	Degradome sequencing	negative		validated
tarbase	MIMAT0019776	hsa-miR-1343-3p	DAAM1	23002	ENSG00000100592	Degradome sequencing	negative		validated
tarbase	MIMAT0019776	hsa-miR-1343-3p	SPTLC2	9517	ENSG00000100596	Degradome sequencing	negative		validated
tarbase	MIMAT0019776	hsa-miR-1343-3p	AL159141.1	79890	ENSG00000100599	Degradome sequencing	negative		validated
tarbase	MIMAT0019776	hsa-miR-1343-3p	ITPK1	3705	ENSG00000100605	Degradome sequencing	positive		validated
tarbase	MIMAT0019776	hsa-miR-1343-3p	DHRS7	51635	ENSG00000100612	Degradome sequencing	negative		validated
tarbase	MIMAT0019776	hsa-miR-1343-3p	GALNT16	57452	ENSG00000100626	Degradome sequencing	positive		validated
tarbase	MIMAT0019776	hsa-miR-1343-3p	DICER1	23405	ENSG00000100697	Degradome sequencing	positive		validated
tarbase	MIMAT0019776	hsa-miR-1343-3p	PAPLN	89932	ENSG00000100767	Degradome sequencing//Degradome sequencing	negative		validated
tarbase	MIMAT0019776	hsa-miR-1343-3p	ACIN1	22985	ENSG00000100813	Degradome sequencing	positive		validated
tarbase	MIMAT0019776	hsa-miR-1343-3p	DHRS2	10202	ENSG00000100867	Degradome sequencing	negative		validated
tarbase	MIMAT0019776	hsa-miR-1343-3p	GINS1	9837	ENSG00000101003	Degradome sequencing	positive		validated
tarbase	MIMAT0019776	hsa-miR-1343-3p	NINL	22981	ENSG00000101004	Degradome sequencing	positive		validated
tarbase	MIMAT0019776	hsa-miR-1343-3p	SGK2	10110	ENSG00000101049	Degradome sequencing	negative		validated
tarbase	MIMAT0019776	hsa-miR-1343-3p	HNF4A	3172	ENSG00000101076	Degradome sequencing	positive		validated
tarbase	MIMAT0019776	hsa-miR-1343-3p	RAB5IF	55969	ENSG00000101084	Degradome sequencing	positive		validated
tarbase	MIMAT0019776	hsa-miR-1343-3p	STK4	6789	ENSG00000101109	Degradome sequencing	positive		validated
tarbase	MIMAT0019776	hsa-miR-1343-3p	STK4	6789	ENSG00000101109	Degradome sequencing	negative		validated
tarbase	MIMAT0019776	hsa-miR-1343-3p	ADNP	23394	ENSG00000101126	Degradome sequencing	positive		validated
tarbase	MIMAT0019776	hsa-miR-1343-3p	BMP7	655	ENSG00000101144	Degradome sequencing	positive		validated
tarbase	MIMAT0019776	hsa-miR-1343-3p	SLCO4A1	28231	ENSG00000101187	Degradome sequencing	positive		validated
tarbase	MIMAT0019776	hsa-miR-1343-3p	MRGBP	55257	ENSG00000101189	Degradome sequencing	positive		validated
tarbase	MIMAT0019776	hsa-miR-1343-3p	BIRC7	79444	ENSG00000101197	Degradome sequencing	negative		validated
tarbase	MIMAT0019776	hsa-miR-1343-3p	NKAIN4	128414	ENSG00000101198	Degradome sequencing	negative		validated
tarbase	MIMAT0019776	hsa-miR-1343-3p	COL20A1	57642	ENSG00000101203	Degradome sequencing	positive		validated
tarbase	MIMAT0019776	hsa-miR-1343-3p	EEF1A2	1917	ENSG00000101210	Degradome sequencing	positive		validated
tarbase	MIMAT0019776	hsa-miR-1343-3p	EEF1A2	1917	ENSG00000101210	Degradome sequencing	negative		validated
tarbase	MIMAT0019776	hsa-miR-1343-3p	PTK6	5753	ENSG00000101213	Degradome sequencing	positive		validated
tarbase	MIMAT0019776	hsa-miR-1343-3p	SPEF1	25876	ENSG00000101222	Degradome sequencing	negative		validated
tarbase	MIMAT0019776	hsa-miR-1343-3p	CDC25B	994	ENSG00000101224	Degradome sequencing	negative		validated
tarbase	MIMAT0019776	hsa-miR-1343-3p	SLC52A3	113278	ENSG00000101276	Degradome sequencing	positive		validated
tarbase	MIMAT0019776	hsa-miR-1343-3p	SLC52A3	113278	ENSG00000101276	Degradome sequencing	negative		validated
tarbase	MIMAT0019776	hsa-miR-1343-3p	PROKR2	128674	ENSG00000101292	Degradome sequencing	negative		validated
tarbase	MIMAT0019776	hsa-miR-1343-3p	PLCB4	5332	ENSG00000101333	Degradome sequencing	positive		validated
tarbase	MIMAT0019776	hsa-miR-1343-3p	POFUT1	23509	ENSG00000101346	Degradome sequencing	positive		validated
tarbase	MIMAT0019776	hsa-miR-1343-3p	JAG1	182	ENSG00000101384	Degradome sequencing	positive		validated
tarbase	MIMAT0019776	hsa-miR-1343-3p	E2F1	1869	ENSG00000101412	Degradome sequencing//Degradome sequencing	positive		validated
tarbase	MIMAT0019776	hsa-miR-1343-3p	WFDC2	10406	ENSG00000101443	Degradome sequencing	negative		validated
tarbase	MIMAT0019776	hsa-miR-1343-3p	SYNDIG1	79953	ENSG00000101463	Degradome sequencing	positive		validated
tarbase	MIMAT0019776	hsa-miR-1343-3p	ANKRD12	23253	ENSG00000101745	Degradome sequencing	negative		validated
tarbase	MIMAT0019776	hsa-miR-1343-3p	MXRA5	25878	ENSG00000101825	Degradome sequencing//Degradome sequencing	positive		validated
tarbase	MIMAT0019776	hsa-miR-1343-3p	STS	412	ENSG00000101846	Degradome sequencing	positive		validated
tarbase	MIMAT0019776	hsa-miR-1343-3p	MID1	4281	ENSG00000101871	Degradome sequencing	positive		validated
tarbase	MIMAT0019776	hsa-miR-1343-3p	AMMECR1	9949	ENSG00000101935	Degradome sequencing	negative		validated
tarbase	MIMAT0019776	hsa-miR-1343-3p	SUV39H1	6839	ENSG00000101945	Degradome sequencing	positive		validated
tarbase	MIMAT0019776	hsa-miR-1343-3p	ATP11C	286410	ENSG00000101974	Degradome sequencing	positive		validated
tarbase	MIMAT0019776	hsa-miR-1343-3p	ATP11C	286410	ENSG00000101974	Degradome sequencing	negative		validated
tarbase	MIMAT0019776	hsa-miR-1343-3p	SYP	6855	ENSG00000102003	Degradome sequencing	negative		validated
tarbase	MIMAT0019776	hsa-miR-1343-3p	PLS3	5358	ENSG00000102024	Degradome sequencing	positive		validated
tarbase	MIMAT0019776	hsa-miR-1343-3p	NAA10	8260	ENSG00000102030	Degradome sequencing	positive		validated
tarbase	MIMAT0019776	hsa-miR-1343-3p	ASB9	140462	ENSG00000102048	Degradome sequencing	positive		validated
tarbase	MIMAT0019776	hsa-miR-1343-3p	ASB9	140462	ENSG00000102048	Degradome sequencing	negative		validated
tarbase	MIMAT0019776	hsa-miR-1343-3p	KCND1	3750	ENSG00000102057	Degradome sequencing	negative		validated
tarbase	MIMAT0019776	hsa-miR-1343-3p	FMR1	2332	ENSG00000102081	Degradome sequencing	positive		validated
tarbase	MIMAT0019776	hsa-miR-1343-3p	HTATSF1	27336	ENSG00000102241	Degradome sequencing	positive		validated
tarbase	MIMAT0019776	hsa-miR-1343-3p	KLHL4	56062	ENSG00000102271	Degradome sequencing	negative		validated
tarbase	MIMAT0019776	hsa-miR-1343-3p	CENPI	2491	ENSG00000102384	Degradome sequencing	positive		validated
tarbase	MIMAT0019776	hsa-miR-1343-3p	BEX4	56271	ENSG00000102409	Degradome sequencing	negative		validated
tarbase	MIMAT0019776	hsa-miR-1343-3p	NALCN	259232	ENSG00000102452	Degradome sequencing	negative		validated
tarbase	MIMAT0019776	hsa-miR-1343-3p	KLF5	688	ENSG00000102554	Degradome sequencing	positive		validated
tarbase	MIMAT0019776	hsa-miR-1343-3p	STK24	8428	ENSG00000102572	Degradome sequencing	positive		validated
tarbase	MIMAT0019776	hsa-miR-1343-3p	STK24	8428	ENSG00000102572	Degradome sequencing	negative		validated
tarbase	MIMAT0019776	hsa-miR-1343-3p	UGGT2	55757	ENSG00000102595	Degradome sequencing	negative		validated
tarbase	MIMAT0019776	hsa-miR-1343-3p	SLC25A15	10166	ENSG00000102743	Degradome sequencing	positive		validated
tarbase	MIMAT0019776	hsa-miR-1343-3p	CORO1A	11151	ENSG00000102879	Degradome sequencing	negative		validated
tarbase	MIMAT0019776	hsa-miR-1343-3p	PLLP	51090	ENSG00000102934	Degradome sequencing	positive		validated
tarbase	MIMAT0019776	hsa-miR-1343-3p	POLR2C	5432	ENSG00000102978	Degradome sequencing	positive		validated
tarbase	MIMAT0019776	hsa-miR-1343-3p	NME3	4832	ENSG00000103024	Degradome sequencing	positive		validated
tarbase	MIMAT0019776	hsa-miR-1343-3p	SLC38A7	55238	ENSG00000103042	Degradome sequencing	negative		validated
tarbase	MIMAT0019776	hsa-miR-1343-3p	FA2H	79152	ENSG00000103089	Degradome sequencing	negative		validated
tarbase	MIMAT0019776	hsa-miR-1343-3p	CRISPLD2	83716	ENSG00000103196	Degradome sequencing	negative		validated
tarbase	MIMAT0019776	hsa-miR-1343-3p	ABCC1	4363	ENSG00000103222	Degradome sequencing	positive		validated
tarbase	MIMAT0019776	hsa-miR-1343-3p	ABCC1	4363	ENSG00000103222	Degradome sequencing	negative		validated
tarbase	MIMAT0019776	hsa-miR-1343-3p	HAGHL	84264	ENSG00000103253	Degradome sequencing//Degradome sequencing	positive		validated
tarbase	MIMAT0019776	hsa-miR-1343-3p	SLC7A5	8140	ENSG00000103257	Degradome sequencing	positive		validated
tarbase	MIMAT0019776	hsa-miR-1343-3p	SLC7A5	8140	ENSG00000103257	Degradome sequencing	negative		validated
tarbase	MIMAT0019776	hsa-miR-1343-3p	METRN	79006	ENSG00000103260	Degradome sequencing	negative		validated
tarbase	MIMAT0019776	hsa-miR-1343-3p	USP31	57478	ENSG00000103404	Degradome sequencing//Degradome sequencing	positive		validated
tarbase	MIMAT0019776	hsa-miR-1343-3p	USP31	57478	ENSG00000103404	Degradome sequencing	negative		validated
tarbase	MIMAT0019776	hsa-miR-1343-3p	IL21R	50615	ENSG00000103522	Degradome sequencing	positive		validated
tarbase	MIMAT0019776	hsa-miR-1343-3p	CORO2B	10391	ENSG00000103647	Degradome sequencing	negative		validated
tarbase	MIMAT0019776	hsa-miR-1343-3p	AP3B2	8120	ENSG00000103723	Degradome sequencing	positive		validated
tarbase	MIMAT0019776	hsa-miR-1343-3p	CEMIP	57214	ENSG00000103888	Degradome sequencing	positive		validated
tarbase	MIMAT0019776	hsa-miR-1343-3p	RHOV	171177	ENSG00000104140	Degradome sequencing	positive		validated
tarbase	MIMAT0019776	hsa-miR-1343-3p	ZDHHC2	51201	ENSG00000104219	Degradome sequencing	positive		validated
tarbase	MIMAT0019776	hsa-miR-1343-3p	CPQ	10404	ENSG00000104324	Degradome sequencing	positive		validated
tarbase	MIMAT0019776	hsa-miR-1343-3p	CALB1	793	ENSG00000104327	Degradome sequencing	positive		validated
tarbase	MIMAT0019776	hsa-miR-1343-3p	SFRP1	6422	ENSG00000104332	Degradome sequencing	positive		validated
tarbase	MIMAT0019776	hsa-miR-1343-3p	NIPAL2	79815	ENSG00000104361	Degradome sequencing//Degradome sequencing	positive		validated
tarbase	MIMAT0019776	hsa-miR-1343-3p	PLAT	5327	ENSG00000104368	Degradome sequencing	positive		validated
tarbase	MIMAT0019776	hsa-miR-1343-3p	CHRAC1	54108	ENSG00000104472	Degradome sequencing	negative		validated
tarbase	MIMAT0019776	hsa-miR-1343-3p	NCALD	83988	ENSG00000104490	Degradome sequencing	positive		validated
tarbase	MIMAT0019776	hsa-miR-1343-3p	EEF1D	1936	ENSG00000104529	Degradome sequencing	positive		validated
tarbase	MIMAT0019776	hsa-miR-1343-3p	SLC39A14	23516	ENSG00000104635	Degradome sequencing//Degradome sequencing	positive		validated
tarbase	MIMAT0019776	hsa-miR-1343-3p	MCM4	4173	ENSG00000104738	Degradome sequencing	positive		validated
tarbase	MIMAT0019776	hsa-miR-1343-3p	KCNN4	3783	ENSG00000104783	Degradome sequencing	positive		validated
tarbase	MIMAT0019776	hsa-miR-1343-3p	DHDH	27294	ENSG00000104808	Degradome sequencing	negative		validated
tarbase	MIMAT0019776	hsa-miR-1343-3p	GYS1	2997	ENSG00000104812	Degradome sequencing//Degradome sequencing	positive		validated
tarbase	MIMAT0019776	hsa-miR-1343-3p	MAP4K1	11184	ENSG00000104814	Degradome sequencing	positive		validated
tarbase	MIMAT0019776	hsa-miR-1343-3p	TUBB4A	10382	ENSG00000104833	Degradome sequencing	positive		validated
tarbase	MIMAT0019776	hsa-miR-1343-3p	SNRNP70	6625	ENSG00000104852	Degradome sequencing	positive		validated
tarbase	MIMAT0019776	hsa-miR-1343-3p	CLPTM1	1209	ENSG00000104853	Degradome sequencing	positive		validated
tarbase	MIMAT0019776	hsa-miR-1343-3p	LIN7B	64130	ENSG00000104863	Degradome sequencing	positive		validated
tarbase	MIMAT0019776	hsa-miR-1343-3p	LIN7B	64130	ENSG00000104863	Degradome sequencing	negative		validated
tarbase	MIMAT0019776	hsa-miR-1343-3p	ERCC2	2068	ENSG00000104884	Degradome sequencing	positive		validated
tarbase	MIMAT0019776	hsa-miR-1343-3p	STX10	8677	ENSG00000104915	Degradome sequencing	negative		validated
tarbase	MIMAT0019776	hsa-miR-1343-3p	DMPK	1760	ENSG00000104936	Degradome sequencing	negative		validated
tarbase	MIMAT0019776	hsa-miR-1343-3p	TLE5	166	ENSG00000104964	Degradome sequencing	positive		validated
tarbase	MIMAT0019776	hsa-miR-1343-3p	TLE5	166	ENSG00000104964	Degradome sequencing	negative		validated
tarbase	MIMAT0019776	hsa-miR-1343-3p	C19orf53	28974	ENSG00000104979	Degradome sequencing	positive		validated
tarbase	MIMAT0019776	hsa-miR-1343-3p	C19orf53	28974	ENSG00000104979	Degradome sequencing	negative		validated
tarbase	MIMAT0019776	hsa-miR-1343-3p	CCDC61	729440	ENSG00000104983	Degradome sequencing	negative		validated
tarbase	MIMAT0019776	hsa-miR-1343-3p	ASF1B	55723	ENSG00000105011	Degradome sequencing	positive		validated
tarbase	MIMAT0019776	hsa-miR-1343-3p	TNNT1	7138	ENSG00000105048	Degradome sequencing	positive		validated
tarbase	MIMAT0019776	hsa-miR-1343-3p	VRK3	51231	ENSG00000105053	Degradome sequencing	positive		validated
tarbase	MIMAT0019776	hsa-miR-1343-3p	VRK3	51231	ENSG00000105053	Degradome sequencing	negative		validated
tarbase	MIMAT0019776	hsa-miR-1343-3p	CCNE1	898	ENSG00000105173	Degradome sequencing	positive		validated
tarbase	MIMAT0019776	hsa-miR-1343-3p	ANKRD27	84079	ENSG00000105186	Degradome sequencing	positive		validated
tarbase	MIMAT0019776	hsa-miR-1343-3p	DYRK1B	9149	ENSG00000105204	Degradome sequencing	negative		validated
tarbase	MIMAT0019776	hsa-miR-1343-3p	EBI3	10148	ENSG00000105246	Degradome sequencing	positive		validated
tarbase	MIMAT0019776	hsa-miR-1343-3p	EBI3	10148	ENSG00000105246	Degradome sequencing	negative		validated
tarbase	MIMAT0019776	hsa-miR-1343-3p	POLR2I	5438	ENSG00000105258	Degradome sequencing	negative		validated
tarbase	MIMAT0019776	hsa-miR-1343-3p	SLC1A5	6510	ENSG00000105281	Degradome sequencing	positive		validated
tarbase	MIMAT0019776	hsa-miR-1343-3p	PRKD2	25865	ENSG00000105287	Degradome sequencing	positive		validated
tarbase	MIMAT0019776	hsa-miR-1343-3p	TJP3	27134	ENSG00000105289	Degradome sequencing	positive		validated
tarbase	MIMAT0019776	hsa-miR-1343-3p	TJP3	27134	ENSG00000105289	Degradome sequencing	negative		validated
tarbase	MIMAT0019776	hsa-miR-1343-3p	HNRNPUL1	11100	ENSG00000105323	Degradome sequencing	negative		validated
tarbase	MIMAT0019776	hsa-miR-1343-3p	DENND3	22898	ENSG00000105339	Degradome sequencing	negative		validated
tarbase	MIMAT0019776	hsa-miR-1343-3p	RPS19	6223	ENSG00000105372	Degradome sequencing	positive		validated
tarbase	MIMAT0019776	hsa-miR-1343-3p	ICAM5	7087	ENSG00000105376	Degradome sequencing	negative		validated
tarbase	MIMAT0019776	hsa-miR-1343-3p	ATP1A3	478	ENSG00000105409	Degradome sequencing	positive		validated
tarbase	MIMAT0019776	hsa-miR-1343-3p	ATP1A3	478	ENSG00000105409	Degradome sequencing	negative		validated
tarbase	MIMAT0019776	hsa-miR-1343-3p	MEIS3	56917	ENSG00000105419	Degradome sequencing	negative		validated
tarbase	MIMAT0019776	hsa-miR-1343-3p	PTPRS	5802	ENSG00000105426	Degradome sequencing	positive		validated
tarbase	MIMAT0019776	hsa-miR-1343-3p	CYTH2	9266	ENSG00000105443	Degradome sequencing	positive		validated
tarbase	MIMAT0019776	hsa-miR-1343-3p	GRIN2D	2906	ENSG00000105464	Degradome sequencing	negative		validated
tarbase	MIMAT0019776	hsa-miR-1343-3p	SYNGR4	23546	ENSG00000105467	Degradome sequencing	positive		validated
tarbase	MIMAT0019776	hsa-miR-1343-3p	CLEC11A	6320	ENSG00000105472	Degradome sequencing	negative		validated
tarbase	MIMAT0019776	hsa-miR-1343-3p	LIG1	3978	ENSG00000105486	Degradome sequencing	positive		validated
tarbase	MIMAT0019776	hsa-miR-1343-3p	PLA2G4C	8605	ENSG00000105499	Degradome sequencing	negative		validated
tarbase	MIMAT0019776	hsa-miR-1343-3p	RAB3D	9545	ENSG00000105514	Degradome sequencing	positive		validated
tarbase	MIMAT0019776	hsa-miR-1343-3p	RAB3D	9545	ENSG00000105514	Degradome sequencing	negative		validated
tarbase	MIMAT0019776	hsa-miR-1343-3p	FAM83E	54854	ENSG00000105523	Degradome sequencing	positive		validated
tarbase	MIMAT0019776	hsa-miR-1343-3p	FAM83E	54854	ENSG00000105523	Degradome sequencing	negative		validated
tarbase	MIMAT0019776	hsa-miR-1343-3p	PLEKHA4	57664	ENSG00000105559	Degradome sequencing	negative		validated
tarbase	MIMAT0019776	hsa-miR-1343-3p	PPP2R1A	5518	ENSG00000105568	Degradome sequencing	positive		validated
tarbase	MIMAT0019776	hsa-miR-1343-3p	JAK3	3718	ENSG00000105639	Degradome sequencing	positive		validated
tarbase	MIMAT0019776	hsa-miR-1343-3p	ISYNA1	51477	ENSG00000105655	Degradome sequencing	positive		validated
tarbase	MIMAT0019776	hsa-miR-1343-3p	UPK1A	11045	ENSG00000105668	Degradome sequencing	positive		validated
tarbase	MIMAT0019776	hsa-miR-1343-3p	UPK1A	11045	ENSG00000105668	Degradome sequencing	negative		validated
tarbase	MIMAT0019776	hsa-miR-1343-3p	ARMC6	93436	ENSG00000105676	Degradome sequencing	positive		validated
tarbase	MIMAT0019776	hsa-miR-1343-3p	USF2	7392	ENSG00000105698	Degradome sequencing	negative		validated
tarbase	MIMAT0019776	hsa-miR-1343-3p	SCN1B	6324	ENSG00000105711	Degradome sequencing	positive		validated
tarbase	MIMAT0019776	hsa-miR-1343-3p	PBX4	80714	ENSG00000105717	Degradome sequencing	positive		validated
tarbase	MIMAT0019776	hsa-miR-1343-3p	ERF	2077	ENSG00000105722	Degradome sequencing	positive		validated
tarbase	MIMAT0019776	hsa-miR-1343-3p	ERF	2077	ENSG00000105722	Degradome sequencing	negative		validated
tarbase	MIMAT0019776	hsa-miR-1343-3p	GSK3A	2931	ENSG00000105723	Degradome sequencing	positive		validated
tarbase	MIMAT0019776	hsa-miR-1343-3p	CADM4	199731	ENSG00000105767	Degradome sequencing	positive		validated
tarbase	MIMAT0019776	hsa-miR-1343-3p	CFAP69	79846	ENSG00000105792	Degradome sequencing	negative		validated
tarbase	MIMAT0019776	hsa-miR-1343-3p	CDK6	1021	ENSG00000105810	Degradome sequencing	positive		validated
tarbase	MIMAT0019776	hsa-miR-1343-3p	CDK6	1021	ENSG00000105810	Degradome sequencing	negative		validated
tarbase	MIMAT0019776	hsa-miR-1343-3p	TFPI2	7980	ENSG00000105825	Degradome sequencing	negative		validated
tarbase	MIMAT0019776	hsa-miR-1343-3p	ADAP1	11033	ENSG00000105963	Degradome sequencing	positive		validated
tarbase	MIMAT0019776	hsa-miR-1343-3p	CAV2	858	ENSG00000105971	Degradome sequencing	positive		validated
tarbase	MIMAT0019776	hsa-miR-1343-3p	CAV2	858	ENSG00000105971	Degradome sequencing	negative		validated
tarbase	MIMAT0019776	hsa-miR-1343-3p	CAV1	857	ENSG00000105974	Degradome sequencing	negative		validated
tarbase	MIMAT0019776	hsa-miR-1343-3p	MET	4233	ENSG00000105976	Degradome sequencing	positive		validated
tarbase	MIMAT0019776	hsa-miR-1343-3p	BRAT1	221927	ENSG00000106009	Degradome sequencing	positive		validated
tarbase	MIMAT0019776	hsa-miR-1343-3p	ANKRD7	56311	ENSG00000106013	Degradome sequencing	negative		validated
tarbase	MIMAT0019776	hsa-miR-1343-3p	CPVL	54504	ENSG00000106066	Degradome sequencing	negative		validated
tarbase	MIMAT0019776	hsa-miR-1343-3p	COBL	23242	ENSG00000106078	Degradome sequencing	positive		validated
tarbase	MIMAT0019776	hsa-miR-1343-3p	STX1A	6804	ENSG00000106089	Degradome sequencing	positive		validated
tarbase	MIMAT0019776	hsa-miR-1343-3p	TFR2	7036	ENSG00000106327	Degradome sequencing	positive		validated
tarbase	MIMAT0019776	hsa-miR-1343-3p	TFR2	7036	ENSG00000106327	Degradome sequencing	negative		validated
tarbase	MIMAT0019776	hsa-miR-1343-3p	IMPDH1	3614	ENSG00000106348	Degradome sequencing//Degradome sequencing	positive		validated
tarbase	MIMAT0019776	hsa-miR-1343-3p	IMPDH1	3614	ENSG00000106348	Degradome sequencing	negative		validated
tarbase	MIMAT0019776	hsa-miR-1343-3p	SERPINE1	5054	ENSG00000106366	Degradome sequencing	positive		validated
tarbase	MIMAT0019776	hsa-miR-1343-3p	SERPINE1	5054	ENSG00000106366	Degradome sequencing	negative		validated
tarbase	MIMAT0019776	hsa-miR-1343-3p	ANKMY2	57037	ENSG00000106524	Degradome sequencing	positive		validated
tarbase	MIMAT0019776	hsa-miR-1343-3p	ACTR3C	653857	ENSG00000106526	Degradome sequencing	negative		validated
tarbase	MIMAT0019776	hsa-miR-1343-3p	AGR2	10551	ENSG00000106541	Degradome sequencing	positive		validated
tarbase	MIMAT0019776	hsa-miR-1343-3p	CLIP2	7461	ENSG00000106665	Degradome sequencing	positive		validated
tarbase	MIMAT0019776	hsa-miR-1343-3p	LIMK1	3984	ENSG00000106683	Degradome sequencing	positive		validated
tarbase	MIMAT0019776	hsa-miR-1343-3p	LIMK1	3984	ENSG00000106683	Degradome sequencing	negative		validated
tarbase	MIMAT0019776	hsa-miR-1343-3p	SLC1A1	6505	ENSG00000106688	Degradome sequencing	positive		validated
tarbase	MIMAT0019776	hsa-miR-1343-3p	TMEM245	23731	ENSG00000106771	Degradome sequencing	negative		validated
tarbase	MIMAT0019776	hsa-miR-1343-3p	CORO2A	7464	ENSG00000106789	Degradome sequencing	positive		validated
tarbase	MIMAT0019776	hsa-miR-1343-3p	CORO2A	7464	ENSG00000106789	Degradome sequencing	negative		validated
tarbase	MIMAT0019776	hsa-miR-1343-3p	TGFBR1	7046	ENSG00000106799	Degradome sequencing	positive		validated
tarbase	MIMAT0019776	hsa-miR-1343-3p	TGFBR1	7046	ENSG00000106799	Degradome sequencing	negative		validated
tarbase	MIMAT0019776	hsa-miR-1343-3p	AKNA	80709	ENSG00000106948	Degradome sequencing	negative		validated
tarbase	MIMAT0019776	hsa-miR-1343-3p	TBC1D13	54662	ENSG00000107021	Degradome sequencing	positive		validated
tarbase	MIMAT0019776	hsa-miR-1343-3p	TBC1D13	54662	ENSG00000107021	Degradome sequencing	negative		validated
tarbase	MIMAT0019776	hsa-miR-1343-3p	RAPGEF1	2889	ENSG00000107263	Degradome sequencing	negative		validated
tarbase	MIMAT0019776	hsa-miR-1343-3p	NPDC1	56654	ENSG00000107281	Degradome sequencing//Degradome sequencing//Degradome sequencing	positive		validated
tarbase	MIMAT0019776	hsa-miR-1343-3p	ABCA2	20	ENSG00000107331	Degradome sequencing	positive		validated
tarbase	MIMAT0019776	hsa-miR-1343-3p	UBE2R2	54926	ENSG00000107341	Degradome sequencing	positive		validated
tarbase	MIMAT0019776	hsa-miR-1343-3p	ATRNL1	26033	ENSG00000107518	Degradome sequencing	negative		validated
tarbase	MIMAT0019776	hsa-miR-1343-3p	PHYH	5264	ENSG00000107537	Degradome sequencing	negative		validated
tarbase	MIMAT0019776	hsa-miR-1343-3p	RASSF4	83937	ENSG00000107551	Degradome sequencing	positive		validated
tarbase	MIMAT0019776	hsa-miR-1343-3p	RAB11FIP2	22841	ENSG00000107560	Degradome sequencing	positive		validated
tarbase	MIMAT0019776	hsa-miR-1343-3p	RAB11FIP2	22841	ENSG00000107560	Degradome sequencing	negative		validated
tarbase	MIMAT0019776	hsa-miR-1343-3p	ERLIN1	10613	ENSG00000107566	Degradome sequencing	negative		validated
tarbase	MIMAT0019776	hsa-miR-1343-3p	NSMCE4A	54780	ENSG00000107672	Degradome sequencing	positive		validated
tarbase	MIMAT0019776	hsa-miR-1343-3p	PALD1	27143	ENSG00000107719	Degradome sequencing	positive		validated
tarbase	MIMAT0019776	hsa-miR-1343-3p	UNC5B	219699	ENSG00000107731	Degradome sequencing	negative		validated
tarbase	MIMAT0019776	hsa-miR-1343-3p	VSIR	64115	ENSG00000107738	Degradome sequencing	negative		validated
tarbase	MIMAT0019776	hsa-miR-1343-3p	LIPA	3988	ENSG00000107798	Degradome sequencing	negative		validated
tarbase	MIMAT0019776	hsa-miR-1343-3p	KAZALD1	81621	ENSG00000107821	Degradome sequencing	positive		validated
tarbase	MIMAT0019776	hsa-miR-1343-3p	CPEB3	22849	ENSG00000107864	Degradome sequencing	positive		validated
tarbase	MIMAT0019776	hsa-miR-1343-3p	SUFU	51684	ENSG00000107882	Degradome sequencing	positive		validated
tarbase	MIMAT0019776	hsa-miR-1343-3p	LHPP	64077	ENSG00000107902	Degradome sequencing	positive		validated
tarbase	MIMAT0019776	hsa-miR-1343-3p	DKK1	22943	ENSG00000107984	Degradome sequencing	positive		validated
tarbase	MIMAT0019776	hsa-miR-1343-3p	DKK1	22943	ENSG00000107984	Degradome sequencing	negative		validated
tarbase	MIMAT0019776	hsa-miR-1343-3p	SMC3	9126	ENSG00000108055	Degradome sequencing	negative		validated
tarbase	MIMAT0019776	hsa-miR-1343-3p	RPL28	6158	ENSG00000108107	Degradome sequencing//Degradome sequencing	positive		validated
tarbase	MIMAT0019776	hsa-miR-1343-3p	NUFIP2	57532	ENSG00000108256	Degradome sequencing//Degradome sequencing//Degradome sequencing	positive		validated
tarbase	MIMAT0019776	hsa-miR-1343-3p	RNF43	54894	ENSG00000108375	Degradome sequencing	positive		validated
tarbase	MIMAT0019776	hsa-miR-1343-3p			ENSG00000108379	Degradome sequencing	positive		validated
tarbase	MIMAT0019776	hsa-miR-1343-3p	SEPTIN4	5414	ENSG00000108387	Degradome sequencing	positive		validated
tarbase	MIMAT0019776	hsa-miR-1343-3p	TRIM16L	147166	ENSG00000108448	Degradome sequencing	negative		validated
tarbase	MIMAT0019776	hsa-miR-1343-3p	RNF167	26001	ENSG00000108523	Degradome sequencing	positive		validated
tarbase	MIMAT0019776	hsa-miR-1343-3p	RNF167	26001	ENSG00000108523	Degradome sequencing	negative		validated
tarbase	MIMAT0019776	hsa-miR-1343-3p	RASD1	51655	ENSG00000108551	Degradome sequencing	positive		validated
tarbase	MIMAT0019776	hsa-miR-1343-3p	AKAP10	11216	ENSG00000108599	Degradome sequencing	positive		validated
tarbase	MIMAT0019776	hsa-miR-1343-3p	ALDH3A1	218	ENSG00000108602	Degradome sequencing//Degradome sequencing	positive		validated
tarbase	MIMAT0019776	hsa-miR-1343-3p	ICAM2	3384	ENSG00000108622	Degradome sequencing	negative		validated
tarbase	MIMAT0019776	hsa-miR-1343-3p	KAT2A	2648	ENSG00000108773	Degradome sequencing	positive		validated
tarbase	MIMAT0019776	hsa-miR-1343-3p	MLX	6945	ENSG00000108788	Degradome sequencing	positive		validated
tarbase	MIMAT0019776	hsa-miR-1343-3p	COL1A1	1277	ENSG00000108821	Degradome sequencing	negative		validated
tarbase	MIMAT0019776	hsa-miR-1343-3p	RND2	8153	ENSG00000108830	Degradome sequencing	positive		validated
tarbase	MIMAT0019776	hsa-miR-1343-3p	HDAC5	10014	ENSG00000108840	Degradome sequencing	negative		validated
tarbase	MIMAT0019776	hsa-miR-1343-3p	SMURF2	64750	ENSG00000108854	Degradome sequencing	positive		validated
tarbase	MIMAT0019776	hsa-miR-1343-3p	EFNB3	1949	ENSG00000108947	Degradome sequencing	negative		validated
tarbase	MIMAT0019776	hsa-miR-1343-3p	MAP2K6	5608	ENSG00000108984	Degradome sequencing	negative		validated
tarbase	MIMAT0019776	hsa-miR-1343-3p	VTN	7448	ENSG00000109072	Degradome sequencing	positive		validated
tarbase	MIMAT0019776	hsa-miR-1343-3p	TNFAIP1	7126	ENSG00000109079	Degradome sequencing	positive		validated
tarbase	MIMAT0019776	hsa-miR-1343-3p	TMEM97	27346	ENSG00000109084	Degradome sequencing	positive		validated
tarbase	MIMAT0019776	hsa-miR-1343-3p	CDR2L	30850	ENSG00000109089	Degradome sequencing	positive		validated
tarbase	MIMAT0019776	hsa-miR-1343-3p	ALDOC	230	ENSG00000109107	Degradome sequencing	positive		validated
tarbase	MIMAT0019776	hsa-miR-1343-3p	AREG	374	ENSG00000109321	Degradome sequencing//Degradome sequencing	positive		validated
tarbase	MIMAT0019776	hsa-miR-1343-3p	MAPK10	5602	ENSG00000109339	Degradome sequencing	negative		validated
tarbase	MIMAT0019776	hsa-miR-1343-3p	INPP4B	8821	ENSG00000109452	Degradome sequencing	negative		validated
tarbase	MIMAT0019776	hsa-miR-1343-3p	KLHL2	11275	ENSG00000109466	Degradome sequencing	negative		validated
tarbase	MIMAT0019776	hsa-miR-1343-3p	CPE	1363	ENSG00000109472	Degradome sequencing	positive		validated
tarbase	MIMAT0019776	hsa-miR-1343-3p	CLCN3	1182	ENSG00000109572	Degradome sequencing	negative		validated
tarbase	MIMAT0019776	hsa-miR-1343-3p	AADAT	51166	ENSG00000109576	Degradome sequencing	negative		validated
tarbase	MIMAT0019776	hsa-miR-1343-3p	NEIL3	55247	ENSG00000109674	Degradome sequencing	positive		validated
tarbase	MIMAT0019776	hsa-miR-1343-3p	NSD2	7468	ENSG00000109685	Degradome sequencing	negative		validated
tarbase	MIMAT0019776	hsa-miR-1343-3p	GLRB	2743	ENSG00000109738	Degradome sequencing	negative		validated
tarbase	MIMAT0019776	hsa-miR-1343-3p	SNX25	83891	ENSG00000109762	Degradome sequencing	negative		validated
tarbase	MIMAT0019776	hsa-miR-1343-3p	KLHL5	51088	ENSG00000109790	Degradome sequencing	negative		validated
tarbase	MIMAT0019776	hsa-miR-1343-3p	UGDH	7358	ENSG00000109814	Degradome sequencing	negative		validated
tarbase	MIMAT0019776	hsa-miR-1343-3p	CRYAB	1410	ENSG00000109846	Degradome sequencing	positive		validated
tarbase	MIMAT0019776	hsa-miR-1343-3p	CRYAB	1410	ENSG00000109846	Degradome sequencing	negative		validated
tarbase	MIMAT0019776	hsa-miR-1343-3p	VWA5A	4013	ENSG00000110002	Degradome sequencing	positive		validated
tarbase	MIMAT0019776	hsa-miR-1343-3p	VWA5A	4013	ENSG00000110002	Degradome sequencing	negative		validated
tarbase	MIMAT0019776	hsa-miR-1343-3p	SIAE	54414	ENSG00000110013	Degradome sequencing	positive		validated
tarbase	MIMAT0019776	hsa-miR-1343-3p	SNX15	29907	ENSG00000110025	Degradome sequencing	negative		validated
tarbase	MIMAT0019776	hsa-miR-1343-3p	DTX4	23220	ENSG00000110042	Degradome sequencing	positive		validated
tarbase	MIMAT0019776	hsa-miR-1343-3p	NRXN2	9379	ENSG00000110076	Degradome sequencing	positive		validated
tarbase	MIMAT0019776	hsa-miR-1343-3p	CEP126	57562	ENSG00000110318	Degradome sequencing	negative		validated
tarbase	MIMAT0019776	hsa-miR-1343-3p	GALNT18	374378	ENSG00000110328	Degradome sequencing	positive		validated
tarbase	MIMAT0019776	hsa-miR-1343-3p	NECTIN1	5818	ENSG00000110400	Degradome sequencing	positive		validated
tarbase	MIMAT0019776	hsa-miR-1343-3p	KIAA1549L	25758	ENSG00000110427	Degradome sequencing	positive		validated
tarbase	MIMAT0019776	hsa-miR-1343-3p	EXPH5	23086	ENSG00000110723	Degradome sequencing	positive		validated
tarbase	MIMAT0019776	hsa-miR-1343-3p	P3H3	10536	ENSG00000110811	Degradome sequencing	positive		validated
tarbase	MIMAT0019776	hsa-miR-1343-3p	CLEC2B	9976	ENSG00000110852	Degradome sequencing	negative		validated
tarbase	MIMAT0019776	hsa-miR-1343-3p	CORO1C	23603	ENSG00000110880	Degradome sequencing	negative		validated
tarbase	MIMAT0019776	hsa-miR-1343-3p	ASIC1	41	ENSG00000110881	Degradome sequencing	positive		validated
tarbase	MIMAT0019776	hsa-miR-1343-3p	CAPRIN2	65981	ENSG00000110888	Degradome sequencing	positive		validated
tarbase	MIMAT0019776	hsa-miR-1343-3p	MVK	4598	ENSG00000110921	Degradome sequencing	positive		validated
tarbase	MIMAT0019776	hsa-miR-1343-3p	BCL7A	605	ENSG00000110987	Degradome sequencing	negative		validated
tarbase	MIMAT0019776	hsa-miR-1343-3p	PPM1H	57460	ENSG00000111110	Degradome sequencing	negative		validated
tarbase	MIMAT0019776	hsa-miR-1343-3p	SLC6A12	6539	ENSG00000111181	Degradome sequencing	positive		validated
tarbase	MIMAT0019776	hsa-miR-1343-3p	DUSP16	80824	ENSG00000111266	Degradome sequencing	positive		validated
tarbase	MIMAT0019776	hsa-miR-1343-3p	CREBL2	1389	ENSG00000111269	Degradome sequencing//Degradome sequencing	positive		validated
tarbase	MIMAT0019776	hsa-miR-1343-3p	ALDH2	217	ENSG00000111275	Degradome sequencing	positive		validated
tarbase	MIMAT0019776	hsa-miR-1343-3p	CDKN1B	1027	ENSG00000111276	Degradome sequencing	positive		validated
tarbase	MIMAT0019776	hsa-miR-1343-3p	OAS3	4940	ENSG00000111331	Degradome sequencing	positive		validated
tarbase	MIMAT0019776	hsa-miR-1343-3p	ART4	420	ENSG00000111339	Degradome sequencing	positive		validated
tarbase	MIMAT0019776	hsa-miR-1343-3p	RASAL1	8437	ENSG00000111344	Degradome sequencing	positive		validated
tarbase	MIMAT0019776	hsa-miR-1343-3p	ADGRD1	283383	ENSG00000111452	Degradome sequencing	positive		validated
tarbase	MIMAT0019776	hsa-miR-1343-3p	RAB5B	5869	ENSG00000111540	Degradome sequencing	positive		validated
tarbase	MIMAT0019776	hsa-miR-1343-3p	RAB5B	5869	ENSG00000111540	Degradome sequencing	negative		validated
tarbase	MIMAT0019776	hsa-miR-1343-3p	CPSF6	11052	ENSG00000111605	Degradome sequencing	positive		validated
tarbase	MIMAT0019776	hsa-miR-1343-3p	ACRBP	84519	ENSG00000111644	Degradome sequencing	negative		validated
tarbase	MIMAT0019776	hsa-miR-1343-3p	GNB3	2784	ENSG00000111664	Degradome sequencing	positive		validated
tarbase	MIMAT0019776	hsa-miR-1343-3p	ATN1	1822	ENSG00000111676	Degradome sequencing	positive		validated
tarbase	MIMAT0019776	hsa-miR-1343-3p	PTPN6	5777	ENSG00000111679	Degradome sequencing	positive		validated
tarbase	MIMAT0019776	hsa-miR-1343-3p	LPCAT3	10162	ENSG00000111684	Degradome sequencing	negative		validated
tarbase	MIMAT0019776	hsa-miR-1343-3p	CMAS	55907	ENSG00000111726	Degradome sequencing	positive		validated
tarbase	MIMAT0019776	hsa-miR-1343-3p	CMAS	55907	ENSG00000111726	Degradome sequencing	negative		validated
tarbase	MIMAT0019776	hsa-miR-1343-3p	RAB35	11021	ENSG00000111737	Degradome sequencing	positive		validated
tarbase	MIMAT0019776	hsa-miR-1343-3p	COL12A1	1303	ENSG00000111799	Degradome sequencing	negative		validated
tarbase	MIMAT0019776	hsa-miR-1343-3p	FRK	2444	ENSG00000111816	Degradome sequencing	negative		validated
tarbase	MIMAT0019776	hsa-miR-1343-3p	RWDD1	51389	ENSG00000111832	Degradome sequencing	negative		validated
tarbase	MIMAT0019776	hsa-miR-1343-3p	NEDD9	4739	ENSG00000111859	Degradome sequencing	positive		validated
tarbase	MIMAT0019776	hsa-miR-1343-3p	MAN1A1	4121	ENSG00000111885	Degradome sequencing	positive		validated
tarbase	MIMAT0019776	hsa-miR-1343-3p	NCOA7	135112	ENSG00000111912	Degradome sequencing	positive		validated
tarbase	MIMAT0019776	hsa-miR-1343-3p	UST	10090	ENSG00000111962	Degradome sequencing	negative		validated
tarbase	MIMAT0019776	hsa-miR-1343-3p	MTRF1L	54516	ENSG00000112031	Degradome sequencing	positive		validated
tarbase	MIMAT0019776	hsa-miR-1343-3p	MTRF1L	54516	ENSG00000112031	Degradome sequencing	negative		validated
tarbase	MIMAT0019776	hsa-miR-1343-3p	KCTD20	222658	ENSG00000112078	Degradome sequencing	positive		validated
tarbase	MIMAT0019776	hsa-miR-1343-3p	KCTD20	222658	ENSG00000112078	Degradome sequencing	negative		validated
tarbase	MIMAT0019776	hsa-miR-1343-3p	RNF8	9025	ENSG00000112130	Degradome sequencing	positive		validated
tarbase	MIMAT0019776	hsa-miR-1343-3p	CD83	9308	ENSG00000112149	Degradome sequencing	positive		validated
tarbase	MIMAT0019776	hsa-miR-1343-3p	CD83	9308	ENSG00000112149	Degradome sequencing	negative		validated
tarbase	MIMAT0019776	hsa-miR-1343-3p	RBM24	221662	ENSG00000112183	Degradome sequencing	positive		validated
tarbase	MIMAT0019776	hsa-miR-1343-3p	PRDM13	59336	ENSG00000112238	Degradome sequencing	negative		validated
tarbase	MIMAT0019776	hsa-miR-1343-3p	PTP4A1	7803	ENSG00000112245	Degradome sequencing	negative		validated
tarbase	MIMAT0019776	hsa-miR-1343-3p	WASF1	8936	ENSG00000112290	Degradome sequencing	positive		validated
tarbase	MIMAT0019776	hsa-miR-1343-3p	ALDH5A1	7915	ENSG00000112294	Degradome sequencing	positive		validated
tarbase	MIMAT0019776	hsa-miR-1343-3p	ACOT13	55856	ENSG00000112304	Degradome sequencing	negative		validated
tarbase	MIMAT0019776	hsa-miR-1343-3p	GMNN	51053	ENSG00000112312	Degradome sequencing	positive		validated
tarbase	MIMAT0019776	hsa-miR-1343-3p	SOBP	55084	ENSG00000112320	Degradome sequencing	negative		validated
tarbase	MIMAT0019776	hsa-miR-1343-3p	NR2E1	7101	ENSG00000112333	Degradome sequencing	negative		validated
tarbase	MIMAT0019776	hsa-miR-1343-3p	PERP	64065	ENSG00000112378	Degradome sequencing	negative		validated
tarbase	MIMAT0019776	hsa-miR-1343-3p	SLC16A10	117247	ENSG00000112394	Degradome sequencing	negative		validated
tarbase	MIMAT0019776	hsa-miR-1343-3p	HSD17B8	7923	ENSG00000112474	Degradome sequencing	negative		validated
tarbase	MIMAT0019776	hsa-miR-1343-3p	CCND3	896	ENSG00000112576	Degradome sequencing	positive		validated
tarbase	MIMAT0019776	hsa-miR-1343-3p	GUCA1B	2979	ENSG00000112599	Degradome sequencing	positive		validated
tarbase	MIMAT0019776	hsa-miR-1343-3p	EXOC2	55770	ENSG00000112685	Degradome sequencing	positive		validated
tarbase	MIMAT0019776	hsa-miR-1343-3p	EXOC2	55770	ENSG00000112685	Degradome sequencing	negative		validated
tarbase	MIMAT0019776	hsa-miR-1343-3p	ENPP5	59084	ENSG00000112796	Degradome sequencing	negative		validated
tarbase	MIMAT0019776	hsa-miR-1343-3p	PCDHB2	56133	ENSG00000112852	Degradome sequencing	negative		validated
tarbase	MIMAT0019776	hsa-miR-1343-3p	HMGCS1	3157	ENSG00000112972	Degradome sequencing	positive		validated
tarbase	MIMAT0019776	hsa-miR-1343-3p	BRD8	10902	ENSG00000112983	Degradome sequencing	positive		validated
tarbase	MIMAT0019776	hsa-miR-1343-3p	HSPA9	3313	ENSG00000113013	Degradome sequencing	positive		validated
tarbase	MIMAT0019776	hsa-miR-1343-3p	SPARC	6678	ENSG00000113140	Degradome sequencing	negative		validated
tarbase	MIMAT0019776	hsa-miR-1343-3p	HAND1	9421	ENSG00000113196	Degradome sequencing	negative		validated
tarbase	MIMAT0019776	hsa-miR-1343-3p	PCDHB5	26167	ENSG00000113209	Degradome sequencing	negative		validated
tarbase	MIMAT0019776	hsa-miR-1343-3p	PCDHB6	56130	ENSG00000113211	Degradome sequencing	negative		validated
tarbase	MIMAT0019776	hsa-miR-1343-3p	ARSB	411	ENSG00000113273	Degradome sequencing	negative		validated
tarbase	MIMAT0019776	hsa-miR-1343-3p	CCNG1	900	ENSG00000113328	Degradome sequencing	negative		validated
tarbase	MIMAT0019776	hsa-miR-1343-3p	DROSHA	29102	ENSG00000113360	Degradome sequencing	positive		validated
tarbase	MIMAT0019776	hsa-miR-1343-3p	ST8SIA4	7903	ENSG00000113532	Degradome sequencing	negative		validated
tarbase	MIMAT0019776	hsa-miR-1343-3p	GNPDA1	10007	ENSG00000113552	Degradome sequencing	negative		validated
tarbase	MIMAT0019776	hsa-miR-1343-3p	LIFR	3977	ENSG00000113594	Degradome sequencing	positive		validated
tarbase	MIMAT0019776	hsa-miR-1343-3p	SEC24A	10802	ENSG00000113615	Degradome sequencing	positive		validated
tarbase	MIMAT0019776	hsa-miR-1343-3p	TTC33	23548	ENSG00000113638	Degradome sequencing	negative		validated
tarbase	MIMAT0019776	hsa-miR-1343-3p	MACROH2A1	9555	ENSG00000113648	Degradome sequencing	negative		validated
tarbase	MIMAT0019776	hsa-miR-1343-3p	STC2	8614	ENSG00000113739	Degradome sequencing	positive		validated
tarbase	MIMAT0019776	hsa-miR-1343-3p	HRH2	3274	ENSG00000113749	Degradome sequencing	positive		validated
tarbase	MIMAT0019776	hsa-miR-1343-3p	UNC5A	90249	ENSG00000113763	Degradome sequencing	negative		validated
tarbase	MIMAT0019776	hsa-miR-1343-3p	SMC4	10051	ENSG00000113810	Degradome sequencing	positive		validated
tarbase	MIMAT0019776	hsa-miR-1343-3p	HGD	3081	ENSG00000113924	Degradome sequencing	positive		validated
tarbase	MIMAT0019776	hsa-miR-1343-3p	AMOTL2	51421	ENSG00000114019	Degradome sequencing	positive		validated
tarbase	MIMAT0019776	hsa-miR-1343-3p	AMOTL2	51421	ENSG00000114019	Degradome sequencing	negative		validated
tarbase	MIMAT0019776	hsa-miR-1343-3p	FAM162A	26355	ENSG00000114023	Degradome sequencing	positive		validated
tarbase	MIMAT0019776	hsa-miR-1343-3p	KAT2B	8850	ENSG00000114166	Degradome sequencing	negative		validated
tarbase	MIMAT0019776	hsa-miR-1343-3p	PFKFB4	5210	ENSG00000114268	Degradome sequencing	negative		validated
tarbase	MIMAT0019776	hsa-miR-1343-3p	HES1	3280	ENSG00000114315	Degradome sequencing	positive		validated
tarbase	MIMAT0019776	hsa-miR-1343-3p	HYAL1	3373	ENSG00000114378	Degradome sequencing	positive		validated
tarbase	MIMAT0019776	hsa-miR-1343-3p	IFT57	55081	ENSG00000114446	Degradome sequencing	negative		validated
tarbase	MIMAT0019776	hsa-miR-1343-3p	FRMD4B	23150	ENSG00000114541	Degradome sequencing	positive		validated
tarbase	MIMAT0019776	hsa-miR-1343-3p	PODXL2	50512	ENSG00000114631	Degradome sequencing	positive		validated
tarbase	MIMAT0019776	hsa-miR-1343-3p	KLHL18	23276	ENSG00000114648	Degradome sequencing//Degradome sequencing	positive		validated
tarbase	MIMAT0019776	hsa-miR-1343-3p	PLSCR4	57088	ENSG00000114698	Degradome sequencing	positive		validated
tarbase	MIMAT0019776	hsa-miR-1343-3p	HEMK1	51409	ENSG00000114735	Degradome sequencing	positive		validated
tarbase	MIMAT0019776	hsa-miR-1343-3p	VIPR1	7433	ENSG00000114812	Degradome sequencing	positive		validated
tarbase	MIMAT0019776	hsa-miR-1343-3p	VIPR1	7433	ENSG00000114812	Degradome sequencing	negative		validated
tarbase	MIMAT0019776	hsa-miR-1343-3p	DNAH1	25981	ENSG00000114841	Degradome sequencing	positive		validated
tarbase	MIMAT0019776	hsa-miR-1343-3p	ZBTB47	92999	ENSG00000114853	Degradome sequencing	positive		validated
tarbase	MIMAT0019776	hsa-miR-1343-3p	EIF4G1	1981	ENSG00000114867	Degradome sequencing	positive		validated
tarbase	MIMAT0019776	hsa-miR-1343-3p	SLC4A3	6508	ENSG00000114923	Degradome sequencing	positive		validated
tarbase	MIMAT0019776	hsa-miR-1343-3p	ADAM23	8745	ENSG00000114948	Degradome sequencing	positive		validated
tarbase	MIMAT0019776	hsa-miR-1343-3p	KANSL3	55683	ENSG00000114982	Degradome sequencing	negative		validated
tarbase	MIMAT0019776	hsa-miR-1343-3p	RTKN	6242	ENSG00000114993	Degradome sequencing	positive		validated
tarbase	MIMAT0019776	hsa-miR-1343-3p	IL1A	3552	ENSG00000115008	Degradome sequencing//Degradome sequencing	positive		validated
tarbase	MIMAT0019776	hsa-miR-1343-3p	CCL20	6364	ENSG00000115009	Degradome sequencing	positive		validated
tarbase	MIMAT0019776	hsa-miR-1343-3p	FAHD2A	51011	ENSG00000115042	Degradome sequencing	negative		validated
tarbase	MIMAT0019776	hsa-miR-1343-3p	STEAP3	55240	ENSG00000115107	Degradome sequencing	negative		validated
tarbase	MIMAT0019776	hsa-miR-1343-3p	TFCP2L1	29842	ENSG00000115112	Degradome sequencing	positive		validated
tarbase	MIMAT0019776	hsa-miR-1343-3p	SLC30A3	7781	ENSG00000115194	Degradome sequencing//Degradome sequencing	positive		validated
tarbase	MIMAT0019776	hsa-miR-1343-3p	SLC30A3	7781	ENSG00000115194	Degradome sequencing	negative		validated
tarbase	MIMAT0019776	hsa-miR-1343-3p	NRBP1	29959	ENSG00000115216	Degradome sequencing	positive		validated
tarbase	MIMAT0019776	hsa-miR-1343-3p	NRBP1	29959	ENSG00000115216	Degradome sequencing	negative		validated
tarbase	MIMAT0019776	hsa-miR-1343-3p	ITGB6	3694	ENSG00000115221	Degradome sequencing	negative		validated
tarbase	MIMAT0019776	hsa-miR-1343-3p	FNDC4	64838	ENSG00000115226	Degradome sequencing	positive		validated
tarbase	MIMAT0019776	hsa-miR-1343-3p	ITGA4	3676	ENSG00000115232	Degradome sequencing	negative		validated
tarbase	MIMAT0019776	hsa-miR-1343-3p			ENSG00000115239	Degradome sequencing	positive		validated
tarbase	MIMAT0019776	hsa-miR-1343-3p	SPTBN1	6711	ENSG00000115306	Degradome sequencing	positive		validated
tarbase	MIMAT0019776	hsa-miR-1343-3p	EFEMP1	2202	ENSG00000115380	Degradome sequencing	negative		validated
tarbase	MIMAT0019776	hsa-miR-1343-3p	PECR	55825	ENSG00000115425	Degradome sequencing	negative		validated
tarbase	MIMAT0019776	hsa-miR-1343-3p	UNC50	25972	ENSG00000115446	Degradome sequencing	positive		validated
tarbase	MIMAT0019776	hsa-miR-1343-3p	PDCL3	79031	ENSG00000115539	Degradome sequencing	positive		validated
tarbase	MIMAT0019776	hsa-miR-1343-3p	IL18R1	8809	ENSG00000115604	Degradome sequencing	positive		validated
tarbase	MIMAT0019776	hsa-miR-1343-3p	SLC9A2	6549	ENSG00000115616	Degradome sequencing	positive		validated
tarbase	MIMAT0019776	hsa-miR-1343-3p	HDLBP	3069	ENSG00000115677	Degradome sequencing	positive		validated
tarbase	MIMAT0019776	hsa-miR-1343-3p	PROC	5624	ENSG00000115718	Degradome sequencing	negative		validated
tarbase	MIMAT0019776	hsa-miR-1343-3p	ID2	3398	ENSG00000115738	Degradome sequencing	negative		validated
tarbase	MIMAT0019776	hsa-miR-1343-3p	HPCAL1	3241	ENSG00000115756	Degradome sequencing	positive		validated
tarbase	MIMAT0019776	hsa-miR-1343-3p	SDC1	6382	ENSG00000115884	Degradome sequencing	positive		validated
tarbase	MIMAT0019776	hsa-miR-1343-3p	SOS1	6654	ENSG00000115904	Degradome sequencing	positive		validated
tarbase	MIMAT0019776	hsa-miR-1343-3p	KYNU	8942	ENSG00000115919	Degradome sequencing	positive		validated
tarbase	MIMAT0019776	hsa-miR-1343-3p	WIPF1	7456	ENSG00000115935	Degradome sequencing	negative		validated
tarbase	MIMAT0019776	hsa-miR-1343-3p	TRAK2	66008	ENSG00000115993	Degradome sequencing	negative		validated
tarbase	MIMAT0019776	hsa-miR-1343-3p	EPAS1	2034	ENSG00000116016	Degradome sequencing	positive		validated
tarbase	MIMAT0019776	hsa-miR-1343-3p	VAX2	25806	ENSG00000116035	Degradome sequencing	negative		validated
tarbase	MIMAT0019776	hsa-miR-1343-3p	MSH6	2956	ENSG00000116062	Degradome sequencing	positive		validated
tarbase	MIMAT0019776	hsa-miR-1343-3p	SPR	6697	ENSG00000116096	Degradome sequencing	negative		validated
tarbase	MIMAT0019776	hsa-miR-1343-3p	BCL9	607	ENSG00000116128	Degradome sequencing	negative		validated
tarbase	MIMAT0019776	hsa-miR-1343-3p	DHCR24	1718	ENSG00000116133	Degradome sequencing	positive		validated
tarbase	MIMAT0019776	hsa-miR-1343-3p	SCP2	6342	ENSG00000116171	Degradome sequencing	positive		validated
tarbase	MIMAT0019776	hsa-miR-1343-3p	KCNC4	3749	ENSG00000116396	Degradome sequencing	positive		validated
tarbase	MIMAT0019776	hsa-miR-1343-3p	EDEM3	80267	ENSG00000116406	Degradome sequencing	positive		validated
tarbase	MIMAT0019776	hsa-miR-1343-3p	TRIM62	55223	ENSG00000116525	Degradome sequencing	negative		validated
tarbase	MIMAT0019776	hsa-miR-1343-3p	SRM	6723	ENSG00000116649	Degradome sequencing	positive		validated
tarbase	MIMAT0019776	hsa-miR-1343-3p	SRM	6723	ENSG00000116649	Degradome sequencing	negative		validated
tarbase	MIMAT0019776	hsa-miR-1343-3p	FBXO2	26232	ENSG00000116661	Degradome sequencing	positive		validated
tarbase	MIMAT0019776	hsa-miR-1343-3p	LEPR	3953	ENSG00000116678	Degradome sequencing	positive		validated
tarbase	MIMAT0019776	hsa-miR-1343-3p	KIAA2013	90231	ENSG00000116685	Degradome sequencing	positive		validated
tarbase	MIMAT0019776	hsa-miR-1343-3p	KIAA2013	90231	ENSG00000116685	Degradome sequencing	negative		validated
tarbase	MIMAT0019776	hsa-miR-1343-3p	SLC35D1	23169	ENSG00000116704	Degradome sequencing//Degradome sequencing	positive		validated
tarbase	MIMAT0019776	hsa-miR-1343-3p	PLA2G4A	5321	ENSG00000116711	Degradome sequencing	positive		validated
tarbase	MIMAT0019776	hsa-miR-1343-3p	GADD45A	1647	ENSG00000116717	Degradome sequencing	positive		validated
tarbase	MIMAT0019776	hsa-miR-1343-3p	UCHL5	51377	ENSG00000116750	Degradome sequencing	positive		validated
tarbase	MIMAT0019776	hsa-miR-1343-3p	CTH	1491	ENSG00000116761	Degradome sequencing	positive		validated
tarbase	MIMAT0019776	hsa-miR-1343-3p	AGMAT	79814	ENSG00000116771	Degradome sequencing	positive		validated
tarbase	MIMAT0019776	hsa-miR-1343-3p	KIF21B	23046	ENSG00000116852	Degradome sequencing	positive		validated
tarbase	MIMAT0019776	hsa-miR-1343-3p			ENSG00000116883	Degradome sequencing	positive		validated
tarbase	MIMAT0019776	hsa-miR-1343-3p	OSCP1	127700	ENSG00000116885	Degradome sequencing	negative		validated
tarbase	MIMAT0019776	hsa-miR-1343-3p	RRAGC	64121	ENSG00000116954	Degradome sequencing	positive		validated
tarbase	MIMAT0019776	hsa-miR-1343-3p	RRAGC	64121	ENSG00000116954	Degradome sequencing	negative		validated
tarbase	MIMAT0019776	hsa-miR-1343-3p	NID1	4811	ENSG00000116962	Degradome sequencing	positive		validated
tarbase	MIMAT0019776	hsa-miR-1343-3p	NID1	4811	ENSG00000116962	Degradome sequencing	negative		validated
tarbase	MIMAT0019776	hsa-miR-1343-3p	HPCAL4	51440	ENSG00000116983	Degradome sequencing	negative		validated
tarbase	MIMAT0019776	hsa-miR-1343-3p	SIPA1L2	57568	ENSG00000116991	Degradome sequencing	positive		validated
tarbase	MIMAT0019776	hsa-miR-1343-3p	RIMS3	9783	ENSG00000117016	Degradome sequencing	negative		validated
tarbase	MIMAT0019776	hsa-miR-1343-3p	PADI2	11240	ENSG00000117115	Degradome sequencing	negative		validated
tarbase	MIMAT0019776	hsa-miR-1343-3p	UAP1	6675	ENSG00000117143	Degradome sequencing	negative		validated
tarbase	MIMAT0019776	hsa-miR-1343-3p	ACTL8	81569	ENSG00000117148	Degradome sequencing	positive		validated
tarbase	MIMAT0019776	hsa-miR-1343-3p	SSX2IP	117178	ENSG00000117155	Degradome sequencing	negative		validated
tarbase	MIMAT0019776	hsa-miR-1343-3p	GBP3	2635	ENSG00000117226	Degradome sequencing	positive		validated
tarbase	MIMAT0019776	hsa-miR-1343-3p	GBP3	2635	ENSG00000117226	Degradome sequencing	negative		validated
tarbase	MIMAT0019776	hsa-miR-1343-3p	GBP1	2633	ENSG00000117228	Degradome sequencing	negative		validated
tarbase	MIMAT0019776	hsa-miR-1343-3p	CDK18	5129	ENSG00000117266	Degradome sequencing	negative		validated
tarbase	MIMAT0019776	hsa-miR-1343-3p	SLC2A1	6513	ENSG00000117394	Degradome sequencing	positive		validated
tarbase	MIMAT0019776	hsa-miR-1343-3p	SLC2A1	6513	ENSG00000117394	Degradome sequencing	negative		validated
tarbase	MIMAT0019776	hsa-miR-1343-3p	FAAH	2166	ENSG00000117480	Degradome sequencing	positive		validated
tarbase	MIMAT0019776	hsa-miR-1343-3p	F3	2152	ENSG00000117525	Degradome sequencing	negative		validated
tarbase	MIMAT0019776	hsa-miR-1343-3p	IRF6	3664	ENSG00000117595	Degradome sequencing	negative		validated
tarbase	MIMAT0019776	hsa-miR-1343-3p	DHDDS	79947	ENSG00000117682	Degradome sequencing	positive		validated
tarbase	MIMAT0019776	hsa-miR-1343-3p	NENF	29937	ENSG00000117691	Degradome sequencing	negative		validated
tarbase	MIMAT0019776	hsa-miR-1343-3p	COLEC11	78989	ENSG00000118004	Degradome sequencing	positive		validated
tarbase	MIMAT0019776	hsa-miR-1343-3p	RPS25	6230	ENSG00000118181	Degradome sequencing	positive		validated
tarbase	MIMAT0019776	hsa-miR-1343-3p	DDX59	83479	ENSG00000118197	Degradome sequencing	positive		validated
tarbase	MIMAT0019776	hsa-miR-1343-3p	CAMSAP2	23271	ENSG00000118200	Degradome sequencing	negative		validated
tarbase	MIMAT0019776	hsa-miR-1343-3p	MREG	55686	ENSG00000118242	Degradome sequencing	positive		validated
tarbase	MIMAT0019776	hsa-miR-1343-3p	FILIP1	27145	ENSG00000118407	Degradome sequencing	positive		validated
tarbase	MIMAT0019776	hsa-miR-1343-3p	UBE3D	90025	ENSG00000118420	Degradome sequencing	negative		validated
tarbase	MIMAT0019776	hsa-miR-1343-3p	TNFAIP3	7128	ENSG00000118503	Degradome sequencing	positive		validated
tarbase	MIMAT0019776	hsa-miR-1343-3p	RAB32	10981	ENSG00000118508	Degradome sequencing	negative		validated
tarbase	MIMAT0019776	hsa-miR-1343-3p	SGK1	6446	ENSG00000118515	Degradome sequencing//Degradome sequencing	positive		validated
tarbase	MIMAT0019776	hsa-miR-1343-3p	SLC16A7	9194	ENSG00000118596	Degradome sequencing	negative		validated
tarbase	MIMAT0019776	hsa-miR-1343-3p	DCLRE1B	64858	ENSG00000118655	Degradome sequencing	positive		validated
tarbase	MIMAT0019776	hsa-miR-1343-3p	RAB3GAP2	25782	ENSG00000118873	Degradome sequencing	positive		validated
tarbase	MIMAT0019776	hsa-miR-1343-3p	HS1BP3	64342	ENSG00000118960	Degradome sequencing	negative		validated
tarbase	MIMAT0019776	hsa-miR-1343-3p	DNAH7	56171	ENSG00000118997	Degradome sequencing	negative		validated
tarbase	MIMAT0019776	hsa-miR-1343-3p	TRPM6	140803	ENSG00000119121	Degradome sequencing	negative		validated
tarbase	MIMAT0019776	hsa-miR-1343-3p	GDA	9615	ENSG00000119125	Degradome sequencing	positive		validated
tarbase	MIMAT0019776	hsa-miR-1343-3p	PIGZ	80235	ENSG00000119227	Degradome sequencing	negative		validated
tarbase	MIMAT0019776	hsa-miR-1343-3p	WDR34	89891	ENSG00000119333	Degradome sequencing	negative		validated
tarbase	MIMAT0019776	hsa-miR-1343-3p	CNTRL	11064	ENSG00000119397	Degradome sequencing	positive		validated
tarbase	MIMAT0019776	hsa-miR-1343-3p	ONECUT2	9480	ENSG00000119547	Degradome sequencing	positive		validated
tarbase	MIMAT0019776	hsa-miR-1343-3p	ONECUT2	9480	ENSG00000119547	Degradome sequencing	negative		validated
tarbase	MIMAT0019776	hsa-miR-1343-3p	C19orf25	148223	ENSG00000119559	Degradome sequencing	positive		validated
tarbase	MIMAT0019776	hsa-miR-1343-3p	C19orf25	148223	ENSG00000119559	Degradome sequencing	negative		validated
tarbase	MIMAT0019776	hsa-miR-1343-3p	PGF	5228	ENSG00000119630	Degradome sequencing	negative		validated
tarbase	MIMAT0019776	hsa-miR-1343-3p	IFT43	112752	ENSG00000119650	Degradome sequencing	negative		validated
tarbase	MIMAT0019776	hsa-miR-1343-3p	LTBP2	4053	ENSG00000119681	Degradome sequencing	positive		validated
tarbase	MIMAT0019776	hsa-miR-1343-3p	KLHL29	114818	ENSG00000119771	Degradome sequencing	negative		validated
tarbase	MIMAT0019776	hsa-miR-1343-3p	ATL2	64225	ENSG00000119787	Degradome sequencing	positive		validated
tarbase	MIMAT0019776	hsa-miR-1343-3p	YPEL5	51646	ENSG00000119801	Degradome sequencing	negative		validated
tarbase	MIMAT0019776	hsa-miR-1343-3p	CUTC	51076	ENSG00000119929	Degradome sequencing	positive		validated
tarbase	MIMAT0019776	hsa-miR-1343-3p	SFRP5	6425	ENSG00000120057	Degradome sequencing	positive		validated
tarbase	MIMAT0019776	hsa-miR-1343-3p	HOXB8	3218	ENSG00000120068	Degradome sequencing	positive		validated
tarbase	MIMAT0019776	hsa-miR-1343-3p	DUSP1	1843	ENSG00000120129	Degradome sequencing	positive		validated
tarbase	MIMAT0019776	hsa-miR-1343-3p	MSX2	4488	ENSG00000120149	Degradome sequencing	positive		validated
tarbase	MIMAT0019776	hsa-miR-1343-3p	MOB3B	79817	ENSG00000120162	Degradome sequencing	positive		validated
tarbase	MIMAT0019776	hsa-miR-1343-3p	INSL4	3641	ENSG00000120211	Degradome sequencing	negative		validated
tarbase	MIMAT0019776	hsa-miR-1343-3p	CENPL	91687	ENSG00000120334	Degradome sequencing	positive		validated
tarbase	MIMAT0019776	hsa-miR-1343-3p	PROSER1	80209	ENSG00000120685	Degradome sequencing	negative		validated
tarbase	MIMAT0019776	hsa-miR-1343-3p	KBTBD7	84078	ENSG00000120696	Degradome sequencing	positive		validated
tarbase	MIMAT0019776	hsa-miR-1343-3p	TGFBI	7045	ENSG00000120708	Degradome sequencing	positive		validated
tarbase	MIMAT0019776	hsa-miR-1343-3p	TGFBI	7045	ENSG00000120708	Degradome sequencing	negative		validated
tarbase	MIMAT0019776	hsa-miR-1343-3p	ZFP30	22835	ENSG00000120784	Degradome sequencing	positive		validated
tarbase	MIMAT0019776	hsa-miR-1343-3p	LYPLA1	10434	ENSG00000120992	Degradome sequencing	positive		validated
tarbase	MIMAT0019776	hsa-miR-1343-3p	LYPLA1	10434	ENSG00000120992	Degradome sequencing	negative		validated
tarbase	MIMAT0019776	hsa-miR-1343-3p	MND1	84057	ENSG00000121211	Degradome sequencing	positive		validated
tarbase	MIMAT0019776	hsa-miR-1343-3p	TSHZ3	57616	ENSG00000121297	Degradome sequencing	positive		validated
tarbase	MIMAT0019776	hsa-miR-1343-3p	ZNF549	256051	ENSG00000121406	Degradome sequencing	positive		validated
tarbase	MIMAT0019776	hsa-miR-1343-3p	ZSCAN18	65982	ENSG00000121413	Degradome sequencing	positive		validated
tarbase	MIMAT0019776	hsa-miR-1343-3p	ZNF211	10520	ENSG00000121417	Degradome sequencing	positive		validated
tarbase	MIMAT0019776	hsa-miR-1343-3p	RNF2	6045	ENSG00000121481	Degradome sequencing	positive		validated
tarbase	MIMAT0019776	hsa-miR-1343-3p	RNF2	6045	ENSG00000121481	Degradome sequencing	negative		validated
tarbase	MIMAT0019776	hsa-miR-1343-3p	CSTA	1475	ENSG00000121552	Degradome sequencing	positive		validated
tarbase	MIMAT0019776	hsa-miR-1343-3p	CSTA	1475	ENSG00000121552	Degradome sequencing	negative		validated
tarbase	MIMAT0019776	hsa-miR-1343-3p	DESI2	51029	ENSG00000121644	Degradome sequencing	positive		validated
tarbase	MIMAT0019776	hsa-miR-1343-3p	DESI2	51029	ENSG00000121644	Degradome sequencing	negative		validated
tarbase	MIMAT0019776	hsa-miR-1343-3p	PILRB	29990	ENSG00000121716	Degradome sequencing//Degradome sequencing	positive		validated
tarbase	MIMAT0019776	hsa-miR-1343-3p	KHDRBS1	10657	ENSG00000121774	Degradome sequencing	positive		validated
tarbase	MIMAT0019776	hsa-miR-1343-3p	KHDRBS1	10657	ENSG00000121774	Degradome sequencing	negative		validated
tarbase	MIMAT0019776	hsa-miR-1343-3p	TMEM156	80008	ENSG00000121895	Degradome sequencing	negative		validated
tarbase	MIMAT0019776	hsa-miR-1343-3p	ZSCAN20	7579	ENSG00000121903	Degradome sequencing	positive		validated
tarbase	MIMAT0019776	hsa-miR-1343-3p	GTF3A	2971	ENSG00000122034	Degradome sequencing	negative		validated
tarbase	MIMAT0019776	hsa-miR-1343-3p	UBL3	5412	ENSG00000122042	Degradome sequencing	negative		validated
tarbase	MIMAT0019776	hsa-miR-1343-3p	FYTTD1	84248	ENSG00000122068	Degradome sequencing	negative		validated
tarbase	MIMAT0019776	hsa-miR-1343-3p	KIAA1191	57179	ENSG00000122203	Degradome sequencing	negative		validated
tarbase	MIMAT0019776	hsa-miR-1343-3p	HNRNPA2B1	3181	ENSG00000122566	Degradome sequencing//Degradome sequencing	positive		validated
tarbase	MIMAT0019776	hsa-miR-1343-3p	WIPF3	644150	ENSG00000122574	Degradome sequencing	positive		validated
tarbase	MIMAT0019776	hsa-miR-1343-3p	WIPF3	644150	ENSG00000122574	Degradome sequencing	negative		validated
tarbase	MIMAT0019776	hsa-miR-1343-3p	HOXA7	3204	ENSG00000122592	Degradome sequencing	positive		validated
tarbase	MIMAT0019776	hsa-miR-1343-3p	HOXA7	3204	ENSG00000122592	Degradome sequencing	negative		validated
tarbase	MIMAT0019776	hsa-miR-1343-3p	INHBA	3624	ENSG00000122641	Degradome sequencing	positive		validated
tarbase	MIMAT0019776	hsa-miR-1343-3p	ARL4A	10124	ENSG00000122644	Degradome sequencing	positive		validated
tarbase	MIMAT0019776	hsa-miR-1343-3p	TWIST1	7291	ENSG00000122691	Degradome sequencing	positive		validated
tarbase	MIMAT0019776	hsa-miR-1343-3p	GLIPR2	152007	ENSG00000122694	Degradome sequencing//Degradome sequencing	negative		validated
tarbase	MIMAT0019776	hsa-miR-1343-3p	RECK	8434	ENSG00000122707	Degradome sequencing	negative		validated
tarbase	MIMAT0019776	hsa-miR-1343-3p	CALD1	800	ENSG00000122786	Degradome sequencing//Degradome sequencing	positive		validated
tarbase	MIMAT0019776	hsa-miR-1343-3p	SFTPA1	653509	ENSG00000122852	Degradome sequencing	positive		validated
tarbase	MIMAT0019776	hsa-miR-1343-3p	PLAU	5328	ENSG00000122861	Degradome sequencing	positive		validated
tarbase	MIMAT0019776	hsa-miR-1343-3p	PLAU	5328	ENSG00000122861	Degradome sequencing	negative		validated
tarbase	MIMAT0019776	hsa-miR-1343-3p	WWP1	11059	ENSG00000123124	Degradome sequencing	negative		validated
tarbase	MIMAT0019776	hsa-miR-1343-3p	PKN1	5585	ENSG00000123143	Degradome sequencing	negative		validated
tarbase	MIMAT0019776	hsa-miR-1343-3p	ATP7B	540	ENSG00000123191	Degradome sequencing	positive		validated
tarbase	MIMAT0019776	hsa-miR-1343-3p	ATF1	466	ENSG00000123268	Degradome sequencing	positive		validated
tarbase	MIMAT0019776	hsa-miR-1343-3p	NR4A1	3164	ENSG00000123358	Degradome sequencing	positive		validated
tarbase	MIMAT0019776	hsa-miR-1343-3p	HOXC13	3229	ENSG00000123364	Degradome sequencing	negative		validated
tarbase	MIMAT0019776	hsa-miR-1343-3p	RAB9B	51209	ENSG00000123570	Degradome sequencing	negative		validated
tarbase	MIMAT0019776	hsa-miR-1343-3p	SLC36A1	206358	ENSG00000123643	Degradome sequencing	negative		validated
tarbase	MIMAT0019776	hsa-miR-1343-3p	C4BPB	725	ENSG00000123843	Degradome sequencing	positive		validated
tarbase	MIMAT0019776	hsa-miR-1343-3p	RAB38	23682	ENSG00000123892	Degradome sequencing	negative		validated
tarbase	MIMAT0019776	hsa-miR-1343-3p	DAW1	164781	ENSG00000123977	Degradome sequencing	positive		validated
tarbase	MIMAT0019776	hsa-miR-1343-3p	CHPF	79586	ENSG00000123989	Degradome sequencing	positive		validated
tarbase	MIMAT0019776	hsa-miR-1343-3p	CHPF	79586	ENSG00000123989	Degradome sequencing	negative		validated
tarbase	MIMAT0019776	hsa-miR-1343-3p	SLC12A4	6560	ENSG00000124067	Degradome sequencing	negative		validated
tarbase	MIMAT0019776	hsa-miR-1343-3p	PI3	5266	ENSG00000124102	Degradome sequencing	negative		validated
tarbase	MIMAT0019776	hsa-miR-1343-3p	PTGIS	5740	ENSG00000124212	Degradome sequencing	negative		validated
tarbase	MIMAT0019776	hsa-miR-1343-3p	SNAI1	6615	ENSG00000124216	Degradome sequencing	positive		validated
tarbase	MIMAT0019776	hsa-miR-1343-3p	PMEPA1	56937	ENSG00000124225	Degradome sequencing	positive		validated
tarbase	MIMAT0019776	hsa-miR-1343-3p	C20orf85	128602	ENSG00000124237	Degradome sequencing	negative		validated
tarbase	MIMAT0019776	hsa-miR-1343-3p	PEPD	5184	ENSG00000124299	Degradome sequencing	positive		validated
tarbase	MIMAT0019776	hsa-miR-1343-3p	PEPD	5184	ENSG00000124299	Degradome sequencing	negative		validated
tarbase	MIMAT0019776	hsa-miR-1343-3p	USP22	23326	ENSG00000124422	Degradome sequencing	negative		validated
tarbase	MIMAT0019776	hsa-miR-1343-3p	LYPD3	27076	ENSG00000124466	Degradome sequencing	negative		validated
tarbase	MIMAT0019776	hsa-miR-1343-3p	PSG8	440533	ENSG00000124467	Degradome sequencing	positive		validated
tarbase	MIMAT0019776	hsa-miR-1343-3p	TRERF1	55809	ENSG00000124496	Degradome sequencing	negative		validated
tarbase	MIMAT0019776	hsa-miR-1343-3p	SNRPC	6631	ENSG00000124562	Degradome sequencing	negative		validated
tarbase	MIMAT0019776	hsa-miR-1343-3p	H1-3	3007	ENSG00000124575	Degradome sequencing	negative		validated
tarbase	MIMAT0019776	hsa-miR-1343-3p	AL365205.1		ENSG00000124593	Degradome sequencing	positive		validated
tarbase	MIMAT0019776	hsa-miR-1343-3p	ZNF391	346157	ENSG00000124613	Degradome sequencing	positive		validated
tarbase	MIMAT0019776	hsa-miR-1343-3p	SPDEF	25803	ENSG00000124664	Degradome sequencing	positive		validated
tarbase	MIMAT0019776	hsa-miR-1343-3p	CPNE5	57699	ENSG00000124772	Degradome sequencing	negative		validated
tarbase	MIMAT0019776	hsa-miR-1343-3p	RPP40	10799	ENSG00000124787	Degradome sequencing	positive		validated
tarbase	MIMAT0019776	hsa-miR-1343-3p	NUP153	9972	ENSG00000124789	Degradome sequencing	positive		validated
tarbase	MIMAT0019776	hsa-miR-1343-3p	NUP153	9972	ENSG00000124789	Degradome sequencing	negative		validated
tarbase	MIMAT0019776	hsa-miR-1343-3p	EREG	2069	ENSG00000124882	Degradome sequencing	positive		validated
tarbase	MIMAT0019776	hsa-miR-1343-3p	EMC3	55831	ENSG00000125037	Degradome sequencing	negative		validated
tarbase	MIMAT0019776	hsa-miR-1343-3p	SSUH2	51066	ENSG00000125046	Degradome sequencing	positive		validated
tarbase	MIMAT0019776	hsa-miR-1343-3p	SH3TC1	54436	ENSG00000125089	Degradome sequencing	positive		validated
tarbase	MIMAT0019776	hsa-miR-1343-3p	MT2A	4502	ENSG00000125148	Degradome sequencing	positive		validated
tarbase	MIMAT0019776	hsa-miR-1343-3p	MT2A	4502	ENSG00000125148	Degradome sequencing	negative		validated
tarbase	MIMAT0019776	hsa-miR-1343-3p	DOK4	55715	ENSG00000125170	Degradome sequencing	positive		validated
tarbase	MIMAT0019776	hsa-miR-1343-3p	DOK4	55715	ENSG00000125170	Degradome sequencing	negative		validated
tarbase	MIMAT0019776	hsa-miR-1343-3p	CLYBL	171425	ENSG00000125246	Degradome sequencing	positive		validated
tarbase	MIMAT0019776	hsa-miR-1343-3p	CLYBL	171425	ENSG00000125246	Degradome sequencing	negative		validated
tarbase	MIMAT0019776	hsa-miR-1343-3p	TMTC4	84899	ENSG00000125247	Degradome sequencing	positive		validated
tarbase	MIMAT0019776	hsa-miR-1343-3p	TMTC4	84899	ENSG00000125247	Degradome sequencing	negative		validated
tarbase	MIMAT0019776	hsa-miR-1343-3p	EFNB2	1948	ENSG00000125266	Degradome sequencing	positive		validated
tarbase	MIMAT0019776	hsa-miR-1343-3p	SOX21	11166	ENSG00000125285	Degradome sequencing	positive		validated
tarbase	MIMAT0019776	hsa-miR-1343-3p	SEPTIN6	23157	ENSG00000125354	Degradome sequencing	positive		validated
tarbase	MIMAT0019776	hsa-miR-1343-3p	BMP4	652	ENSG00000125378	Degradome sequencing	positive		validated
tarbase	MIMAT0019776	hsa-miR-1343-3p	SOX9	6662	ENSG00000125398	Degradome sequencing	positive		validated
tarbase	MIMAT0019776	hsa-miR-1343-3p	SLC25A35	399512	ENSG00000125434	Degradome sequencing	positive		validated
tarbase	MIMAT0019776	hsa-miR-1343-3p	GGA3	23163	ENSG00000125447	Degradome sequencing	positive		validated
tarbase	MIMAT0019776	hsa-miR-1343-3p	PPP1R12C	54776	ENSG00000125503	Degradome sequencing	positive		validated
tarbase	MIMAT0019776	hsa-miR-1343-3p	OPRL1	4987	ENSG00000125510	Degradome sequencing	positive		validated
tarbase	MIMAT0019776	hsa-miR-1343-3p	OPRL1	4987	ENSG00000125510	Degradome sequencing	negative		validated
tarbase	MIMAT0019776	hsa-miR-1343-3p	MED1	5469	ENSG00000125686	Degradome sequencing	positive		validated
tarbase	MIMAT0019776	hsa-miR-1343-3p	C3	718	ENSG00000125730	Degradome sequencing	positive		validated
tarbase	MIMAT0019776	hsa-miR-1343-3p	TRIP10	9322	ENSG00000125733	Degradome sequencing	negative		validated
tarbase	MIMAT0019776	hsa-miR-1343-3p	GZF1	64412	ENSG00000125812	Degradome sequencing	positive		validated
tarbase	MIMAT0019776	hsa-miR-1343-3p	BFSP1	631	ENSG00000125864	Degradome sequencing	positive		validated
tarbase	MIMAT0019776	hsa-miR-1343-3p	DSTN	11034	ENSG00000125868	Degradome sequencing	negative		validated
tarbase	MIMAT0019776	hsa-miR-1343-3p	TMEM74B	55321	ENSG00000125895	Degradome sequencing	positive		validated
tarbase	MIMAT0019776	hsa-miR-1343-3p	TMEM74B	55321	ENSG00000125895	Degradome sequencing	negative		validated
tarbase	MIMAT0019776	hsa-miR-1343-3p	MRPS26	64949	ENSG00000125901	Degradome sequencing	positive		validated
tarbase	MIMAT0019776	hsa-miR-1343-3p	CITED1	4435	ENSG00000125931	Degradome sequencing	positive		validated
tarbase	MIMAT0019776	hsa-miR-1343-3p	MMP24	10893	ENSG00000125966	Degradome sequencing	negative		validated
tarbase	MIMAT0019776	hsa-miR-1343-3p	ID1	3397	ENSG00000125968	Degradome sequencing	positive		validated
tarbase	MIMAT0019776	hsa-miR-1343-3p	RALY	22913	ENSG00000125970	Degradome sequencing	negative		validated
tarbase	MIMAT0019776	hsa-miR-1343-3p	BPIFB1	92747	ENSG00000125999	Degradome sequencing	positive		validated
tarbase	MIMAT0019776	hsa-miR-1343-3p	BPIFB1	92747	ENSG00000125999	Degradome sequencing	negative		validated
tarbase	MIMAT0019776	hsa-miR-1343-3p	KDM5C	8242	ENSG00000126012	Degradome sequencing	positive		validated
tarbase	MIMAT0019776	hsa-miR-1343-3p	TMEM115	11070	ENSG00000126062	Degradome sequencing	positive		validated
tarbase	MIMAT0019776	hsa-miR-1343-3p	TMEM115	11070	ENSG00000126062	Degradome sequencing	negative		validated
tarbase	MIMAT0019776	hsa-miR-1343-3p	KLC1	3831	ENSG00000126214	Degradome sequencing	positive		validated
tarbase	MIMAT0019776	hsa-miR-1343-3p	MCF2L	23263	ENSG00000126217	Degradome sequencing	positive		validated
tarbase	MIMAT0019776	hsa-miR-1343-3p	F10	2159	ENSG00000126218	Degradome sequencing	positive		validated
tarbase	MIMAT0019776	hsa-miR-1343-3p	IGFLR1	79713	ENSG00000126246	Degradome sequencing	positive		validated
tarbase	MIMAT0019776	hsa-miR-1343-3p	CAPNS1	826	ENSG00000126247	Degradome sequencing//Degradome sequencing	positive		validated
tarbase	MIMAT0019776	hsa-miR-1343-3p	CAPNS1	826	ENSG00000126247	Degradome sequencing	negative		validated
tarbase	MIMAT0019776	hsa-miR-1343-3p	KIRREL2	84063	ENSG00000126259	Degradome sequencing	positive		validated
tarbase	MIMAT0019776	hsa-miR-1343-3p	COX6B1	1340	ENSG00000126267	Degradome sequencing	positive		validated
tarbase	MIMAT0019776	hsa-miR-1343-3p	COX6B1	1340	ENSG00000126267	Degradome sequencing	negative		validated
tarbase	MIMAT0019776	hsa-miR-1343-3p	IRF3	3661	ENSG00000126456	Degradome sequencing	positive		validated
tarbase	MIMAT0019776	hsa-miR-1343-3p	RRAS	6237	ENSG00000126458	Degradome sequencing	positive		validated
tarbase	MIMAT0019776	hsa-miR-1343-3p	RRAS	6237	ENSG00000126458	Degradome sequencing	negative		validated
tarbase	MIMAT0019776	hsa-miR-1343-3p	PRR12	57479	ENSG00000126464	Degradome sequencing	positive		validated
tarbase	MIMAT0019776	hsa-miR-1343-3p	AP006333.1	23769	ENSG00000126500	Degradome sequencing	positive		validated
tarbase	MIMAT0019776	hsa-miR-1343-3p	PRKCG	5582	ENSG00000126583	Degradome sequencing	positive		validated
tarbase	MIMAT0019776	hsa-miR-1343-3p	GLIS2	84662	ENSG00000126603	Degradome sequencing	negative		validated
tarbase	MIMAT0019776	hsa-miR-1343-3p	PLEKHG3	26030	ENSG00000126822	Degradome sequencing	negative		validated
tarbase	MIMAT0019776	hsa-miR-1343-3p	AIF1L	83543	ENSG00000126878	Degradome sequencing	positive		validated
tarbase	MIMAT0019776	hsa-miR-1343-3p	FAM78A	286336	ENSG00000126882	Degradome sequencing	negative		validated
tarbase	MIMAT0019776	hsa-miR-1343-3p	ARMCX1	51309	ENSG00000126947	Degradome sequencing	negative		validated
tarbase	MIMAT0019776	hsa-miR-1343-3p	EDN2	1907	ENSG00000127129	Degradome sequencing	negative		validated
tarbase	MIMAT0019776	hsa-miR-1343-3p	BEST3	144453	ENSG00000127325	Degradome sequencing	positive		validated
tarbase	MIMAT0019776	hsa-miR-1343-3p	RAB3IP	117177	ENSG00000127328	Degradome sequencing	negative		validated
tarbase	MIMAT0019776	hsa-miR-1343-3p	PTPRB	5787	ENSG00000127329	Degradome sequencing	negative		validated
tarbase	MIMAT0019776	hsa-miR-1343-3p	IDUA	3425	ENSG00000127415	Degradome sequencing	positive		validated
tarbase	MIMAT0019776	hsa-miR-1343-3p	FGFRL1	53834	ENSG00000127418	Degradome sequencing	positive		validated
tarbase	MIMAT0019776	hsa-miR-1343-3p	AUNIP	79000	ENSG00000127423	Degradome sequencing	positive		validated
tarbase	MIMAT0019776	hsa-miR-1343-3p	SLC35E1	79939	ENSG00000127526	Degradome sequencing	positive		validated
tarbase	MIMAT0019776	hsa-miR-1343-3p	SYNGR3	9143	ENSG00000127561	Degradome sequencing	positive		validated
tarbase	MIMAT0019776	hsa-miR-1343-3p	SYNGR3	9143	ENSG00000127561	Degradome sequencing	negative		validated
tarbase	MIMAT0019776	hsa-miR-1343-3p	PKMYT1	9088	ENSG00000127564	Degradome sequencing	positive		validated
tarbase	MIMAT0019776	hsa-miR-1343-3p			ENSG00000127603	Degradome sequencing	negative		validated
tarbase	MIMAT0019776	hsa-miR-1343-3p	VIL1	7429	ENSG00000127831	Degradome sequencing	positive		validated
tarbase	MIMAT0019776	hsa-miR-1343-3p	TNFRSF19	55504	ENSG00000127863	Degradome sequencing	positive		validated
tarbase	MIMAT0019776	hsa-miR-1343-3p	RNF6	6049	ENSG00000127870	Degradome sequencing	negative		validated
tarbase	MIMAT0019776	hsa-miR-1343-3p	SEM1	7979	ENSG00000127922	Degradome sequencing	negative		validated
tarbase	MIMAT0019776	hsa-miR-1343-3p	HIP1	3092	ENSG00000127946	Degradome sequencing	positive		validated
tarbase	MIMAT0019776	hsa-miR-1343-3p	HIP1	3092	ENSG00000127946	Degradome sequencing	negative		validated
tarbase	MIMAT0019776	hsa-miR-1343-3p	LRFN1	57622	ENSG00000128011	Degradome sequencing	positive		validated
tarbase	MIMAT0019776	hsa-miR-1343-3p	LRFN1	57622	ENSG00000128011	Degradome sequencing	negative		validated
tarbase	MIMAT0019776	hsa-miR-1343-3p	ZFP36	7538	ENSG00000128016	Degradome sequencing	positive		validated
tarbase	MIMAT0019776	hsa-miR-1343-3p	KDR	3791	ENSG00000128052	Degradome sequencing	positive		validated
tarbase	MIMAT0019776	hsa-miR-1343-3p	DGCR6L	85359	ENSG00000128185	Degradome sequencing	negative		validated
tarbase	MIMAT0019776	hsa-miR-1343-3p	GAL3ST1	9514	ENSG00000128242	Degradome sequencing	positive		validated
tarbase	MIMAT0019776	hsa-miR-1343-3p	GAL3ST1	9514	ENSG00000128242	Degradome sequencing	negative		validated
tarbase	MIMAT0019776	hsa-miR-1343-3p	MGAT3	4248	ENSG00000128268	Degradome sequencing	negative		validated
tarbase	MIMAT0019776	hsa-miR-1343-3p	A4GALT	53947	ENSG00000128274	Degradome sequencing	positive		validated
tarbase	MIMAT0019776	hsa-miR-1343-3p	KRT17	3872	ENSG00000128422	Degradome sequencing	negative		validated
tarbase	MIMAT0019776	hsa-miR-1343-3p	SPECC1	92521	ENSG00000128487	Degradome sequencing	negative		validated
tarbase	MIMAT0019776	hsa-miR-1343-3p	CPA4	51200	ENSG00000128510	Degradome sequencing	negative		validated
tarbase	MIMAT0019776	hsa-miR-1343-3p	DOCK4	9732	ENSG00000128512	Degradome sequencing	positive		validated
tarbase	MIMAT0019776	hsa-miR-1343-3p	ATP6V1F	9296	ENSG00000128524	Degradome sequencing	negative		validated
tarbase	MIMAT0019776	hsa-miR-1343-3p	CDHR3	222256	ENSG00000128536	Degradome sequencing	positive		validated
tarbase	MIMAT0019776	hsa-miR-1343-3p	VGF	7425	ENSG00000128564	Degradome sequencing	negative		validated
tarbase	MIMAT0019776	hsa-miR-1343-3p	PODXL	5420	ENSG00000128567	Degradome sequencing	positive		validated
tarbase	MIMAT0019776	hsa-miR-1343-3p	PODXL	5420	ENSG00000128567	Degradome sequencing	negative		validated
tarbase	MIMAT0019776	hsa-miR-1343-3p	STRIP2	57464	ENSG00000128578	Degradome sequencing	positive		validated
tarbase	MIMAT0019776	hsa-miR-1343-3p	FLNC	2318	ENSG00000128591	Degradome sequencing	negative		validated
tarbase	MIMAT0019776	hsa-miR-1343-3p	CCDC136	64753	ENSG00000128596	Degradome sequencing	positive		validated
tarbase	MIMAT0019776	hsa-miR-1343-3p	CCDC136	64753	ENSG00000128596	Degradome sequencing	negative		validated
tarbase	MIMAT0019776	hsa-miR-1343-3p	IRF5	3663	ENSG00000128604	Degradome sequencing	negative		validated
tarbase	MIMAT0019776	hsa-miR-1343-3p	PDE11A	50940	ENSG00000128655	Degradome sequencing	positive		validated
tarbase	MIMAT0019776	hsa-miR-1343-3p	TMOD2	29767	ENSG00000128872	Degradome sequencing	positive		validated
tarbase	MIMAT0019776	hsa-miR-1343-3p	ALDH1A2	8854	ENSG00000128918	Degradome sequencing	positive		validated
tarbase	MIMAT0019776	hsa-miR-1343-3p	CLN6	54982	ENSG00000128973	Degradome sequencing	positive		validated
tarbase	MIMAT0019776	hsa-miR-1343-3p	CLN6	54982	ENSG00000128973	Degradome sequencing	negative		validated
tarbase	MIMAT0019776	hsa-miR-1343-3p	CALML4	91860	ENSG00000129007	Degradome sequencing	positive		validated
tarbase	MIMAT0019776	hsa-miR-1343-3p	LOXL1	4016	ENSG00000129038	Degradome sequencing	negative		validated
tarbase	MIMAT0019776	hsa-miR-1343-3p	MBD4	8930	ENSG00000129071	Degradome sequencing	positive		validated
tarbase	MIMAT0019776	hsa-miR-1343-3p	SUMF2	25870	ENSG00000129103	Degradome sequencing	positive		validated
tarbase	MIMAT0019776	hsa-miR-1343-3p	SUMF2	25870	ENSG00000129103	Degradome sequencing	negative		validated
tarbase	MIMAT0019776	hsa-miR-1343-3p	ILF3	3609	ENSG00000129351	Degradome sequencing	positive		validated
tarbase	MIMAT0019776	hsa-miR-1343-3p	MTUS1	57509	ENSG00000129422	Degradome sequencing	positive		validated
tarbase	MIMAT0019776	hsa-miR-1343-3p	KLK14	43847	ENSG00000129437	Degradome sequencing	positive		validated
tarbase	MIMAT0019776	hsa-miR-1343-3p	KLK8	11202	ENSG00000129455	Degradome sequencing	negative		validated
tarbase	MIMAT0019776	hsa-miR-1343-3p	BCL2L2	599	ENSG00000129473	Degradome sequencing	positive		validated
tarbase	MIMAT0019776	hsa-miR-1343-3p	CDKN1C	1028	ENSG00000129757	Degradome sequencing	positive		validated
tarbase	MIMAT0019776	hsa-miR-1343-3p	RPS4Y1	6192	ENSG00000129824	Degradome sequencing	positive		validated
tarbase	MIMAT0019776	hsa-miR-1343-3p	RPS4Y1	6192	ENSG00000129824	Degradome sequencing	negative		validated
tarbase	MIMAT0019776	hsa-miR-1343-3p	CDH15	1013	ENSG00000129910	Degradome sequencing	positive		validated
tarbase	MIMAT0019776	hsa-miR-1343-3p	SHC2	25759	ENSG00000129946	Degradome sequencing	positive		validated
tarbase	MIMAT0019776	hsa-miR-1343-3p	LBP	3929	ENSG00000129988	Degradome sequencing	positive		validated
tarbase	MIMAT0019776	hsa-miR-1343-3p	SYT5	6861	ENSG00000129990	Degradome sequencing	positive		validated
tarbase	MIMAT0019776	hsa-miR-1343-3p	CBFA2T3	863	ENSG00000129993	Degradome sequencing	negative		validated
tarbase	MIMAT0019776	hsa-miR-1343-3p	PUDP	8226	ENSG00000130021	Degradome sequencing	positive		validated
tarbase	MIMAT0019776	hsa-miR-1343-3p	PUDP	8226	ENSG00000130021	Degradome sequencing	negative		validated
tarbase	MIMAT0019776	hsa-miR-1343-3p	SH3BP4	23677	ENSG00000130147	Degradome sequencing	negative		validated
tarbase	MIMAT0019776	hsa-miR-1343-3p	DOCK6	57572	ENSG00000130158	Degradome sequencing	positive		validated
tarbase	MIMAT0019776	hsa-miR-1343-3p	LDLR	3949	ENSG00000130164	Degradome sequencing	positive		validated
tarbase	MIMAT0019776	hsa-miR-1343-3p	LDLR	3949	ENSG00000130164	Degradome sequencing	negative		validated
tarbase	MIMAT0019776	hsa-miR-1343-3p	APOE	348	ENSG00000130203	Degradome sequencing	positive		validated
tarbase	MIMAT0019776	hsa-miR-1343-3p	ATP8B3	148229	ENSG00000130270	Degradome sequencing	positive		validated
tarbase	MIMAT0019776	hsa-miR-1343-3p	KIF1A	547	ENSG00000130294	Degradome sequencing	positive		validated
tarbase	MIMAT0019776	hsa-miR-1343-3p	BST2	684	ENSG00000130303	Degradome sequencing	negative		validated
tarbase	MIMAT0019776	hsa-miR-1343-3p	COLGALT1	79709	ENSG00000130309	Degradome sequencing	positive		validated
tarbase	MIMAT0019776	hsa-miR-1343-3p	TULP4	56995	ENSG00000130338	Degradome sequencing	positive		validated
tarbase	MIMAT0019776	hsa-miR-1343-3p	TULP4	56995	ENSG00000130338	Degradome sequencing	negative		validated
tarbase	MIMAT0019776	hsa-miR-1343-3p	STK33	65975	ENSG00000130413	Degradome sequencing	negative		validated
tarbase	MIMAT0019776	hsa-miR-1343-3p	CACNG6	59285	ENSG00000130433	Degradome sequencing	positive		validated
tarbase	MIMAT0019776	hsa-miR-1343-3p	FCHO1	23149	ENSG00000130475	Degradome sequencing	positive		validated
tarbase	MIMAT0019776	hsa-miR-1343-3p	PXDN	7837	ENSG00000130508	Degradome sequencing	negative		validated
tarbase	MIMAT0019776	hsa-miR-1343-3p	COL5A1	1289	ENSG00000130635	Degradome sequencing	negative		validated
tarbase	MIMAT0019776	hsa-miR-1343-3p	PNPLA7	375775	ENSG00000130653	Degradome sequencing	positive		validated
tarbase	MIMAT0019776	hsa-miR-1343-3p	MNX1	3110	ENSG00000130675	Degradome sequencing	negative		validated
tarbase	MIMAT0019776	hsa-miR-1343-3p	RBBP8NL	140893	ENSG00000130701	Degradome sequencing	negative		validated
tarbase	MIMAT0019776	hsa-miR-1343-3p	LAMA5	3911	ENSG00000130702	Degradome sequencing	negative		validated
tarbase	MIMAT0019776	hsa-miR-1343-3p	OSBPL2	9885	ENSG00000130703	Degradome sequencing	positive		validated
tarbase	MIMAT0019776	hsa-miR-1343-3p	ASS1	445	ENSG00000130707	Degradome sequencing	positive		validated
tarbase	MIMAT0019776	hsa-miR-1343-3p	ASS1	445	ENSG00000130707	Degradome sequencing	negative		validated
tarbase	MIMAT0019776	hsa-miR-1343-3p	FIBCD1	84929	ENSG00000130720	Degradome sequencing	positive		validated
tarbase	MIMAT0019776	hsa-miR-1343-3p	PRRC2B	84726	ENSG00000130723	Degradome sequencing	positive		validated
tarbase	MIMAT0019776	hsa-miR-1343-3p	PRRC2B	84726	ENSG00000130723	Degradome sequencing	negative		validated
tarbase	MIMAT0019776	hsa-miR-1343-3p	CHMP2A	27243	ENSG00000130724	Degradome sequencing	positive		validated
tarbase	MIMAT0019776	hsa-miR-1343-3p	CHMP2A	27243	ENSG00000130724	Degradome sequencing	negative		validated
tarbase	MIMAT0019776	hsa-miR-1343-3p	TRIM28	10155	ENSG00000130726	Degradome sequencing	positive		validated
tarbase	MIMAT0019776	hsa-miR-1343-3p	YIPF2	78992	ENSG00000130733	Degradome sequencing	positive		validated
tarbase	MIMAT0019776	hsa-miR-1343-3p	EIF2S3	1968	ENSG00000130741	Degradome sequencing	positive		validated
tarbase	MIMAT0019776	hsa-miR-1343-3p	NPAS1	4861	ENSG00000130751	Degradome sequencing	negative		validated
tarbase	MIMAT0019776	hsa-miR-1343-3p	ARHGEF16	27237	ENSG00000130762	Degradome sequencing	positive		validated
tarbase	MIMAT0019776	hsa-miR-1343-3p	SMPDL3B	27293	ENSG00000130768	Degradome sequencing	positive		validated
tarbase	MIMAT0019776	hsa-miR-1343-3p	EIF3G	8666	ENSG00000130811	Degradome sequencing	positive		validated
tarbase	MIMAT0019776	hsa-miR-1343-3p	SHFL	55337	ENSG00000130813	Degradome sequencing	positive		validated
tarbase	MIMAT0019776	hsa-miR-1343-3p	DUSP9	1852	ENSG00000130829	Degradome sequencing	positive		validated
tarbase	MIMAT0019776	hsa-miR-1343-3p	DUSP9	1852	ENSG00000130829	Degradome sequencing	negative		validated
tarbase	MIMAT0019776	hsa-miR-1343-3p	MPP1	4354	ENSG00000130830	Degradome sequencing	positive		validated
tarbase	MIMAT0019776	hsa-miR-1343-3p	ZNF331	55422	ENSG00000130844	Degradome sequencing	positive		validated
tarbase	MIMAT0019776	hsa-miR-1343-3p	LRP3	4037	ENSG00000130881	Degradome sequencing	positive		validated
tarbase	MIMAT0019776	hsa-miR-1343-3p	HSD17B3	3293	ENSG00000130948	Degradome sequencing	positive		validated
tarbase	MIMAT0019776	hsa-miR-1343-3p	HABP4	22927	ENSG00000130956	Degradome sequencing	negative		validated
tarbase	MIMAT0019776	hsa-miR-1343-3p	POLN	353497	ENSG00000130997	Degradome sequencing	positive		validated
tarbase	MIMAT0019776	hsa-miR-1343-3p	ULBP2	80328	ENSG00000131015	Degradome sequencing	positive		validated
tarbase	MIMAT0019776	hsa-miR-1343-3p	SYNE1	23345	ENSG00000131018	Degradome sequencing	negative		validated
tarbase	MIMAT0019776	hsa-miR-1343-3p	EPS8L1	54869	ENSG00000131037	Degradome sequencing	negative		validated
tarbase	MIMAT0019776	hsa-miR-1343-3p	C1QL1	10882	ENSG00000131094	Degradome sequencing	positive		validated
tarbase	MIMAT0019776	hsa-miR-1343-3p	GFAP	2670	ENSG00000131095	Degradome sequencing	negative		validated
tarbase	MIMAT0019776	hsa-miR-1343-3p	ZNF428	126299	ENSG00000131116	Degradome sequencing	negative		validated
tarbase	MIMAT0019776	hsa-miR-1343-3p	RAB11FIP4	84440	ENSG00000131242	Degradome sequencing	negative		validated
tarbase	MIMAT0019776	hsa-miR-1343-3p	SH3BP5	9467	ENSG00000131370	Degradome sequencing	positive		validated
tarbase	MIMAT0019776	hsa-miR-1343-3p	RFTN1	23180	ENSG00000131378	Degradome sequencing	negative		validated
tarbase	MIMAT0019776	hsa-miR-1343-3p	LRRC4B	94030	ENSG00000131409	Degradome sequencing	positive		validated
tarbase	MIMAT0019776	hsa-miR-1343-3p	LRRC4B	94030	ENSG00000131409	Degradome sequencing	negative		validated
tarbase	MIMAT0019776	hsa-miR-1343-3p	GFPT2	9945	ENSG00000131459	Degradome sequencing	positive		validated
tarbase	MIMAT0019776	hsa-miR-1343-3p	AOC3	8639	ENSG00000131471	Degradome sequencing	positive		validated
tarbase	MIMAT0019776	hsa-miR-1343-3p	AOC2	314	ENSG00000131480	Degradome sequencing	positive		validated
tarbase	MIMAT0019776	hsa-miR-1343-3p	THOC6	79228	ENSG00000131652	Degradome sequencing	positive		validated
tarbase	MIMAT0019776	hsa-miR-1343-3p	BARX1	56033	ENSG00000131668	Degradome sequencing	positive		validated
tarbase	MIMAT0019776	hsa-miR-1343-3p	NINJ1	4814	ENSG00000131669	Degradome sequencing	negative		validated
tarbase	MIMAT0019776	hsa-miR-1343-3p	MAP1B	4131	ENSG00000131711	Degradome sequencing	negative		validated
tarbase	MIMAT0019776	hsa-miR-1343-3p	ZCCHC9	84240	ENSG00000131732	Degradome sequencing	negative		validated
tarbase	MIMAT0019776	hsa-miR-1343-3p			ENSG00000131737	Degradome sequencing	positive		validated
tarbase	MIMAT0019776	hsa-miR-1343-3p	TNS4	84951	ENSG00000131746	Degradome sequencing	positive		validated
tarbase	MIMAT0019776	hsa-miR-1343-3p	RARA	5914	ENSG00000131759	Degradome sequencing	negative		validated
tarbase	MIMAT0019776	hsa-miR-1343-3p	PEX11B	8799	ENSG00000131779	Degradome sequencing	positive		validated
tarbase	MIMAT0019776	hsa-miR-1343-3p	PEX11B	8799	ENSG00000131779	Degradome sequencing	negative		validated
tarbase	MIMAT0019776	hsa-miR-1343-3p	AC005261.1	57343	ENSG00000131845	Degradome sequencing	positive		validated
tarbase	MIMAT0019776	hsa-miR-1343-3p	SELENOS	55829	ENSG00000131871	Degradome sequencing	positive		validated
tarbase	MIMAT0019776	hsa-miR-1343-3p	GCH1	2643	ENSG00000131979	Degradome sequencing	positive		validated
tarbase	MIMAT0019776	hsa-miR-1343-3p	LGALS3	3958	ENSG00000131981	Degradome sequencing	negative		validated
tarbase	MIMAT0019776	hsa-miR-1343-3p	ZSWIM4	65249	ENSG00000132003	Degradome sequencing	negative		validated
tarbase	MIMAT0019776	hsa-miR-1343-3p	RAF1	5894	ENSG00000132155	Degradome sequencing	positive		validated
tarbase	MIMAT0019776	hsa-miR-1343-3p	PPARG	5468	ENSG00000132170	Degradome sequencing	negative		validated
tarbase	MIMAT0019776	hsa-miR-1343-3p	NUP210	23225	ENSG00000132182	Degradome sequencing//Degradome sequencing	positive		validated
tarbase	MIMAT0019776	hsa-miR-1343-3p	ENOSF1	55556	ENSG00000132199	Degradome sequencing	negative		validated
tarbase	MIMAT0019776	hsa-miR-1343-3p	SLX1A	548593	ENSG00000132207	Degradome sequencing	negative		validated
tarbase	MIMAT0019776	hsa-miR-1343-3p	HHLA1	10086	ENSG00000132297	Degradome sequencing	positive		validated
tarbase	MIMAT0019776	hsa-miR-1343-3p	CARD6	84674	ENSG00000132357	Degradome sequencing	negative		validated
tarbase	MIMAT0019776	hsa-miR-1343-3p	AC002316.1	23108	ENSG00000132359	Degradome sequencing	positive		validated
tarbase	MIMAT0019776	hsa-miR-1343-3p	ITGB4	3691	ENSG00000132470	Degradome sequencing	positive		validated
tarbase	MIMAT0019776	hsa-miR-1343-3p	WBP2	23558	ENSG00000132471	Degradome sequencing	negative		validated
tarbase	MIMAT0019776	hsa-miR-1343-3p	SLC52A1	55065	ENSG00000132517	Degradome sequencing	positive		validated
tarbase	MIMAT0019776	hsa-miR-1343-3p	REEP2	51308	ENSG00000132563	Degradome sequencing	positive		validated
tarbase	MIMAT0019776	hsa-miR-1343-3p	PCED1A	64773	ENSG00000132635	Degradome sequencing	positive		validated
tarbase	MIMAT0019776	hsa-miR-1343-3p	PCNA	5111	ENSG00000132646	Degradome sequencing	positive		validated
tarbase	MIMAT0019776	hsa-miR-1343-3p	RAB25	57111	ENSG00000132698	Degradome sequencing	negative		validated
tarbase	MIMAT0019776	hsa-miR-1343-3p	SYT11	23208	ENSG00000132718	Degradome sequencing	negative		validated
tarbase	MIMAT0019776	hsa-miR-1343-3p	ACY3	91703	ENSG00000132744	Degradome sequencing	positive		validated
tarbase	MIMAT0019776	hsa-miR-1343-3p	ALDH3B2	222	ENSG00000132746	Degradome sequencing	negative		validated
tarbase	MIMAT0019776	hsa-miR-1343-3p	CTNNBL1	56259	ENSG00000132792	Degradome sequencing	positive		validated
tarbase	MIMAT0019776	hsa-miR-1343-3p	CTNNBL1	56259	ENSG00000132792	Degradome sequencing	negative		validated
tarbase	MIMAT0019776	hsa-miR-1343-3p	ZSWIM3	140831	ENSG00000132801	Degradome sequencing	positive		validated
tarbase	MIMAT0019776	hsa-miR-1343-3p	VSTM2L	128434	ENSG00000132821	Degradome sequencing	positive		validated
tarbase	MIMAT0019776	hsa-miR-1343-3p	ZBED3	84327	ENSG00000132846	Degradome sequencing	positive		validated
tarbase	MIMAT0019776	hsa-miR-1343-3p	CPLANE2	79363	ENSG00000132881	Degradome sequencing	positive		validated
tarbase	MIMAT0019776	hsa-miR-1343-3p	CASP9	842	ENSG00000132906	Degradome sequencing	positive		validated
tarbase	MIMAT0019776	hsa-miR-1343-3p	ATP8A2	51761	ENSG00000132932	Degradome sequencing	positive		validated
tarbase	MIMAT0019776	hsa-miR-1343-3p	MYH10	4628	ENSG00000133026	Degradome sequencing	positive		validated
tarbase	MIMAT0019776	hsa-miR-1343-3p	LGR6	59352	ENSG00000133067	Degradome sequencing	positive		validated
tarbase	MIMAT0019776	hsa-miR-1343-3p	TMCC2	9911	ENSG00000133069	Degradome sequencing	negative		validated
tarbase	MIMAT0019776	hsa-miR-1343-3p	BEX2	84707	ENSG00000133134	Degradome sequencing	negative		validated
tarbase	MIMAT0019776	hsa-miR-1343-3p	TCEAL4	79921	ENSG00000133142	Degradome sequencing	negative		validated
tarbase	MIMAT0019776	hsa-miR-1343-3p	EPHB2	2048	ENSG00000133216	Degradome sequencing	negative		validated
tarbase	MIMAT0019776	hsa-miR-1343-3p	RTN3	10313	ENSG00000133318	Degradome sequencing	negative		validated
tarbase	MIMAT0019776	hsa-miR-1343-3p	SEC14L4	284904	ENSG00000133488	Degradome sequencing	positive		validated
tarbase	MIMAT0019776	hsa-miR-1343-3p	KRBA1	84626	ENSG00000133619	Degradome sequencing	positive		validated
tarbase	MIMAT0019776	hsa-miR-1343-3p	IPO8	10526	ENSG00000133704	Degradome sequencing	negative		validated
tarbase	MIMAT0019776	hsa-miR-1343-3p	IMPA1	3612	ENSG00000133731	Degradome sequencing	positive		validated
tarbase	MIMAT0019776	hsa-miR-1343-3p	IMPA1	3612	ENSG00000133731	Degradome sequencing	negative		validated
tarbase	MIMAT0019776	hsa-miR-1343-3p	LRRCC1	85444	ENSG00000133739	Degradome sequencing	positive		validated
tarbase	MIMAT0019776	hsa-miR-1343-3p	LRRCC1	85444	ENSG00000133739	Degradome sequencing	negative		validated
tarbase	MIMAT0019776	hsa-miR-1343-3p	SBF2	81846	ENSG00000133812	Degradome sequencing	negative		validated
tarbase	MIMAT0019776	hsa-miR-1343-3p	RRAS2	22800	ENSG00000133818	Degradome sequencing	negative		validated
tarbase	MIMAT0019776	hsa-miR-1343-3p	ZFC3H1	196441	ENSG00000133858	Degradome sequencing	positive		validated
tarbase	MIMAT0019776	hsa-miR-1343-3p	GSC	145258	ENSG00000133937	Degradome sequencing	negative		validated
tarbase	MIMAT0019776	hsa-miR-1343-3p	CTIF	9811	ENSG00000134030	Degradome sequencing	negative		validated
tarbase	MIMAT0019776	hsa-miR-1343-3p	TRIM45	80263	ENSG00000134253	Degradome sequencing	negative		validated
tarbase	MIMAT0019776	hsa-miR-1343-3p	NGF	4803	ENSG00000134259	Degradome sequencing	negative		validated
tarbase	MIMAT0019776	hsa-miR-1343-3p	AP4B1	10717	ENSG00000134262	Degradome sequencing	positive		validated
tarbase	MIMAT0019776	hsa-miR-1343-3p	NAPG	8774	ENSG00000134265	Degradome sequencing	positive		validated
tarbase	MIMAT0019776	hsa-miR-1343-3p	ARF3	377	ENSG00000134287	Degradome sequencing	negative		validated
tarbase	MIMAT0019776	hsa-miR-1343-3p	ROCK2	9475	ENSG00000134318	Degradome sequencing	negative		validated
tarbase	MIMAT0019776	hsa-miR-1343-3p	MYCN	4613	ENSG00000134323	Degradome sequencing	positive		validated
tarbase	MIMAT0019776	hsa-miR-1343-3p	IL6ST	3572	ENSG00000134352	Degradome sequencing	positive		validated
tarbase	MIMAT0019776	hsa-miR-1343-3p	CCNH	902	ENSG00000134480	Degradome sequencing	negative		validated
tarbase	MIMAT0019776	hsa-miR-1343-3p	EMP1	2012	ENSG00000134531	Degradome sequencing	positive		validated
tarbase	MIMAT0019776	hsa-miR-1343-3p	EMP1	2012	ENSG00000134531	Degradome sequencing	negative		validated
tarbase	MIMAT0019776	hsa-miR-1343-3p	ACP2	53	ENSG00000134575	Degradome sequencing	negative		validated
tarbase	MIMAT0019776	hsa-miR-1343-3p	RTL8C	8933	ENSG00000134590	Degradome sequencing	positive		validated
tarbase	MIMAT0019776	hsa-miR-1343-3p	RTL8C	8933	ENSG00000134590	Degradome sequencing	negative		validated
tarbase	MIMAT0019776	hsa-miR-1343-3p	RAB33A	9363	ENSG00000134594	Degradome sequencing	negative		validated
tarbase	MIMAT0019776	hsa-miR-1343-3p	SPOCD1	90853	ENSG00000134668	Degradome sequencing	negative		validated
tarbase	MIMAT0019776	hsa-miR-1343-3p	YARS1	8565	ENSG00000134684	Degradome sequencing	positive		validated
tarbase	MIMAT0019776	hsa-miR-1343-3p	YARS1	8565	ENSG00000134684	Degradome sequencing	negative		validated
tarbase	MIMAT0019776	hsa-miR-1343-3p	GNL2	29889	ENSG00000134697	Degradome sequencing	positive		validated
tarbase	MIMAT0019776	hsa-miR-1343-3p	BTF3L4	91408	ENSG00000134717	Degradome sequencing	positive		validated
tarbase	MIMAT0019776	hsa-miR-1343-3p	BTF3L4	91408	ENSG00000134717	Degradome sequencing	negative		validated
tarbase	MIMAT0019776	hsa-miR-1343-3p	FADS2	9415	ENSG00000134824	Degradome sequencing	positive		validated
tarbase	MIMAT0019776	hsa-miR-1343-3p	C5AR2	27202	ENSG00000134830	Degradome sequencing	positive		validated
tarbase	MIMAT0019776	hsa-miR-1343-3p	COL4A2	1284	ENSG00000134871	Degradome sequencing	positive		validated
tarbase	MIMAT0019776	hsa-miR-1343-3p			ENSG00000134899	Degradome sequencing	positive		validated
tarbase	MIMAT0019776	hsa-miR-1343-3p	ETS1	2113	ENSG00000134954	Degradome sequencing	positive		validated
tarbase	MIMAT0019776	hsa-miR-1343-3p	ETS1	2113	ENSG00000134954	Degradome sequencing	negative		validated
tarbase	MIMAT0019776	hsa-miR-1343-3p	UBQLN1	29979	ENSG00000135018	Degradome sequencing	positive		validated
tarbase	MIMAT0019776	hsa-miR-1343-3p	C9orf40	55071	ENSG00000135045	Degradome sequencing	positive		validated
tarbase	MIMAT0019776	hsa-miR-1343-3p	ANXA1	301	ENSG00000135046	Degradome sequencing	negative		validated
tarbase	MIMAT0019776	hsa-miR-1343-3p	CEMIP2	23670	ENSG00000135048	Degradome sequencing	negative		validated
tarbase	MIMAT0019776	hsa-miR-1343-3p	AGTPBP1	23287	ENSG00000135049	Degradome sequencing	negative		validated
tarbase	MIMAT0019776	hsa-miR-1343-3p	ADAM19	8728	ENSG00000135074	Degradome sequencing	positive		validated
tarbase	MIMAT0019776	hsa-miR-1343-3p	ADAM19	8728	ENSG00000135074	Degradome sequencing	negative		validated
tarbase	MIMAT0019776	hsa-miR-1343-3p	USP30	84749	ENSG00000135093	Degradome sequencing	negative		validated
tarbase	MIMAT0019776	hsa-miR-1343-3p	TBX3	6926	ENSG00000135111	Degradome sequencing	positive		validated
tarbase	MIMAT0019776	hsa-miR-1343-3p	OASL	8638	ENSG00000135114	Degradome sequencing	positive		validated
tarbase	MIMAT0019776	hsa-miR-1343-3p	BICDL1	92558	ENSG00000135127	Degradome sequencing	positive		validated
tarbase	MIMAT0019776	hsa-miR-1343-3p	TMEM243	79161	ENSG00000135185	Degradome sequencing	positive		validated
tarbase	MIMAT0019776	hsa-miR-1343-3p	SRPK2	6733	ENSG00000135250	Degradome sequencing	negative		validated
tarbase	MIMAT0019776	hsa-miR-1343-3p	NT5E	4907	ENSG00000135318	Degradome sequencing	positive		validated
tarbase	MIMAT0019776	hsa-miR-1343-3p	AKIRIN2	55122	ENSG00000135334	Degradome sequencing	negative		validated
tarbase	MIMAT0019776	hsa-miR-1343-3p	CAPRIN1	4076	ENSG00000135387	Degradome sequencing	negative		validated
tarbase	MIMAT0019776	hsa-miR-1343-3p	CD63	967	ENSG00000135404	Degradome sequencing	negative		validated
tarbase	MIMAT0019776	hsa-miR-1343-3p	KRT85	3891	ENSG00000135443	Degradome sequencing	positive		validated
tarbase	MIMAT0019776	hsa-miR-1343-3p	HNRNPA1	3178	ENSG00000135486	Degradome sequencing	positive		validated
tarbase	MIMAT0019776	hsa-miR-1343-3p	STX11	8676	ENSG00000135604	Degradome sequencing	negative		validated
tarbase	MIMAT0019776	hsa-miR-1343-3p	PRADC1	84279	ENSG00000135617	Degradome sequencing	positive		validated
tarbase	MIMAT0019776	hsa-miR-1343-3p	PRADC1	84279	ENSG00000135617	Degradome sequencing	negative		validated
tarbase	MIMAT0019776	hsa-miR-1343-3p	DYSF	8291	ENSG00000135636	Degradome sequencing	positive		validated
tarbase	MIMAT0019776	hsa-miR-1343-3p	GNS	2799	ENSG00000135677	Degradome sequencing	negative		validated
tarbase	MIMAT0019776	hsa-miR-1343-3p	MDM2	4193	ENSG00000135679	Degradome sequencing	positive		validated
tarbase	MIMAT0019776	hsa-miR-1343-3p	DYNC1LI2	1783	ENSG00000135720	Degradome sequencing	negative		validated
tarbase	MIMAT0019776	hsa-miR-1343-3p	AGT	183	ENSG00000135744	Degradome sequencing	positive		validated
tarbase	MIMAT0019776	hsa-miR-1343-3p	EGLN1	54583	ENSG00000135766	Degradome sequencing//Degradome sequencing	positive		validated
tarbase	MIMAT0019776	hsa-miR-1343-3p	RNASEL	6041	ENSG00000135828	Degradome sequencing	positive		validated
tarbase	MIMAT0019776	hsa-miR-1343-3p	NIBAN1	116496	ENSG00000135842	Degradome sequencing	negative		validated
tarbase	MIMAT0019776	hsa-miR-1343-3p	PIGC	5279	ENSG00000135845	Degradome sequencing	negative		validated
tarbase	MIMAT0019776	hsa-miR-1343-3p	LAMC1	3915	ENSG00000135862	Degradome sequencing	positive		validated
tarbase	MIMAT0019776	hsa-miR-1343-3p	LAMC1	3915	ENSG00000135862	Degradome sequencing	negative		validated
tarbase	MIMAT0019776	hsa-miR-1343-3p	DOCK10	55619	ENSG00000135905	Degradome sequencing	negative		validated
tarbase	MIMAT0019776	hsa-miR-1343-3p	ITM2C	81618	ENSG00000135916	Degradome sequencing	positive		validated
tarbase	MIMAT0019776	hsa-miR-1343-3p	WNT10A	80326	ENSG00000135925	Degradome sequencing	negative		validated
tarbase	MIMAT0019776	hsa-miR-1343-3p	EIF4E2	9470	ENSG00000135930	Degradome sequencing	negative		validated
tarbase	MIMAT0019776	hsa-miR-1343-3p	ARHGEF4	50649	ENSG00000136002	Degradome sequencing	positive		validated
tarbase	MIMAT0019776	hsa-miR-1343-3p	NEK3	4752	ENSG00000136098	Degradome sequencing	negative		validated
tarbase	MIMAT0019776	hsa-miR-1343-3p	BORA	79866	ENSG00000136122	Degradome sequencing	positive		validated
tarbase	MIMAT0019776	hsa-miR-1343-3p	LRCH1	23143	ENSG00000136141	Degradome sequencing	positive		validated
tarbase	MIMAT0019776	hsa-miR-1343-3p	SCEL	8796	ENSG00000136155	Degradome sequencing	negative		validated
tarbase	MIMAT0019776	hsa-miR-1343-3p	NUDT15	55270	ENSG00000136159	Degradome sequencing	positive		validated
tarbase	MIMAT0019776	hsa-miR-1343-3p	GPNMB	10457	ENSG00000136235	Degradome sequencing	positive		validated
tarbase	MIMAT0019776	hsa-miR-1343-3p	GPNMB	10457	ENSG00000136235	Degradome sequencing	negative		validated
tarbase	MIMAT0019776	hsa-miR-1343-3p	MYO1G	64005	ENSG00000136286	Degradome sequencing	negative		validated
tarbase	MIMAT0019776	hsa-miR-1343-3p	TTYH3	80727	ENSG00000136295	Degradome sequencing	negative		validated
tarbase	MIMAT0019776	hsa-miR-1343-3p	IREB2	3658	ENSG00000136381	Degradome sequencing//Degradome sequencing	positive		validated
tarbase	MIMAT0019776	hsa-miR-1343-3p	IREB2	3658	ENSG00000136381	Degradome sequencing	negative		validated
tarbase	MIMAT0019776	hsa-miR-1343-3p	TM6SF1	53346	ENSG00000136404	Degradome sequencing	negative		validated
tarbase	MIMAT0019776	hsa-miR-1343-3p	CIB2	10518	ENSG00000136425	Degradome sequencing	positive		validated
tarbase	MIMAT0019776	hsa-miR-1343-3p	CIB2	10518	ENSG00000136425	Degradome sequencing	negative		validated
tarbase	MIMAT0019776	hsa-miR-1343-3p	IL1RN	3557	ENSG00000136689	Degradome sequencing//Degradome sequencing	negative		validated
tarbase	MIMAT0019776	hsa-miR-1343-3p	WDR33	55339	ENSG00000136709	Degradome sequencing	negative		validated
tarbase	MIMAT0019776	hsa-miR-1343-3p	HS6ST1	9394	ENSG00000136720	Degradome sequencing	positive		validated
tarbase	MIMAT0019776	hsa-miR-1343-3p	HS6ST1	9394	ENSG00000136720	Degradome sequencing	negative		validated
tarbase	MIMAT0019776	hsa-miR-1343-3p	NIPSNAP3A	25934	ENSG00000136783	Degradome sequencing	positive		validated
tarbase	MIMAT0019776	hsa-miR-1343-3p	TXN	7295	ENSG00000136810	Degradome sequencing	negative		validated
tarbase	MIMAT0019776	hsa-miR-1343-3p	TOR1A	1861	ENSG00000136827	Degradome sequencing	positive		validated
tarbase	MIMAT0019776	hsa-miR-1343-3p	BAAT	570	ENSG00000136881	Degradome sequencing	negative		validated
tarbase	MIMAT0019776	hsa-miR-1343-3p	GARNL3	84253	ENSG00000136895	Degradome sequencing	negative		validated
tarbase	MIMAT0019776	hsa-miR-1343-3p	GOLGA1	2800	ENSG00000136935	Degradome sequencing	positive		validated
tarbase	MIMAT0019776	hsa-miR-1343-3p	ANP32B	10541	ENSG00000136938	Degradome sequencing//Degradome sequencing	positive		validated
tarbase	MIMAT0019776	hsa-miR-1343-3p	ANP32B	10541	ENSG00000136938	Degradome sequencing	negative		validated
tarbase	MIMAT0019776	hsa-miR-1343-3p	RPL35	11224	ENSG00000136942	Degradome sequencing	negative		validated
tarbase	MIMAT0019776	hsa-miR-1343-3p	CCN3	4856	ENSG00000136999	Degradome sequencing	negative		validated
tarbase	MIMAT0019776	hsa-miR-1343-3p	DNAJB5	25822	ENSG00000137094	Degradome sequencing	positive		validated
tarbase	MIMAT0019776	hsa-miR-1343-3p	CNPY3	10695	ENSG00000137161	Degradome sequencing	positive		validated
tarbase	MIMAT0019776	hsa-miR-1343-3p	CNPY3	10695	ENSG00000137161	Degradome sequencing	negative		validated
tarbase	MIMAT0019776	hsa-miR-1343-3p	PPIL1	51645	ENSG00000137168	Degradome sequencing	negative		validated
tarbase	MIMAT0019776	hsa-miR-1343-3p	KLC4	89953	ENSG00000137171	Degradome sequencing	positive		validated
tarbase	MIMAT0019776	hsa-miR-1343-3p	PIM1	5292	ENSG00000137193	Degradome sequencing	positive		validated
tarbase	MIMAT0019776	hsa-miR-1343-3p	PIM1	5292	ENSG00000137193	Degradome sequencing	negative		validated
tarbase	MIMAT0019776	hsa-miR-1343-3p	GMPR	2766	ENSG00000137198	Degradome sequencing	negative		validated
tarbase	MIMAT0019776	hsa-miR-1343-3p	TFAP2A	7020	ENSG00000137203	Degradome sequencing	positive		validated
tarbase	MIMAT0019776	hsa-miR-1343-3p	LRRC1	55227	ENSG00000137269	Degradome sequencing	negative		validated
tarbase	MIMAT0019776	hsa-miR-1343-3p	HMGA1	3159	ENSG00000137309	Degradome sequencing	negative		validated
tarbase	MIMAT0019776	hsa-miR-1343-3p	TCF19	6941	ENSG00000137310	Degradome sequencing	negative		validated
tarbase	MIMAT0019776	hsa-miR-1343-3p	TRIM26	7726	ENSG00000137313	Degradome sequencing	positive		validated
tarbase	MIMAT0019776	hsa-miR-1343-3p	ATAT1	79969	ENSG00000137343	Degradome sequencing	positive		validated
tarbase	MIMAT0019776	hsa-miR-1343-3p	TRIM31	11074	ENSG00000137397	Degradome sequencing	positive		validated
tarbase	MIMAT0019776	hsa-miR-1343-3p	FGFBP1	9982	ENSG00000137440	Degradome sequencing	negative		validated
tarbase	MIMAT0019776	hsa-miR-1343-3p	SYTL2	54843	ENSG00000137501	Degradome sequencing	negative		validated
tarbase	MIMAT0019776	hsa-miR-1343-3p	LRRC32	2615	ENSG00000137507	Degradome sequencing	positive		validated
tarbase	MIMAT0019776	hsa-miR-1343-3p	PRCP	5547	ENSG00000137509	Degradome sequencing	negative		validated
tarbase	MIMAT0019776	hsa-miR-1343-3p	TMPRSS4	56649	ENSG00000137648	Degradome sequencing	negative		validated
tarbase	MIMAT0019776	hsa-miR-1343-3p	MMP7	4316	ENSG00000137673	Degradome sequencing	negative		validated
tarbase	MIMAT0019776	hsa-miR-1343-3p	CFAP300	85016	ENSG00000137691	Degradome sequencing	negative		validated
tarbase	MIMAT0019776	hsa-miR-1343-3p	TRIM29	23650	ENSG00000137699	Degradome sequencing	negative		validated
tarbase	MIMAT0019776	hsa-miR-1343-3p	SLC37A4	2542	ENSG00000137700	Degradome sequencing	positive		validated
tarbase	MIMAT0019776	hsa-miR-1343-3p	RDX	5962	ENSG00000137710	Degradome sequencing	positive		validated
tarbase	MIMAT0019776	hsa-miR-1343-3p	PPP2R1B	5519	ENSG00000137713	Degradome sequencing	positive		validated
tarbase	MIMAT0019776	hsa-miR-1343-3p	PPP2R1B	5519	ENSG00000137713	Degradome sequencing	negative		validated
tarbase	MIMAT0019776	hsa-miR-1343-3p	CASP1	834	ENSG00000137752	Degradome sequencing	negative		validated
tarbase	MIMAT0019776	hsa-miR-1343-3p	THBS1	7057	ENSG00000137801	Degradome sequencing	positive		validated
tarbase	MIMAT0019776	hsa-miR-1343-3p	THBS1	7057	ENSG00000137801	Degradome sequencing	negative		validated
tarbase	MIMAT0019776	hsa-miR-1343-3p	ITGA11	22801	ENSG00000137809	Degradome sequencing	negative		validated
tarbase	MIMAT0019776	hsa-miR-1343-3p	PAQR5	54852	ENSG00000137819	Degradome sequencing	negative		validated
tarbase	MIMAT0019776	hsa-miR-1343-3p	GCHFR	2644	ENSG00000137880	Degradome sequencing	positive		validated
tarbase	MIMAT0019776	hsa-miR-1343-3p	ARHGAP29	9411	ENSG00000137962	Degradome sequencing	negative		validated
tarbase	MIMAT0019776	hsa-miR-1343-3p	RTCA	8634	ENSG00000137996	Degradome sequencing	positive		validated
tarbase	MIMAT0019776	hsa-miR-1343-3p	IFT172	26160	ENSG00000138002	Degradome sequencing	negative		validated
tarbase	MIMAT0019776	hsa-miR-1343-3p	KHK	3795	ENSG00000138030	Degradome sequencing	positive		validated
tarbase	MIMAT0019776	hsa-miR-1343-3p	KHK	3795	ENSG00000138030	Degradome sequencing	negative		validated
tarbase	MIMAT0019776	hsa-miR-1343-3p	CYP1B1	1545	ENSG00000138061	Degradome sequencing	positive		validated
tarbase	MIMAT0019776	hsa-miR-1343-3p	MYOF	26509	ENSG00000138119	Degradome sequencing	negative		validated
tarbase	MIMAT0019776	hsa-miR-1343-3p	CALHM2	51063	ENSG00000138172	Degradome sequencing	positive		validated
tarbase	MIMAT0019776	hsa-miR-1343-3p	DNAJC13	23317	ENSG00000138246	Degradome sequencing	negative		validated
tarbase	MIMAT0019776	hsa-miR-1343-3p	ADAMTS14	140766	ENSG00000138316	Degradome sequencing	negative		validated
tarbase	MIMAT0019776	hsa-miR-1343-3p	DNA2	1763	ENSG00000138346	Degradome sequencing	positive		validated
tarbase	MIMAT0019776	hsa-miR-1343-3p	MYPN	84665	ENSG00000138347	Degradome sequencing	positive		validated
tarbase	MIMAT0019776	hsa-miR-1343-3p	ITGAV	3685	ENSG00000138448	Degradome sequencing	negative		validated
tarbase	MIMAT0019776	hsa-miR-1343-3p	SLC40A1	30061	ENSG00000138449	Degradome sequencing	positive		validated
tarbase	MIMAT0019776	hsa-miR-1343-3p	INTS14	81556	ENSG00000138614	Degradome sequencing	positive		validated
tarbase	MIMAT0019776	hsa-miR-1343-3p	FGF2	2247	ENSG00000138685	Degradome sequencing	positive		validated
tarbase	MIMAT0019776	hsa-miR-1343-3p	FGF2	2247	ENSG00000138685	Degradome sequencing	negative		validated
tarbase	MIMAT0019776	hsa-miR-1343-3p	NAAA	27163	ENSG00000138744	Degradome sequencing	positive		validated
tarbase	MIMAT0019776	hsa-miR-1343-3p	HADH	3033	ENSG00000138796	Degradome sequencing	positive		validated
tarbase	MIMAT0019776	hsa-miR-1343-3p	FBN2	2201	ENSG00000138829	Degradome sequencing	positive		validated
tarbase	MIMAT0019776	hsa-miR-1343-3p	FBN2	2201	ENSG00000138829	Degradome sequencing	negative		validated
tarbase	MIMAT0019776	hsa-miR-1343-3p	MAPK8IP3	23162	ENSG00000138834	Degradome sequencing	positive		validated
tarbase	MIMAT0019776	hsa-miR-1343-3p	GUCD1	83606	ENSG00000138867	Degradome sequencing	negative		validated
tarbase	MIMAT0019776	hsa-miR-1343-3p	SHISAL1	85352	ENSG00000138944	Degradome sequencing	negative		validated
tarbase	MIMAT0019776	hsa-miR-1343-3p	ZCRB1	85437	ENSG00000139168	Degradome sequencing	negative		validated
tarbase	MIMAT0019776	hsa-miR-1343-3p	TMEM117	84216	ENSG00000139173	Degradome sequencing	positive		validated
tarbase	MIMAT0019776	hsa-miR-1343-3p	CLSTN3	9746	ENSG00000139182	Degradome sequencing	negative		validated
tarbase	MIMAT0019776	hsa-miR-1343-3p	KLRG1	10219	ENSG00000139187	Degradome sequencing	positive		validated
tarbase	MIMAT0019776	hsa-miR-1343-3p	VAMP1	6843	ENSG00000139190	Degradome sequencing	positive		validated
tarbase	MIMAT0019776	hsa-miR-1343-3p	PEX5	5830	ENSG00000139197	Degradome sequencing	negative		validated
tarbase	MIMAT0019776	hsa-miR-1343-3p	DUSP6	1848	ENSG00000139318	Degradome sequencing	positive		validated
tarbase	MIMAT0019776	hsa-miR-1343-3p	TMTC3	160418	ENSG00000139324	Degradome sequencing	negative		validated
tarbase	MIMAT0019776	hsa-miR-1343-3p	SDSL	113675	ENSG00000139410	Degradome sequencing	negative		validated
tarbase	MIMAT0019776	hsa-miR-1343-3p	FAM222A	84915	ENSG00000139438	Degradome sequencing	positive		validated
tarbase	MIMAT0019776	hsa-miR-1343-3p	PDX1	3651	ENSG00000139515	Degradome sequencing	negative		validated
tarbase	MIMAT0019776	hsa-miR-1343-3p	SUOX	6821	ENSG00000139531	Degradome sequencing	positive		validated
tarbase	MIMAT0019776	hsa-miR-1343-3p	ITGB7	3695	ENSG00000139626	Degradome sequencing	positive		validated
tarbase	MIMAT0019776	hsa-miR-1343-3p	CSAD	51380	ENSG00000139631	Degradome sequencing	positive		validated
tarbase	MIMAT0019776	hsa-miR-1343-3p	LMBR1L	55716	ENSG00000139636	Degradome sequencing	negative		validated
tarbase	MIMAT0019776	hsa-miR-1343-3p	TMBIM6	7009	ENSG00000139644	Degradome sequencing	positive		validated
tarbase	MIMAT0019776	hsa-miR-1343-3p	ZIC5	85416	ENSG00000139800	Degradome sequencing	positive		validated
tarbase	MIMAT0019776	hsa-miR-1343-3p	RAB20	55647	ENSG00000139832	Degradome sequencing	negative		validated
tarbase	MIMAT0019776	hsa-miR-1343-3p	FRMD6	122786	ENSG00000139926	Degradome sequencing	negative		validated
tarbase	MIMAT0019776	hsa-miR-1343-3p	ADAM21	8747	ENSG00000139985	Degradome sequencing	negative		validated
tarbase	MIMAT0019776	hsa-miR-1343-3p	WDR89	112840	ENSG00000140006	Degradome sequencing	positive		validated
tarbase	MIMAT0019776	hsa-miR-1343-3p	STON2	85439	ENSG00000140022	Degradome sequencing	positive		validated
tarbase	MIMAT0019776	hsa-miR-1343-3p	GPR65	8477	ENSG00000140030	Degradome sequencing	positive		validated
tarbase	MIMAT0019776	hsa-miR-1343-3p	JDP2	122953	ENSG00000140044	Degradome sequencing	negative		validated
tarbase	MIMAT0019776	hsa-miR-1343-3p	FBLN5	10516	ENSG00000140092	Degradome sequencing	positive		validated
tarbase	MIMAT0019776	hsa-miR-1343-3p	DUOX2	50506	ENSG00000140279	Degradome sequencing	negative		validated
tarbase	MIMAT0019776	hsa-miR-1343-3p	SCAPER	49855	ENSG00000140386	Degradome sequencing	positive		validated
tarbase	MIMAT0019776	hsa-miR-1343-3p	NEIL1	79661	ENSG00000140398	Degradome sequencing	positive		validated
tarbase	MIMAT0019776	hsa-miR-1343-3p	NEIL1	79661	ENSG00000140398	Degradome sequencing	negative		validated
tarbase	MIMAT0019776	hsa-miR-1343-3p	TPM1	7168	ENSG00000140416	Degradome sequencing	negative		validated
tarbase	MIMAT0019776	hsa-miR-1343-3p	PCSK6	5046	ENSG00000140479	Degradome sequencing	positive		validated
tarbase	MIMAT0019776	hsa-miR-1343-3p	CCDC33	80125	ENSG00000140481	Degradome sequencing	positive		validated
tarbase	MIMAT0019776	hsa-miR-1343-3p	RHCG	51458	ENSG00000140519	Degradome sequencing	positive		validated
tarbase	MIMAT0019776	hsa-miR-1343-3p	RHCG	51458	ENSG00000140519	Degradome sequencing	negative		validated
tarbase	MIMAT0019776	hsa-miR-1343-3p	MFGE8	4240	ENSG00000140545	Degradome sequencing	negative		validated
tarbase	MIMAT0019776	hsa-miR-1343-3p	FURIN	5045	ENSG00000140564	Degradome sequencing	positive		validated
tarbase	MIMAT0019776	hsa-miR-1343-3p	CRTC3	64784	ENSG00000140577	Degradome sequencing	positive		validated
tarbase	MIMAT0019776	hsa-miR-1343-3p	PMM2	5373	ENSG00000140650	Degradome sequencing	negative		validated
tarbase	MIMAT0019776	hsa-miR-1343-3p	CPNE2	221184	ENSG00000140848	Degradome sequencing	negative		validated
tarbase	MIMAT0019776	hsa-miR-1343-3p	GCSH	2653	ENSG00000140905	Degradome sequencing	negative		validated
tarbase	MIMAT0019776	hsa-miR-1343-3p	COPS3	8533	ENSG00000141030	Degradome sequencing	positive		validated
tarbase	MIMAT0019776	hsa-miR-1343-3p	MYOCD	93649	ENSG00000141052	Degradome sequencing	positive		validated
tarbase	MIMAT0019776	hsa-miR-1343-3p	PCTP	58488	ENSG00000141179	Degradome sequencing	negative		validated
tarbase	MIMAT0019776	hsa-miR-1343-3p	TOB1	10140	ENSG00000141232	Degradome sequencing	positive		validated
tarbase	MIMAT0019776	hsa-miR-1343-3p	GATA6	2627	ENSG00000141448	Degradome sequencing	positive		validated
tarbase	MIMAT0019776	hsa-miR-1343-3p	MINK1	50488	ENSG00000141503	Degradome sequencing	positive		validated
tarbase	MIMAT0019776	hsa-miR-1343-3p	ASGR1	432	ENSG00000141505	Degradome sequencing	positive		validated
tarbase	MIMAT0019776	hsa-miR-1343-3p	ARHGDIA	396	ENSG00000141522	Degradome sequencing	negative		validated
tarbase	MIMAT0019776	hsa-miR-1343-3p	TMC6	11322	ENSG00000141524	Degradome sequencing	positive		validated
tarbase	MIMAT0019776	hsa-miR-1343-3p	SLC16A3	9123	ENSG00000141526	Degradome sequencing	positive		validated
tarbase	MIMAT0019776	hsa-miR-1343-3p	TTYH2	94015	ENSG00000141540	Degradome sequencing	positive		validated
tarbase	MIMAT0019776	hsa-miR-1343-3p	CSNK1D	1453	ENSG00000141551	Degradome sequencing	positive		validated
tarbase	MIMAT0019776	hsa-miR-1343-3p	FN3KRP	79672	ENSG00000141560	Degradome sequencing	positive		validated
tarbase	MIMAT0019776	hsa-miR-1343-3p	FOXK2	3607	ENSG00000141568	Degradome sequencing	positive		validated
tarbase	MIMAT0019776	hsa-miR-1343-3p	CBX8	57332	ENSG00000141570	Degradome sequencing	positive		validated
tarbase	MIMAT0019776	hsa-miR-1343-3p	SECTM1	6398	ENSG00000141574	Degradome sequencing	negative		validated
tarbase	MIMAT0019776	hsa-miR-1343-3p	RNF157	114804	ENSG00000141576	Degradome sequencing	positive		validated
tarbase	MIMAT0019776	hsa-miR-1343-3p	ZNF750	79755	ENSG00000141579	Degradome sequencing	negative		validated
tarbase	MIMAT0019776	hsa-miR-1343-3p	PMAIP1	5366	ENSG00000141682	Degradome sequencing	positive		validated
tarbase	MIMAT0019776	hsa-miR-1343-3p	TXNL4A	10907	ENSG00000141759	Degradome sequencing	negative		validated
tarbase	MIMAT0019776	hsa-miR-1343-3p	NFIC	4782	ENSG00000141905	Degradome sequencing	positive		validated
tarbase	MIMAT0019776	hsa-miR-1343-3p	NFIC	4782	ENSG00000141905	Degradome sequencing	negative		validated
tarbase	MIMAT0019776	hsa-miR-1343-3p	TPGS1	91978	ENSG00000141933	Degradome sequencing	negative		validated
tarbase	MIMAT0019776	hsa-miR-1343-3p	MVB12A	93343	ENSG00000141971	Degradome sequencing	negative		validated
tarbase	MIMAT0019776	hsa-miR-1343-3p	ZFP14	57677	ENSG00000142065	Degradome sequencing	positive		validated
tarbase	MIMAT0019776	hsa-miR-1343-3p	PGGHG	80162	ENSG00000142102	Degradome sequencing//Degradome sequencing	positive		validated
tarbase	MIMAT0019776	hsa-miR-1343-3p	COL6A1	1291	ENSG00000142156	Degradome sequencing	positive		validated
tarbase	MIMAT0019776	hsa-miR-1343-3p	COL6A1	1291	ENSG00000142156	Degradome sequencing	negative		validated
tarbase	MIMAT0019776	hsa-miR-1343-3p	COL6A2	1292	ENSG00000142173	Degradome sequencing	negative		validated
tarbase	MIMAT0019776	hsa-miR-1343-3p	AKT1	207	ENSG00000142208	Degradome sequencing//Degradome sequencing	positive		validated
tarbase	MIMAT0019776	hsa-miR-1343-3p	GEMIN7	79760	ENSG00000142252	Degradome sequencing//Degradome sequencing	positive		validated
tarbase	MIMAT0019776	hsa-miR-1343-3p	GEMIN7	79760	ENSG00000142252	Degradome sequencing	negative		validated
tarbase	MIMAT0019776	hsa-miR-1343-3p	CAPN10	11132	ENSG00000142330	Degradome sequencing	negative		validated
tarbase	MIMAT0019776	hsa-miR-1343-3p	CACNG8	59283	ENSG00000142408	Degradome sequencing	positive		validated
tarbase	MIMAT0019776	hsa-miR-1343-3p	CACNG8	59283	ENSG00000142408	Degradome sequencing	negative		validated
tarbase	MIMAT0019776	hsa-miR-1343-3p	TM4SF5	9032	ENSG00000142484	Degradome sequencing	positive		validated
tarbase	MIMAT0019776	hsa-miR-1343-3p	SLC47A1	55244	ENSG00000142494	Degradome sequencing	positive		validated
tarbase	MIMAT0019776	hsa-miR-1343-3p	PRDM16	63976	ENSG00000142611	Degradome sequencing	negative		validated
tarbase	MIMAT0019776	hsa-miR-1343-3p	FHAD1	114827	ENSG00000142621	Degradome sequencing	negative		validated
tarbase	MIMAT0019776	hsa-miR-1343-3p	PADI1	29943	ENSG00000142623	Degradome sequencing	positive		validated
tarbase	MIMAT0019776	hsa-miR-1343-3p	ARHGEF19	128272	ENSG00000142632	Degradome sequencing	positive		validated
tarbase	MIMAT0019776	hsa-miR-1343-3p	ARHGEF19	128272	ENSG00000142632	Degradome sequencing	negative		validated
tarbase	MIMAT0019776	hsa-miR-1343-3p	EFHD2	79180	ENSG00000142634	Degradome sequencing	negative		validated
tarbase	MIMAT0019776	hsa-miR-1343-3p	PEX14	5195	ENSG00000142655	Degradome sequencing	positive		validated
tarbase	MIMAT0019776	hsa-miR-1343-3p	PEX14	5195	ENSG00000142655	Degradome sequencing	negative		validated
tarbase	MIMAT0019776	hsa-miR-1343-3p	MYOM3	127294	ENSG00000142661	Degradome sequencing	negative		validated
tarbase	MIMAT0019776	hsa-miR-1343-3p	IL22RA1	58985	ENSG00000142677	Degradome sequencing	positive		validated
tarbase	MIMAT0019776	hsa-miR-1343-3p	IL22RA1	58985	ENSG00000142677	Degradome sequencing	negative		validated
tarbase	MIMAT0019776	hsa-miR-1343-3p	SYTL1	84958	ENSG00000142765	Degradome sequencing	negative		validated
tarbase	MIMAT0019776	hsa-miR-1343-3p	SERBP1	26135	ENSG00000142864	Degradome sequencing	positive		validated
tarbase	MIMAT0019776	hsa-miR-1343-3p	CCN1	3491	ENSG00000142871	Degradome sequencing	positive		validated
tarbase	MIMAT0019776	hsa-miR-1343-3p	CCN1	3491	ENSG00000142871	Degradome sequencing	negative		validated
tarbase	MIMAT0019776	hsa-miR-1343-3p	TINAGL1	64129	ENSG00000142910	Degradome sequencing	negative		validated
tarbase	MIMAT0019776	hsa-miR-1343-3p	CD53	963	ENSG00000143119	Degradome sequencing	negative		validated
tarbase	MIMAT0019776	hsa-miR-1343-3p	RGS5	8490	ENSG00000143248	Degradome sequencing	positive		validated
tarbase	MIMAT0019776	hsa-miR-1343-3p	PRCC	5546	ENSG00000143294	Degradome sequencing	positive		validated
tarbase	MIMAT0019776	hsa-miR-1343-3p	PRCC	5546	ENSG00000143294	Degradome sequencing	negative		validated
tarbase	MIMAT0019776	hsa-miR-1343-3p	CRABP2	1382	ENSG00000143320	Degradome sequencing//Degradome sequencing	negative		validated
tarbase	MIMAT0019776	hsa-miR-1343-3p	ABL2	27	ENSG00000143322	Degradome sequencing	positive		validated
tarbase	MIMAT0019776	hsa-miR-1343-3p	XPR1	9213	ENSG00000143324	Degradome sequencing	negative		validated
tarbase	MIMAT0019776	hsa-miR-1343-3p	ECM1	1893	ENSG00000143369	Degradome sequencing	negative		validated
tarbase	MIMAT0019776	hsa-miR-1343-3p	ADAMTSL4	54507	ENSG00000143382	Degradome sequencing	positive		validated
tarbase	MIMAT0019776	hsa-miR-1343-3p	RFX5	5993	ENSG00000143390	Degradome sequencing	positive		validated
tarbase	MIMAT0019776	hsa-miR-1343-3p	ANXA9	8416	ENSG00000143412	Degradome sequencing	positive		validated
tarbase	MIMAT0019776	hsa-miR-1343-3p	SELENBP1	8991	ENSG00000143416	Degradome sequencing	positive		validated
tarbase	MIMAT0019776	hsa-miR-1343-3p	KCNH1	3756	ENSG00000143473	Degradome sequencing	negative		validated
tarbase	MIMAT0019776	hsa-miR-1343-3p	DTL	51514	ENSG00000143476	Degradome sequencing	positive		validated
tarbase	MIMAT0019776	hsa-miR-1343-3p	VASH2	79805	ENSG00000143494	Degradome sequencing	positive		validated
tarbase	MIMAT0019776	hsa-miR-1343-3p	SUSD4	55061	ENSG00000143502	Degradome sequencing	positive		validated
tarbase	MIMAT0019776	hsa-miR-1343-3p	HHIPL2	79802	ENSG00000143512	Degradome sequencing	positive		validated
tarbase	MIMAT0019776	hsa-miR-1343-3p	S100A8	6279	ENSG00000143546	Degradome sequencing	negative		validated
tarbase	MIMAT0019776	hsa-miR-1343-3p	SNAPIN	23557	ENSG00000143553	Degradome sequencing	negative		validated
tarbase	MIMAT0019776	hsa-miR-1343-3p	SLC27A3	11000	ENSG00000143554	Degradome sequencing	positive		validated
tarbase	MIMAT0019776	hsa-miR-1343-3p	CREB3L4	148327	ENSG00000143578	Degradome sequencing	positive		validated
tarbase	MIMAT0019776	hsa-miR-1343-3p	NVL	4931	ENSG00000143748	Degradome sequencing	positive		validated
tarbase	MIMAT0019776	hsa-miR-1343-3p	ARF1	375	ENSG00000143761	Degradome sequencing	positive		validated
tarbase	MIMAT0019776	hsa-miR-1343-3p	ITPKB	3707	ENSG00000143772	Degradome sequencing	positive		validated
tarbase	MIMAT0019776	hsa-miR-1343-3p	PARP1	142	ENSG00000143799	Degradome sequencing	positive		validated
tarbase	MIMAT0019776	hsa-miR-1343-3p	EPHX1	2052	ENSG00000143819	Degradome sequencing	positive		validated
tarbase	MIMAT0019776	hsa-miR-1343-3p	SOX13	9580	ENSG00000143842	Degradome sequencing	positive		validated
tarbase	MIMAT0019776	hsa-miR-1343-3p	PPFIA4	8497	ENSG00000143847	Degradome sequencing	negative		validated
tarbase	MIMAT0019776	hsa-miR-1343-3p	ZNF514	84874	ENSG00000144026	Degradome sequencing	positive		validated
tarbase	MIMAT0019776	hsa-miR-1343-3p	EXOC6B	23233	ENSG00000144036	Degradome sequencing	negative		validated
tarbase	MIMAT0019776	hsa-miR-1343-3p	SFXN5	94097	ENSG00000144040	Degradome sequencing	positive		validated
tarbase	MIMAT0019776	hsa-miR-1343-3p	FBLN7	129804	ENSG00000144152	Degradome sequencing	negative		validated
tarbase	MIMAT0019776	hsa-miR-1343-3p	AFF3	3899	ENSG00000144218	Degradome sequencing	positive		validated
tarbase	MIMAT0019776	hsa-miR-1343-3p	GPR17	2840	ENSG00000144230	Degradome sequencing	negative		validated
tarbase	MIMAT0019776	hsa-miR-1343-3p	AMMECR1L	83607	ENSG00000144233	Degradome sequencing	positive		validated
tarbase	MIMAT0019776	hsa-miR-1343-3p	RHBDD1	84236	ENSG00000144468	Degradome sequencing	positive		validated
tarbase	MIMAT0019776	hsa-miR-1343-3p	ACKR3	57007	ENSG00000144476	Degradome sequencing	negative		validated
tarbase	MIMAT0019776	hsa-miR-1343-3p	CTDSP1	58190	ENSG00000144579	Degradome sequencing	positive		validated
tarbase	MIMAT0019776	hsa-miR-1343-3p	CTDSP1	58190	ENSG00000144579	Degradome sequencing	negative		validated
tarbase	MIMAT0019776	hsa-miR-1343-3p	MARCHF4	57574	ENSG00000144583	Degradome sequencing	positive		validated
tarbase	MIMAT0019776	hsa-miR-1343-3p	MARCHF4	57574	ENSG00000144583	Degradome sequencing	negative		validated
tarbase	MIMAT0019776	hsa-miR-1343-3p	STAC	6769	ENSG00000144681	Degradome sequencing	negative		validated
tarbase	MIMAT0019776	hsa-miR-1343-3p	SHQ1	55164	ENSG00000144736	Degradome sequencing	positive		validated
tarbase	MIMAT0019776	hsa-miR-1343-3p	NXPE3	91775	ENSG00000144815	Degradome sequencing	negative		validated
tarbase	MIMAT0019776	hsa-miR-1343-3p	PHLDB2	90102	ENSG00000144824	Degradome sequencing	positive		validated
tarbase	MIMAT0019776	hsa-miR-1343-3p	PHLDB2	90102	ENSG00000144824	Degradome sequencing	negative		validated
tarbase	MIMAT0019776	hsa-miR-1343-3p	PLA1A	51365	ENSG00000144837	Degradome sequencing	negative		validated
tarbase	MIMAT0019776	hsa-miR-1343-3p	AGTR1	185	ENSG00000144891	Degradome sequencing	positive		validated
tarbase	MIMAT0019776	hsa-miR-1343-3p	AMT	275	ENSG00000145020	Degradome sequencing	negative		validated
tarbase	MIMAT0019776	hsa-miR-1343-3p	UCN2	90226	ENSG00000145040	Degradome sequencing	negative		validated
tarbase	MIMAT0019776	hsa-miR-1343-3p	OCIAD2	132299	ENSG00000145247	Degradome sequencing	positive		validated
tarbase	MIMAT0019776	hsa-miR-1343-3p	OCIAD2	132299	ENSG00000145247	Degradome sequencing	negative		validated
tarbase	MIMAT0019776	hsa-miR-1343-3p	PLAC8	51316	ENSG00000145287	Degradome sequencing	negative		validated
tarbase	MIMAT0019776	hsa-miR-1343-3p	TIFA	92610	ENSG00000145365	Degradome sequencing	negative		validated
tarbase	MIMAT0019776	hsa-miR-1343-3p	SETD7	80854	ENSG00000145391	Degradome sequencing	positive		validated
tarbase	MIMAT0019776	hsa-miR-1343-3p	PDGFC	56034	ENSG00000145431	Degradome sequencing	negative		validated
tarbase	MIMAT0019776	hsa-miR-1343-3p	ROPN1L	83853	ENSG00000145491	Degradome sequencing	negative		validated
tarbase	MIMAT0019776	hsa-miR-1343-3p	IQGAP2	10788	ENSG00000145703	Degradome sequencing	positive		validated
tarbase	MIMAT0019776	hsa-miR-1343-3p	TIMD4	91937	ENSG00000145850	Degradome sequencing	positive		validated
tarbase	MIMAT0019776	hsa-miR-1343-3p	GFOD1	54438	ENSG00000145990	Degradome sequencing	positive		validated
tarbase	MIMAT0019776	hsa-miR-1343-3p	DCDC2	51473	ENSG00000146038	Degradome sequencing	negative		validated
tarbase	MIMAT0019776	hsa-miR-1343-3p	KAAG1	353219	ENSG00000146049	Degradome sequencing	negative		validated
tarbase	MIMAT0019776	hsa-miR-1343-3p	TRIM41	90933	ENSG00000146063	Degradome sequencing	positive		validated
tarbase	MIMAT0019776	hsa-miR-1343-3p	DOK3	79930	ENSG00000146094	Degradome sequencing	positive		validated
tarbase	MIMAT0019776	hsa-miR-1343-3p	LGSN	51557	ENSG00000146166	Degradome sequencing	positive		validated
tarbase	MIMAT0019776	hsa-miR-1343-3p	MTFR2	113115	ENSG00000146410	Degradome sequencing	positive		validated
tarbase	MIMAT0019776	hsa-miR-1343-3p	SHPRH	257218	ENSG00000146414	Degradome sequencing	positive		validated
tarbase	MIMAT0019776	hsa-miR-1343-3p	ARMT1	79624	ENSG00000146476	Degradome sequencing	negative		validated
tarbase	MIMAT0019776	hsa-miR-1343-3p	C7orf50	84310	ENSG00000146540	Degradome sequencing	positive		validated
tarbase	MIMAT0019776	hsa-miR-1343-3p	C7orf50	84310	ENSG00000146540	Degradome sequencing	negative		validated
tarbase	MIMAT0019776	hsa-miR-1343-3p	RBAK	57786	ENSG00000146587	Degradome sequencing	positive		validated
tarbase	MIMAT0019776	hsa-miR-1343-3p	EGFR	1956	ENSG00000146648	Degradome sequencing	positive		validated
tarbase	MIMAT0019776	hsa-miR-1343-3p	EGFR	1956	ENSG00000146648	Degradome sequencing	negative		validated
tarbase	MIMAT0019776	hsa-miR-1343-3p	CDCA5	113130	ENSG00000146670	Degradome sequencing	positive		validated
tarbase	MIMAT0019776	hsa-miR-1343-3p	IGFBP3	3486	ENSG00000146674	Degradome sequencing//Degradome sequencing	positive		validated
tarbase	MIMAT0019776	hsa-miR-1343-3p	ZNF92	168374	ENSG00000146757	Degradome sequencing	positive		validated
tarbase	MIMAT0019776	hsa-miR-1343-3p	TMEM168	64418	ENSG00000146802	Degradome sequencing	negative		validated
tarbase	MIMAT0019776	hsa-miR-1343-3p	MAP11	55262	ENSG00000146826	Degradome sequencing	positive		validated
tarbase	MIMAT0019776	hsa-miR-1343-3p	MSN	4478	ENSG00000147065	Degradome sequencing	negative		validated
tarbase	MIMAT0019776	hsa-miR-1343-3p	CCNB3	85417	ENSG00000147082	Degradome sequencing	negative		validated
tarbase	MIMAT0019776	hsa-miR-1343-3p	HDAC8	55869	ENSG00000147099	Degradome sequencing	positive		validated
tarbase	MIMAT0019776	hsa-miR-1343-3p	SLC16A2	6567	ENSG00000147100	Degradome sequencing	positive		validated
tarbase	MIMAT0019776	hsa-miR-1343-3p	SLC16A2	6567	ENSG00000147100	Degradome sequencing	negative		validated
tarbase	MIMAT0019776	hsa-miR-1343-3p	ITGB1BP2	26548	ENSG00000147166	Degradome sequencing	negative		validated
tarbase	MIMAT0019776	hsa-miR-1343-3p	CSGALNACT1	55790	ENSG00000147408	Degradome sequencing	positive		validated
tarbase	MIMAT0019776	hsa-miR-1343-3p	PLPBP	11212	ENSG00000147471	Degradome sequencing	negative		validated
tarbase	MIMAT0019776	hsa-miR-1343-3p	RGS20	8601	ENSG00000147509	Degradome sequencing	negative		validated
tarbase	MIMAT0019776	hsa-miR-1343-3p	TACC1	6867	ENSG00000147526	Degradome sequencing	positive		validated
tarbase	MIMAT0019776	hsa-miR-1343-3p	FAM83A	84985	ENSG00000147689	Degradome sequencing	positive		validated
tarbase	MIMAT0019776	hsa-miR-1343-3p	VLDLR	7436	ENSG00000147852	Degradome sequencing	negative		validated
tarbase	MIMAT0019776	hsa-miR-1343-3p	AK3	50808	ENSG00000147853	Degradome sequencing	positive		validated
tarbase	MIMAT0019776	hsa-miR-1343-3p	SIGMAR1	10280	ENSG00000147955	Degradome sequencing	positive		validated
tarbase	MIMAT0019776	hsa-miR-1343-3p	SIGMAR1	10280	ENSG00000147955	Degradome sequencing	negative		validated
tarbase	MIMAT0019776	hsa-miR-1343-3p	UGCG	7357	ENSG00000148154	Degradome sequencing	negative		validated
tarbase	MIMAT0019776	hsa-miR-1343-3p	WDR31	114987	ENSG00000148225	Degradome sequencing	negative		validated
tarbase	MIMAT0019776	hsa-miR-1343-3p	SURF1	6834	ENSG00000148290	Degradome sequencing	negative		validated
tarbase	MIMAT0019776	hsa-miR-1343-3p	GTF3C5	9328	ENSG00000148308	Degradome sequencing	positive		validated
tarbase	MIMAT0019776	hsa-miR-1343-3p	PTGES	9536	ENSG00000148344	Degradome sequencing	positive		validated
tarbase	MIMAT0019776	hsa-miR-1343-3p	LCN2	3934	ENSG00000148346	Degradome sequencing	negative		validated
tarbase	MIMAT0019776	hsa-miR-1343-3p	PAXX	286257	ENSG00000148362	Degradome sequencing//Degradome sequencing	positive		validated
tarbase	MIMAT0019776	hsa-miR-1343-3p	INPP5E	56623	ENSG00000148384	Degradome sequencing	positive		validated
tarbase	MIMAT0019776	hsa-miR-1343-3p	NOTCH1	4851	ENSG00000148400	Degradome sequencing	positive		validated
tarbase	MIMAT0019776	hsa-miR-1343-3p	PROSER2	254427	ENSG00000148426	Degradome sequencing	positive		validated
tarbase	MIMAT0019776	hsa-miR-1343-3p	COMMD3	23412	ENSG00000148444	Degradome sequencing	negative		validated
tarbase	MIMAT0019776	hsa-miR-1343-3p	NRBF2	29982	ENSG00000148572	Degradome sequencing	positive		validated
tarbase	MIMAT0019776	hsa-miR-1343-3p	A1CF	29974	ENSG00000148584	Degradome sequencing	positive		validated
tarbase	MIMAT0019776	hsa-miR-1343-3p	ANKRD1	27063	ENSG00000148677	Degradome sequencing	positive		validated
tarbase	MIMAT0019776	hsa-miR-1343-3p	ANKRD1	27063	ENSG00000148677	Degradome sequencing	negative		validated
tarbase	MIMAT0019776	hsa-miR-1343-3p	RPP30	10556	ENSG00000148688	Degradome sequencing	negative		validated
tarbase	MIMAT0019776	hsa-miR-1343-3p	HABP2	3026	ENSG00000148702	Degradome sequencing	negative		validated
tarbase	MIMAT0019776	hsa-miR-1343-3p	EIF4EBP2	1979	ENSG00000148730	Degradome sequencing//Degradome sequencing	positive		validated
tarbase	MIMAT0019776	hsa-miR-1343-3p	EIF4EBP2	1979	ENSG00000148730	Degradome sequencing	negative		validated
tarbase	MIMAT0019776	hsa-miR-1343-3p	ADM	133	ENSG00000148926	Degradome sequencing	negative		validated
tarbase	MIMAT0019776	hsa-miR-1343-3p	SCGB1A1	7356	ENSG00000149021	Degradome sequencing	positive		validated
tarbase	MIMAT0019776	hsa-miR-1343-3p	SCGB1A1	7356	ENSG00000149021	Degradome sequencing	negative		validated
tarbase	MIMAT0019776	hsa-miR-1343-3p	ZNF215	7762	ENSG00000149054	Degradome sequencing	negative		validated
tarbase	MIMAT0019776	hsa-miR-1343-3p	DGKZ	8525	ENSG00000149091	Degradome sequencing	negative		validated
tarbase	MIMAT0019776	hsa-miR-1343-3p	TNKS1BP1	85456	ENSG00000149115	Degradome sequencing	positive		validated
tarbase	MIMAT0019776	hsa-miR-1343-3p	PTPRJ	5795	ENSG00000149177	Degradome sequencing	negative		validated
tarbase	MIMAT0019776	hsa-miR-1343-3p	ARFGAP2	84364	ENSG00000149182	Degradome sequencing//Degradome sequencing	positive		validated
tarbase	MIMAT0019776	hsa-miR-1343-3p	ARFGAP2	84364	ENSG00000149182	Degradome sequencing	negative		validated
tarbase	MIMAT0019776	hsa-miR-1343-3p	CAPN5	726	ENSG00000149260	Degradome sequencing	negative		validated
tarbase	MIMAT0019776	hsa-miR-1343-3p	P4HA3	283208	ENSG00000149380	Degradome sequencing	negative		validated
tarbase	MIMAT0019776	hsa-miR-1343-3p	ST14	6768	ENSG00000149418	Degradome sequencing	negative		validated
tarbase	MIMAT0019776	hsa-miR-1343-3p	EML3	256364	ENSG00000149499	Degradome sequencing	positive		validated
tarbase	MIMAT0019776	hsa-miR-1343-3p	B3GAT3	26229	ENSG00000149541	Degradome sequencing//Degradome sequencing	positive		validated
tarbase	MIMAT0019776	hsa-miR-1343-3p	CCDC15	80071	ENSG00000149548	Degradome sequencing	negative		validated
tarbase	MIMAT0019776	hsa-miR-1343-3p	MPZL2	10205	ENSG00000149573	Degradome sequencing	negative		validated
tarbase	MIMAT0019776	hsa-miR-1343-3p	CDC42EP2	10435	ENSG00000149798	Degradome sequencing	positive		validated
tarbase	MIMAT0019776	hsa-miR-1343-3p	VPS51	738	ENSG00000149823	Degradome sequencing	negative		validated
tarbase	MIMAT0019776	hsa-miR-1343-3p	TAOK2	9344	ENSG00000149930	Degradome sequencing	positive		validated
tarbase	MIMAT0019776	hsa-miR-1343-3p	TMEM219	124446	ENSG00000149932	Degradome sequencing	negative		validated
tarbase	MIMAT0019776	hsa-miR-1343-3p	HMGA2	8091	ENSG00000149948	Degradome sequencing	negative		validated
tarbase	MIMAT0019776	hsa-miR-1343-3p	WDR17	116966	ENSG00000150627	Degradome sequencing	negative		validated
tarbase	MIMAT0019776	hsa-miR-1343-3p	SPATA4	132851	ENSG00000150628	Degradome sequencing	negative		validated
tarbase	MIMAT0019776	hsa-miR-1343-3p	VEGFC	7424	ENSG00000150630	Degradome sequencing//Degradome sequencing	positive		validated
tarbase	MIMAT0019776	hsa-miR-1343-3p	MTMR12	54545	ENSG00000150712	Degradome sequencing	positive		validated
tarbase	MIMAT0019776	hsa-miR-1343-3p	PIP4K2A	5305	ENSG00000150867	Degradome sequencing	negative		validated
tarbase	MIMAT0019776	hsa-miR-1343-3p	RILPL2	196383	ENSG00000150977	Degradome sequencing	positive		validated
tarbase	MIMAT0019776	hsa-miR-1343-3p	RILPL2	196383	ENSG00000150977	Degradome sequencing	negative		validated
tarbase	MIMAT0019776	hsa-miR-1343-3p	THRB	7068	ENSG00000151090	Degradome sequencing	positive		validated
tarbase	MIMAT0019776	hsa-miR-1343-3p	SLC2A13	114134	ENSG00000151229	Degradome sequencing	negative		validated
tarbase	MIMAT0019776	hsa-miR-1343-3p	VPS26B	112936	ENSG00000151502	Degradome sequencing	negative		validated
tarbase	MIMAT0019776	hsa-miR-1343-3p	FAM160B1	57700	ENSG00000151553	Degradome sequencing//Degradome sequencing	positive		validated
tarbase	MIMAT0019776	hsa-miR-1343-3p	ADAM8	101	ENSG00000151651	Degradome sequencing	positive		validated
tarbase	MIMAT0019776	hsa-miR-1343-3p	ACSL1	2180	ENSG00000151726	Degradome sequencing	positive		validated
tarbase	MIMAT0019776	hsa-miR-1343-3p	AMN1	196394	ENSG00000151743	Degradome sequencing	positive		validated
tarbase	MIMAT0019776	hsa-miR-1343-3p	AMN1	196394	ENSG00000151743	Degradome sequencing	negative		validated
tarbase	MIMAT0019776	hsa-miR-1343-3p	TDO2	6999	ENSG00000151790	Degradome sequencing	positive		validated
tarbase	MIMAT0019776	hsa-miR-1343-3p	SACS	26278	ENSG00000151835	Degradome sequencing	negative		validated
tarbase	MIMAT0019776	hsa-miR-1343-3p	FBXO4	26272	ENSG00000151876	Degradome sequencing	positive		validated
tarbase	MIMAT0019776	hsa-miR-1343-3p	FBXO4	26272	ENSG00000151876	Degradome sequencing	negative		validated
tarbase	MIMAT0019776	hsa-miR-1343-3p	CCL28	56477	ENSG00000151882	Degradome sequencing	negative		validated
tarbase	MIMAT0019776	hsa-miR-1343-3p	PARP8	79668	ENSG00000151883	Degradome sequencing	negative		validated
tarbase	MIMAT0019776	hsa-miR-1343-3p	DST	667	ENSG00000151914	Degradome sequencing	negative		validated
tarbase	MIMAT0019776	hsa-miR-1343-3p	BEND6	221336	ENSG00000151917	Degradome sequencing	positive		validated
tarbase	MIMAT0019776	hsa-miR-1343-3p	BEND6	221336	ENSG00000151917	Degradome sequencing	negative		validated
tarbase	MIMAT0019776	hsa-miR-1343-3p	FAM168B	130074	ENSG00000152102	Degradome sequencing	negative		validated
tarbase	MIMAT0019776	hsa-miR-1343-3p	MGAT5	4249	ENSG00000152127	Degradome sequencing	positive		validated
tarbase	MIMAT0019776	hsa-miR-1343-3p	GPATCH11	253635	ENSG00000152133	Degradome sequencing	positive		validated
tarbase	MIMAT0019776	hsa-miR-1343-3p	HSPB8	26353	ENSG00000152137	Degradome sequencing	positive		validated
tarbase	MIMAT0019776	hsa-miR-1343-3p	HSPB8	26353	ENSG00000152137	Degradome sequencing	negative		validated
tarbase	MIMAT0019776	hsa-miR-1343-3p	SETBP1	26040	ENSG00000152217	Degradome sequencing	positive		validated
tarbase	MIMAT0019776	hsa-miR-1343-3p	TCF7L1	83439	ENSG00000152284	Degradome sequencing	positive		validated
tarbase	MIMAT0019776	hsa-miR-1343-3p	KCNK13	56659	ENSG00000152315	Degradome sequencing	negative		validated
tarbase	MIMAT0019776	hsa-miR-1343-3p	SPOCK1	6695	ENSG00000152377	Degradome sequencing	negative		validated
tarbase	MIMAT0019776	hsa-miR-1343-3p	TRIM36	55521	ENSG00000152503	Degradome sequencing	negative		validated
tarbase	MIMAT0019776	hsa-miR-1343-3p	ZFP36L2	678	ENSG00000152518	Degradome sequencing	positive		validated
tarbase	MIMAT0019776	hsa-miR-1343-3p	PLEKHH2	130271	ENSG00000152527	Degradome sequencing	negative		validated
tarbase	MIMAT0019776	hsa-miR-1343-3p	GJA1	2697	ENSG00000152661	Degradome sequencing	positive		validated
tarbase	MIMAT0019776	hsa-miR-1343-3p	CCNO	10309	ENSG00000152669	Degradome sequencing	positive		validated
tarbase	MIMAT0019776	hsa-miR-1343-3p	WDR78	79819	ENSG00000152763	Degradome sequencing	positive		validated
tarbase	MIMAT0019776	hsa-miR-1343-3p	WDR78	79819	ENSG00000152763	Degradome sequencing	negative		validated
tarbase	MIMAT0019776	hsa-miR-1343-3p	SLC16A12	387700	ENSG00000152779	Degradome sequencing	negative		validated
tarbase	MIMAT0019776	hsa-miR-1343-3p	PANK1	53354	ENSG00000152782	Degradome sequencing	positive		validated
tarbase	MIMAT0019776	hsa-miR-1343-3p	PTPRK	5796	ENSG00000152894	Degradome sequencing	positive		validated
tarbase	MIMAT0019776	hsa-miR-1343-3p	PTPRK	5796	ENSG00000152894	Degradome sequencing	negative		validated
tarbase	MIMAT0019776	hsa-miR-1343-3p			ENSG00000152926	Degradome sequencing	positive		validated
tarbase	MIMAT0019776	hsa-miR-1343-3p			ENSG00000152926	Degradome sequencing	negative		validated
tarbase	MIMAT0019776	hsa-miR-1343-3p	ADGRA3	166647	ENSG00000152990	Degradome sequencing	negative		validated
tarbase	MIMAT0019776	hsa-miR-1343-3p	MR1	3140	ENSG00000153029	Degradome sequencing	negative		validated
tarbase	MIMAT0019776	hsa-miR-1343-3p			ENSG00000153071	Degradome sequencing	negative		validated
tarbase	MIMAT0019776	hsa-miR-1343-3p	BCL2L11	10018	ENSG00000153094	Degradome sequencing	positive		validated
tarbase	MIMAT0019776	hsa-miR-1343-3p	CLGN	1047	ENSG00000153132	Degradome sequencing	negative		validated
tarbase	MIMAT0019776	hsa-miR-1343-3p	HNRNPU	3192	ENSG00000153187	Degradome sequencing	positive		validated
tarbase	MIMAT0019776	hsa-miR-1343-3p	NR4A2	4929	ENSG00000153234	Degradome sequencing	positive		validated
tarbase	MIMAT0019776	hsa-miR-1343-3p	ADGRF4	221393	ENSG00000153294	Degradome sequencing	negative		validated
tarbase	MIMAT0019776	hsa-miR-1343-3p	LPCAT1	79888	ENSG00000153395	Degradome sequencing	positive		validated
tarbase	MIMAT0019776	hsa-miR-1343-3p	LPCAT1	79888	ENSG00000153395	Degradome sequencing	negative		validated
tarbase	MIMAT0019776	hsa-miR-1343-3p	PLEKHG4B	153478	ENSG00000153404	Degradome sequencing	negative		validated
tarbase	MIMAT0019776	hsa-miR-1343-3p	TMEM251	26175	ENSG00000153485	Degradome sequencing	negative		validated
tarbase	MIMAT0019776	hsa-miR-1343-3p	CNKSR3	154043	ENSG00000153721	Degradome sequencing	positive		validated
tarbase	MIMAT0019776	hsa-miR-1343-3p	CNKSR3	154043	ENSG00000153721	Degradome sequencing	negative		validated
tarbase	MIMAT0019776	hsa-miR-1343-3p	C7orf31	136895	ENSG00000153790	Degradome sequencing	negative		validated
tarbase	MIMAT0019776	hsa-miR-1343-3p	CMIP	80790	ENSG00000153815	Degradome sequencing	positive		validated
tarbase	MIMAT0019776	hsa-miR-1343-3p	PID1	55022	ENSG00000153823	Degradome sequencing	negative		validated
tarbase	MIMAT0019776	hsa-miR-1343-3p	FBXO36	130888	ENSG00000153832	Degradome sequencing	negative		validated
tarbase	MIMAT0019776	hsa-miR-1343-3p	CEBPG	1054	ENSG00000153879	Degradome sequencing	negative		validated
tarbase	MIMAT0019776	hsa-miR-1343-3p	KCTD15	79047	ENSG00000153885	Degradome sequencing//Degradome sequencing	positive		validated
tarbase	MIMAT0019776	hsa-miR-1343-3p	ZNF599	148103	ENSG00000153896	Degradome sequencing	positive		validated
tarbase	MIMAT0019776	hsa-miR-1343-3p	MCOLN2	255231	ENSG00000153898	Degradome sequencing	positive		validated
tarbase	MIMAT0019776	hsa-miR-1343-3p	MCOLN2	255231	ENSG00000153898	Degradome sequencing	negative		validated
tarbase	MIMAT0019776	hsa-miR-1343-3p	LGI4	163175	ENSG00000153902	Degradome sequencing	positive		validated
tarbase	MIMAT0019776	hsa-miR-1343-3p	HS2ST1	9653	ENSG00000153936	Degradome sequencing	positive		validated
tarbase	MIMAT0019776	hsa-miR-1343-3p	AK5	26289	ENSG00000154027	Degradome sequencing	negative		validated
tarbase	MIMAT0019776	hsa-miR-1343-3p	C16orf74	404550	ENSG00000154102	Degradome sequencing	positive		validated
tarbase	MIMAT0019776	hsa-miR-1343-3p	ROBO3	64221	ENSG00000154134	Degradome sequencing	positive		validated
tarbase	MIMAT0019776	hsa-miR-1343-3p	NRGN	4900	ENSG00000154146	Degradome sequencing	negative		validated
tarbase	MIMAT0019776	hsa-miR-1343-3p	RETREG1	54463	ENSG00000154153	Degradome sequencing	positive		validated
tarbase	MIMAT0019776	hsa-miR-1343-3p	ANGPT1	284	ENSG00000154188	Degradome sequencing	positive		validated
tarbase	MIMAT0019776	hsa-miR-1343-3p	PITPNC1	26207	ENSG00000154217	Degradome sequencing	positive		validated
tarbase	MIMAT0019776	hsa-miR-1343-3p	GAL3ST2	64090	ENSG00000154252	Degradome sequencing	positive		validated
tarbase	MIMAT0019776	hsa-miR-1343-3p	FAM167A	83648	ENSG00000154319	Degradome sequencing	positive		validated
tarbase	MIMAT0019776	hsa-miR-1343-3p	LONRF1	91694	ENSG00000154359	Degradome sequencing	negative		validated
tarbase	MIMAT0019776	hsa-miR-1343-3p	BTG3	10950	ENSG00000154640	Degradome sequencing//Degradome sequencing//Degradome sequencing	positive		validated
tarbase	MIMAT0019776	hsa-miR-1343-3p	PDE1C	5137	ENSG00000154678	Degradome sequencing	positive		validated
tarbase	MIMAT0019776	hsa-miR-1343-3p	ADAMTS5	11096	ENSG00000154736	Degradome sequencing	positive		validated
tarbase	MIMAT0019776	hsa-miR-1343-3p	PLCL2	23228	ENSG00000154822	Degradome sequencing	negative		validated
tarbase	MIMAT0019776	hsa-miR-1343-3p	PPP4R1	9989	ENSG00000154845	Degradome sequencing	negative		validated
tarbase	MIMAT0019776	hsa-miR-1343-3p	VOPP1	81552	ENSG00000154978	Degradome sequencing	positive		validated
tarbase	MIMAT0019776	hsa-miR-1343-3p	VOPP1	81552	ENSG00000154978	Degradome sequencing	negative		validated
tarbase	MIMAT0019776	hsa-miR-1343-3p	CYP2U1	113612	ENSG00000155016	Degradome sequencing	negative		validated
tarbase	MIMAT0019776	hsa-miR-1343-3p	AK9	221264	ENSG00000155085	Degradome sequencing	negative		validated
tarbase	MIMAT0019776	hsa-miR-1343-3p	PTPRN2	5799	ENSG00000155093	Degradome sequencing	positive		validated
tarbase	MIMAT0019776	hsa-miR-1343-3p	ATP6V1C1	528	ENSG00000155097	Degradome sequencing	negative		validated
tarbase	MIMAT0019776	hsa-miR-1343-3p	TTC39B	158219	ENSG00000155158	Degradome sequencing	positive		validated
tarbase	MIMAT0019776	hsa-miR-1343-3p	TTC39B	158219	ENSG00000155158	Degradome sequencing	negative		validated
tarbase	MIMAT0019776	hsa-miR-1343-3p	RHOC	389	ENSG00000155366	Degradome sequencing	positive		validated
tarbase	MIMAT0019776	hsa-miR-1343-3p	RHOC	389	ENSG00000155366	Degradome sequencing	negative		validated
tarbase	MIMAT0019776	hsa-miR-1343-3p	SLC16A1	6566	ENSG00000155380	Degradome sequencing	positive		validated
tarbase	MIMAT0019776	hsa-miR-1343-3p	SLC16A1	6566	ENSG00000155380	Degradome sequencing	negative		validated
tarbase	MIMAT0019776	hsa-miR-1343-3p	SLC7A7	9056	ENSG00000155465	Degradome sequencing	positive		validated
tarbase	MIMAT0019776	hsa-miR-1343-3p	LARP1	23367	ENSG00000155506	Degradome sequencing	positive		validated
tarbase	MIMAT0019776	hsa-miR-1343-3p	LARP1	23367	ENSG00000155506	Degradome sequencing	negative		validated
tarbase	MIMAT0019776	hsa-miR-1343-3p	PDIA4	9601	ENSG00000155660	Degradome sequencing	positive		validated
tarbase	MIMAT0019776	hsa-miR-1343-3p	FZD7	8324	ENSG00000155760	Degradome sequencing	positive		validated
tarbase	MIMAT0019776	hsa-miR-1343-3p	RASA2	5922	ENSG00000155903	Degradome sequencing	positive		validated
tarbase	MIMAT0019776	hsa-miR-1343-3p	RAET1L	154064	ENSG00000155918	Degradome sequencing	negative		validated
tarbase	MIMAT0019776	hsa-miR-1343-3p	KIF5A	3798	ENSG00000155980	Degradome sequencing	positive		validated
tarbase	MIMAT0019776	hsa-miR-1343-3p	KIF5A	3798	ENSG00000155980	Degradome sequencing	negative		validated
tarbase	MIMAT0019776	hsa-miR-1343-3p	BATF	10538	ENSG00000156127	Degradome sequencing	negative		validated
tarbase	MIMAT0019776	hsa-miR-1343-3p	SH3RF2	153769	ENSG00000156463	Degradome sequencing	positive		validated
tarbase	MIMAT0019776	hsa-miR-1343-3p	HKDC1	80201	ENSG00000156510	Degradome sequencing	negative		validated
tarbase	MIMAT0019776	hsa-miR-1343-3p	HK1	3098	ENSG00000156515	Degradome sequencing	positive		validated
tarbase	MIMAT0019776	hsa-miR-1343-3p	CD109	135228	ENSG00000156535	Degradome sequencing	positive		validated
tarbase	MIMAT0019776	hsa-miR-1343-3p	UBE2L6	9246	ENSG00000156587	Degradome sequencing	positive		validated
tarbase	MIMAT0019776	hsa-miR-1343-3p	MED19	219541	ENSG00000156603	Degradome sequencing	positive		validated
tarbase	MIMAT0019776	hsa-miR-1343-3p	MED19	219541	ENSG00000156603	Degradome sequencing	negative		validated
tarbase	MIMAT0019776	hsa-miR-1343-3p	SAMD8	142891	ENSG00000156671	Degradome sequencing	positive		validated
tarbase	MIMAT0019776	hsa-miR-1343-3p	BAG4	9530	ENSG00000156735	Degradome sequencing	positive		validated
tarbase	MIMAT0019776	hsa-miR-1343-3p	ATAD2	29028	ENSG00000156802	Degradome sequencing	positive		validated
tarbase	MIMAT0019776	hsa-miR-1343-3p	FBXO32	114907	ENSG00000156804	Degradome sequencing	negative		validated
tarbase	MIMAT0019776	hsa-miR-1343-3p	NMNAT2	23057	ENSG00000157064	Degradome sequencing	negative		validated
tarbase	MIMAT0019776	hsa-miR-1343-3p	RBPMS	11030	ENSG00000157110	Degradome sequencing//Degradome sequencing	negative		validated
tarbase	MIMAT0019776	hsa-miR-1343-3p	TIMP4	7079	ENSG00000157150	Degradome sequencing	negative		validated
tarbase	MIMAT0019776	hsa-miR-1343-3p	LRP8	7804	ENSG00000157193	Degradome sequencing	positive		validated
tarbase	MIMAT0019776	hsa-miR-1343-3p	LRP8	7804	ENSG00000157193	Degradome sequencing	negative		validated
tarbase	MIMAT0019776	hsa-miR-1343-3p	MMP14	4323	ENSG00000157227	Degradome sequencing	negative		validated
tarbase	MIMAT0019776	hsa-miR-1343-3p	CACNA1D	776	ENSG00000157388	Degradome sequencing	positive		validated
tarbase	MIMAT0019776	hsa-miR-1343-3p	TSC22D3	1831	ENSG00000157514	Degradome sequencing	positive		validated
tarbase	MIMAT0019776	hsa-miR-1343-3p	DYRK1A	1859	ENSG00000157540	Degradome sequencing	positive		validated
tarbase	MIMAT0019776	hsa-miR-1343-3p	KCNJ15	3772	ENSG00000157551	Degradome sequencing	positive		validated
tarbase	MIMAT0019776	hsa-miR-1343-3p	TSPAN18	90139	ENSG00000157570	Degradome sequencing	positive		validated
tarbase	MIMAT0019776	hsa-miR-1343-3p	MX1	4599	ENSG00000157601	Degradome sequencing	negative		validated
tarbase	MIMAT0019776	hsa-miR-1343-3p	CREB3L1	90993	ENSG00000157613	Degradome sequencing	positive		validated
tarbase	MIMAT0019776	hsa-miR-1343-3p	C2CD2	25966	ENSG00000157617	Degradome sequencing	negative		validated
tarbase	MIMAT0019776	hsa-miR-1343-3p	ZNF618	114991	ENSG00000157657	Degradome sequencing	negative		validated
tarbase	MIMAT0019776	hsa-miR-1343-3p	DPYSL5	56896	ENSG00000157851	Degradome sequencing	positive		validated
tarbase	MIMAT0019776	hsa-miR-1343-3p	RAB28	9364	ENSG00000157869	Degradome sequencing	positive		validated
tarbase	MIMAT0019776	hsa-miR-1343-3p	PRXL2B	127281	ENSG00000157870	Degradome sequencing	positive		validated
tarbase	MIMAT0019776	hsa-miR-1343-3p	TNFRSF14	8764	ENSG00000157873	Degradome sequencing//Degradome sequencing	negative		validated
tarbase	MIMAT0019776	hsa-miR-1343-3p	C12orf43	64897	ENSG00000157895	Degradome sequencing	positive		validated
tarbase	MIMAT0019776	hsa-miR-1343-3p	C12orf43	64897	ENSG00000157895	Degradome sequencing	negative		validated
tarbase	MIMAT0019776	hsa-miR-1343-3p	LDLRAP1	26119	ENSG00000157978	Degradome sequencing	negative		validated
tarbase	MIMAT0019776	hsa-miR-1343-3p	BABAM2	9577	ENSG00000158019	Degradome sequencing	negative		validated
tarbase	MIMAT0019776	hsa-miR-1343-3p	UBXN11	91544	ENSG00000158062	Degradome sequencing	negative		validated
tarbase	MIMAT0019776	hsa-miR-1343-3p	TPRG1L	127262	ENSG00000158109	Degradome sequencing	positive		validated
tarbase	MIMAT0019776	hsa-miR-1343-3p	WASF2	10163	ENSG00000158195	Degradome sequencing	negative		validated
tarbase	MIMAT0019776	hsa-miR-1343-3p	ESYT3	83850	ENSG00000158220	Degradome sequencing	negative		validated
tarbase	MIMAT0019776	hsa-miR-1343-3p	TENT5B	115572	ENSG00000158246	Degradome sequencing	negative		validated
tarbase	MIMAT0019776	hsa-miR-1343-3p			ENSG00000158301	Degradome sequencing	negative		validated
tarbase	MIMAT0019776	hsa-miR-1343-3p	AHCYL2	23382	ENSG00000158467	Degradome sequencing	positive		validated
tarbase	MIMAT0019776	hsa-miR-1343-3p	B4GALT5	9334	ENSG00000158470	Degradome sequencing	positive		validated
tarbase	MIMAT0019776	hsa-miR-1343-3p	SPATA2	9825	ENSG00000158480	Degradome sequencing	positive		validated
tarbase	MIMAT0019776	hsa-miR-1343-3p	DNAH3	55567	ENSG00000158486	Degradome sequencing	negative		validated
tarbase	MIMAT0019776	hsa-miR-1343-3p	TSR2	90121	ENSG00000158526	Degradome sequencing	negative		validated
tarbase	MIMAT0019776	hsa-miR-1343-3p	DYNC1I1	1780	ENSG00000158560	Degradome sequencing	negative		validated
tarbase	MIMAT0019776	hsa-miR-1343-3p	DUSP23	54935	ENSG00000158716	Degradome sequencing	negative		validated
tarbase	MIMAT0019776	hsa-miR-1343-3p	F11R	50848	ENSG00000158769	Degradome sequencing	positive		validated
tarbase	MIMAT0019776	hsa-miR-1343-3p	PLA2G2F	64600	ENSG00000158786	Degradome sequencing	negative		validated
tarbase	MIMAT0019776	hsa-miR-1343-3p	NPM2	10361	ENSG00000158806	Degradome sequencing	positive		validated
tarbase	MIMAT0019776	hsa-miR-1343-3p	DMTN	2039	ENSG00000158856	Degradome sequencing	positive		validated
tarbase	MIMAT0019776	hsa-miR-1343-3p	TOMM40L	84134	ENSG00000158882	Degradome sequencing	negative		validated
tarbase	MIMAT0019776	hsa-miR-1343-3p	CACHD1	57685	ENSG00000158966	Degradome sequencing	positive		validated
tarbase	MIMAT0019776	hsa-miR-1343-3p	IFNAR2	3455	ENSG00000159110	Degradome sequencing	negative		validated
[truncated: 2,255 more rows]

## Sheet: Sheet2
ITGA5
COL4A4
CREB3L1
ERBB3
IFNAR2
IL4R
NRAS
PTK2
RAF1
SGK2
AKT1
ANGPT1
AREG
BCL2
BCL2L1
BCL2L11
BDNF
BRCA1
CASP9
CCND3
CCNE1
CDK6
CDKN1B
COL1A1
COL4A1
COL4A2
COL6A1
COL6A2
COMP
CREB3L3
CREB3L4
CSF1
EFNA4
EGFR
EIF4E2
ERBB2
EREG
F2R
FGF2
FGFR2
FGFR4
FLT1
FLT4
GNB3
GNG12
GNG4
GYS1
HSP90AA1
IL2RA
IL2RB
INSR
ITGA10
ITGA11
ITGA2B
ITGA4
ITGA8
ITGAV
ITGB4
ITGB5
ITGB6
ITGB7
JAK3
KDR
LAMA3
LAMA5
LAMB1
LAMB3
LAMC1
LAMC2
LAMC3
LPAR5
MAP2K1
MAPK1
MDM2
MET
MTOR
NGF
NR4A1
PDGFB
PDGFC
PDGFD
PGF
PHLPP1
PIK3R1
PKN1
PPP2R1A
PPP2R1B
PPP2R2C
SGK1
SOS1
SYK
THBS1
THBS3
TNC
VEGFC
VEGFD
VTN
