# Supplementary material for: CircGLIS3 promotes gastric cancer progression by regulating the miR-1343-3p/PGK1 pathway and inhibiting vimentin phosphorylation
Source: J Transl Med. 2024 Mar 8;22:251. doi: 10.1186/s12967-023-04625-2 (PMC10921581; doi:10.1186/s12967-023-04625-2)
Supplement: Supplementary file 6 — Additional file 6. KEGG analysis of the predicted downstream genes of miR-1343-3p. [file 12967_2023_4625_MOESM6_ESM.xlsx]

## Sheet: Sheet 1
ID	Description	GeneRatio	BgRatio	pvalue	p.adjust	qvalue	geneID	Count
hsa04510	Focal adhesion	70/1464	201/8095	7.41e-09	2.43e-06	2.02e-06	ITGA5/BCAR1/COL4A4/FLNA/PTK2/RAF1/ACTB/AKT1/ARHGAP35/BCL2/CAV1/CAV2/CCND3/COL1A1/COL4A1/COL4A2/COL6A1/COL6A2/COMP/EGFR/ERBB2/FLNB/FLNC/FLT1/FLT4/ITGA10/ITGA11/ITGA2B/ITGA4/ITGA8/ITGAV/ITGB4/ITGB5/ITGB6/ITGB7/KDR/LAMA3/LAMA5/LAMB1/LAMB3/LAMC1/LAMC2/LAMC3/MAP2K1/MAPK1/MAPK10/MET/MYLK/PDGFB/PDGFC/PDGFD/PGF/PIK3R1/PPP1CC/PPP1R12C/PRKCG/PXN/RAC3/RAPGEF1/ROCK2/SHC2/SOS1/THBS1/THBS3/TNC/VCL/VEGFC/VEGFD/…	70
hsa04010	MAPK signaling pathway	87/1464	294/8095	6.36e-07	0.000104339	8.67e-05	TGFBR1/STK4/CACNG8/ERBB3/FLNA/JMJD7-PLA2G4B/NRAS/RAF1/RASA2/AKT1/ANGPT1/AREG/BDNF/CACNA1D/CACNA1G/CACNA1H/CACNA2D2/CACNB1/CACNB2/CACNB3/CACNG4/CACNG6/CD14/CDC25B/CSF1/DUSP1/DUSP16/DUSP6/DUSP7/DUSP9/EFNA4/EGFR/ERBB2/EREG/FAS/FGF2/FGFR2/FGFR4/FLNB/FLNC/FLT1/FLT4/GADD45A/GNG12/HSPA6/IL1A/IL1RAP/INSR/IRAK1/KDR/LAMTOR3/MAP2K1/MAP2K3/MAP2K6/MAP3K14/MAP3K4/MAP4K1/MAP4K2/MAPK1/MAPK10/MAPK11/MAPK8IP2/MAPK…	87
hsa04151	PI3K-Akt signaling pathway	97/1464	354/8095	6.38e-06	0.000697083	0.000579411	ITGA5/COL4A4/CREB3L1/ERBB3/IFNAR2/IL4R/NRAS/PTK2/RAF1/SGK2/AKT1/ANGPT1/AREG/BCL2/BCL2L1/BCL2L11/BDNF/BRCA1/CASP9/CCND3/CCNE1/CDK6/CDKN1B/COL1A1/COL4A1/COL4A2/COL6A1/COL6A2/COMP/CREB3L3/CREB3L4/CSF1/EFNA4/EGFR/EIF4E2/ERBB2/EREG/F2R/FGF2/FGFR2/FGFR4/FLT1/FLT4/GNB3/GNG12/GNG4/GYS1/HSP90AA1/IL2RA/IL2RB/INSR/ITGA10/ITGA11/ITGA2B/ITGA4/ITGA8/ITGAV/ITGB4/ITGB5/ITGB6/ITGB7/JAK3/KDR/LAMA3/LAMA5/LAMB1/LAMB…	97
hsa04974	Protein digestion and absorption	36/1464	103/8095	3.03e-05	0.00222118	0.00184623	COL11A2/COL4A4/COL5A1/ATP1A3/COL11A1/COL12A1/COL16A1/COL17A1/COL18A1/COL1A1/COL20A1/COL21A1/COL22A1/COL24A1/COL25A1/COL26A1/COL27A1/COL28A1/COL4A1/COL4A2/COL5A2/COL6A1/COL6A2/ELN/KCNE3/KCNK5/KCNN4/PRCP/PRSS3/SLC16A10/SLC1A1/SLC1A5/SLC36A1/SLC3A2/SLC7A7/SLC7A8	36
hsa04512	ECM-receptor interaction	32/1464	88/8095	3.39e-05	0.00222118	0.00184623	ITGA5/COL4A4/AGRN/COL1A1/COL4A1/COL4A2/COL6A1/COL6A2/COMP/ITGA10/ITGA11/ITGA2B/ITGA4/ITGA8/ITGAV/ITGB4/ITGB5/ITGB6/ITGB7/LAMA3/LAMA5/LAMB1/LAMB3/LAMC1/LAMC2/LAMC3/SDC1/SV2A/THBS1/THBS3/TNC/VTN	32
hsa05165	Human papillomavirus infection	87/1464	331/8095	0.000100208	0.00547803	0.0045533	ITGA5/COL4A4/CREB3L1/HES2/IFNAR2/NRAS/PTK2/RAF1/AKT1/ATP6V1C1/ATP6V1F/AXIN2/CCND3/CCNE1/CDK6/CDKN1B/CHD4/COL1A1/COL4A1/COL4A2/COL6A1/COL6A2/COMP/CREB3L3/CREB3L4/CREBBP/DLG1/DLG3/E2F1/EGFR/FAS/FZD2/FZD7/FZD9/HES1/HEY1/IRF3/IRF9/ISG15/ITGA10/ITGA11/ITGA2B/ITGA4/ITGA8/ITGAV/ITGB4/ITGB5/ITGB6/ITGB7/JAG1/LAMA3/LAMA5/LAMB1/LAMB3/LAMC1/LAMC2/LAMC3/MAP2K1/MAPK1/MDM2/MTOR/MX1/NOTCH1/NOTCH3/OASL/PARD3/PIK3…	87
hsa04072	Phospholipase D signaling pathway	45/1464	148/8095	0.000163478	0.00730539	0.0060722	AGPAT4/DGKZ/JMJD7-PLA2G4B/NRAS/RAF1/ADCY9/AGPAT2/AGT/AGTR1/AKT1/ARF1/CYTH2/CYTH3/CYTH4/EGFR/F2/F2R/INSR/LPAR5/MAP2K1/MAPK1/MTOR/PDGFB/PDGFC/PDGFD/PIK3R1/PLA2G4A/PLA2G4C/PLA2G4D/PLA2G4E/PLA2G4F/PLCB1/PLCB2/PLCB4/PLCG2/PLD1/PLPP3/PTK2B/RALGDS/RRAS/RRAS2/SHC2/SOS1/SPHK1/SYK	45
hsa05168	Herpes simplex virus 1 infection	121/1464	497/8095	0.000184251	0.00730539	0.0060722	ITGA5/CALR/IFNAR2/ZNF527/AKT1/BCL2/BCL2L1/BST2/C3/CARD9/CASP9/CD74/FAS/HLA-DPA1/HLA-DRA/IFNGR2/IRAK1/IRF3/IRF9/MTOR/NECTIN1/NXF1/OAS3/PDIA3/PIK3R1/PILRB/POU2F2/PPP1CC/RBAK/RNASEL/SOCS3/SRSF8/SRSF9/SYK/TAP2/TLR3/TNFRSF14/TNFRSF1A/TYK2/ZFP14/ZFP30/ZFP69B/ZFP82/ZNF107/ZNF136/ZNF155/ZNF175/ZNF177/ZNF181/ZNF211/ZNF221/ZNF222/ZNF223/ZNF226/ZNF229/ZNF234/ZNF248/ZNF251/ZNF26/ZNF268/ZNF273/ZNF284/ZNF30/ZN…	121
hsa04015	Rap1 signaling pathway	59/1464	210/8095	0.000200453	0.00730539	0.0060722	BCAR1/NRAS/RAF1/ACTB/ADCY9/AKT1/ANGPT1/APBB1IP/CALML4/CSF1/DOCK4/EFNA4/EGFR/EVL/F2R/F2RL3/FGF2/FGFR2/FGFR4/FLT1/FLT4/GNAI3/GNAO1/ID1/INSR/ITGA2B/KDR/LPAR5/MAP2K1/MAP2K3/MAP2K6/MAPK1/MAPK11/MET/NGF/P2RY1/PARD3/PDGFB/PDGFC/PDGFD/PGF/PIK3R1/PLCB1/PLCB2/PLCB4/PRKCG/PRKD1/PRKD2/RAC3/RALGDS/RAPGEF1/RASGRP2/RRAS/SIPA1/SIPA1L2/SKAP1/THBS1/VEGFC/VEGFD	59
hsa04933	AGE-RAGE signaling pathway in diabetic complications	33/1464	100/8095	0.000226093	0.00741586	0.00616402	TGFBR1/COL4A4/NRAS/AGT/AGTR1/AKT1/BCL2/CDKN1B/COL1A1/COL4A1/COL4A2/F3/IL1A/MAPK1/MAPK10/MAPK11/MMP2/PIK3R1/PIM1/PLCB1/PLCB2/PLCB4/PLCD1/PLCD3/PLCG2/PRKCE/SERPINE1/SMAD4/STAT5B/TGFBR2/THBD/VEGFC/VEGFD	33
hsa04919	Thyroid hormone signaling pathway	38/1464	121/8095	0.00025007	0.00745663	0.00619791	NRAS/RAF1/SLC16A2/ACTB/AKT1/ATP1A3/ATP2A3/BMP4/CASP9/CREBBP/DIO1/DIO2/ITGAV/KAT2A/KAT2B/MAP2K1/MAPK1/MDM2/MED1/MED24/MTOR/NCOA1/NOTCH1/NOTCH3/PIK3R1/PLCB1/PLCB2/PLCB4/PLCD1/PLCD3/PLCG2/PRKCG/RXRB/SIN3A/SLC16A10/SLC2A1/SLC9A1/THRB	38
hsa04810	Regulation of actin cytoskeleton	60/1464	218/8095	0.00032496	0.00863692	0.00717896	ITGA5/BCAR1/NRAS/PTK2/RAF1/ACTB/ACTR3C/ARHGAP35/ARHGEF4/BDKRB2/CFL2/CYFIP2/EGFR/F2/F2R/FGF2/FGFR2/FGFR4/GNG12/GSN/IQGAP2/ITGA10/ITGA11/ITGA2B/ITGA4/ITGA8/ITGAV/ITGB4/ITGB5/ITGB6/ITGB7/LIMK1/LIMK2/LPAR5/MAP2K1/MAPK1/MSN/MYH10/MYLK/NCKAP1/NCKAP1L/PDGFB/PDGFC/PDGFD/PIK3R1/PIP4K2A/PPP1CC/PPP1R12C/PXN/RAC3/RDX/ROCK2/RRAS/RRAS2/SLC9A1/SOS1/SSH3/VCL/WASF1/WASF2	60
hsa05205	Proteoglycans in cancer	57/1464	205/8095	0.000342317	0.00863692	0.00717896	ITGA5/ERBB3/FLNA/NRAS/PTK2/RAF1/ACTB/AKT1/CAV1/CAV2/CD63/COL1A1/DROSHA/EGFR/ERBB2/FAS/FGF2/FLNB/FLNC/FZD2/FZD7/FZD9/HPSE/HPSE2/ITGAV/ITGB5/KDR/MAP2K1/MAPK1/MAPK11/MDM2/MET/MMP2/MSN/MTOR/PIK3R1/PLAU/PLCG2/PPP1CC/PPP1R12C/PRKCG/PTPN6/PXN/RDX/ROCK2/RRAS/RRAS2/SDC1/SLC9A1/SOS1/THBS1/TIMP3/TWIST1/VTN/WNT10A/WNT10B/WNT3	57
hsa04370	VEGF signaling pathway	22/1464	59/8095	0.000369959	0.0086676	0.00720446	JMJD7-PLA2G4B/NRAS/PTK2/RAF1/AKT1/CASP9/KDR/MAP2K1/MAPK1/MAPK11/PIK3R1/PLA2G4A/PLA2G4C/PLA2G4D/PLA2G4E/PLA2G4F/PLCG2/PRKCG/PXN/RAC3/SHC2/SPHK1	22
hsa05215	Prostate cancer	31/1464	97/8095	0.000646447	0.0140315	0.0116629	CREB3L1/E2F2/NRAS/RAF1/AKT1/BCL2/CASP9/CCNE1/CDKN1B/CREB3L3/CREB3L4/CREBBP/E2F1/EGFR/ERBB2/ETV5/FGFR2/GSTP1/HSP90AA1/MAP2K1/MAPK1/MDM2/MTOR/PDGFB/PDGFC/PDGFD/PIK3R1/PLAT/PLAU/SOS1/TCF7L1	31
hsa05412	Arrhythmogenic right ventricular cardiomyopathy	26/1464	77/8095	0.000684465	0.0140315	0.0116629	ITGA5/CACNG8/DSG2/ACTB/ATP2A3/CACNA1D/CACNA2D2/CACNB1/CACNB2/CACNB3/CACNG4/CACNG6/DSP/GJA1/ITGA10/ITGA11/ITGA2B/ITGA4/ITGA8/ITGAV/ITGB4/ITGB5/ITGB6/ITGB7/JUP/TCF7L1	26
hsa01521	EGFR tyrosine kinase inhibitor resistance	26/1464	79/8095	0.00105721	0.0203979	0.0169546	ERBB3/NRAS/RAF1/AKT1/AXL/BCL2/BCL2L1/BCL2L11/EGFR/EIF4E2/ERBB2/FGF2/FGFR2/KDR/MAP2K1/MAPK1/MET/MTOR/PDGFB/PDGFC/PDGFD/PIK3R1/PLCG2/PRKCG/SHC2/SOS1	26
hsa04925	Aldosterone synthesis and secretion	30/1464	98/8095	0.00169915	0.0304658	0.025323	CAMK1D/CREB3L1/NPR1/ADCY9/AGT/AGTR1/ATF1/ATP1A3/ATP2B4/CACNA1D/CACNA1G/CACNA1H/CALML4/CAMK1G/CREB3L3/CREB3L4/DAGLA/DAGLB/LDLR/NR4A1/NR4A2/ORAI1/PDE2A/PLCB1/PLCB2/PLCB4/PRKCE/PRKCG/PRKD1/PRKD2	30
hsa04014	Ras signaling pathway	60/1464	232/8095	0.00176479	0.0304658	0.025323	STK4/JMJD7-PLA2G4B/NRAS/RAB5B/RAF1/RASA2/ABL2/AKT1/ANGPT1/BCL2L1/BDNF/CALML4/CSF1/EFNA4/EGFR/ETS1/EXOC2/FGF2/FGFR2/FGFR4/FLT1/FLT4/GNB3/GNG12/GNG4/INSR/KDR/KSR2/MAP2K1/MAPK1/MAPK10/MET/NGF/PDGFB/PDGFC/PDGFD/PGF/PIK3R1/PLA1A/PLA2G2F/PLA2G4A/PLA2G4C/PLA2G4D/PLA2G4E/PLA2G4F/PLAAT3/PLCG2/PLD1/PRKCG/RAC3/RALGDS/RASA3/RASAL1/RASGRP2/RRAS/RRAS2/SHC2/SOS1/VEGFC/VEGFD	60
hsa05210	Colorectal cancer	27/1464	86/8095	0.00188638	0.0309366	0.0257143	TGFBR1/NRAS/RAF1/AKT1/AREG/AXIN2/BCL2/BCL2L11/BIRC5/CASP9/EGFR/EREG/GADD45A/MAP2K1/MAPK1/MAPK10/MSH3/MSH6/MTOR/PIK3R1/PMAIP1/RAC3/RALGDS/SMAD4/SOS1/TCF7L1/TGFBR2	27
hsa04071	Sphingolipid signaling pathway	34/1464	119/8095	0.00314371	0.0463639	0.0385374	ABCC1/NRAS/RAF1/SPTLC2/ACER2/ADORA1/AKT1/BCL2/BDKRB2/CERS1/GNAI3/MAP2K1/MAPK1/MAPK10/MAPK11/NSMAF/PIK3R1/PLCB1/PLCB2/PLCB4/PLD1/PPP2R1A/PPP2R1B/PPP2R2C/PRKCE/PRKCG/RAC3/ROCK2/S1PR1/SGPL1/SMPD1/SPHK1/SPTLC1/TNFRSF1A	34
hsa04360	Axon guidance	48/1464	182/8095	0.00320714	0.0463639	0.0385374	ABLIM3/L1CAM/NRAS/PLXNA2/PTK2/RAF1/ABLIM2/BMP7/CFL2/DPYSL5/EFNA4/EFNB2/EFNB3/EPHB2/GNAI3/LIMK1/LIMK2/MAPK1/MET/NRP1/NTN4/NTNG2/PARD3/PIK3R1/PLCG2/PLXNB1/PLXNB2/RAC3/RGMA/RHOD/RND1/ROBO3/ROCK2/RRAS/SEMA3A/SEMA3B/SEMA3E/SEMA4B/SEMA4G/SEMA5B/SEMA6A/SEMA6B/SLIT3/SRGAP1/SRGAP3/SSH3/UNC5A/UNC5B	48
hsa04730	Long-term depression	20/1464	60/8095	0.0032542	0.0463639	0.0385374	JMJD7-PLA2G4B/NRAS/RAF1/GNAI3/GNAO1/MAP2K1/MAPK1/NOS1/PLA2G4A/PLA2G4C/PLA2G4D/PLA2G4E/PLA2G4F/PLCB1/PLCB2/PLCB4/PPP1R17/PPP2R1A/PPP2R1B/PRKCG	20
hsa04610	Complement and coagulation cascades	26/1464	85/8095	0.00339248	0.0463639	0.0385374	SERPINA1/BDKRB2/C1R/C2/C3/C4BPB/CFD/CFI/F10/F2/F2R/F2RL2/F2RL3/F3/F7/FGB/PLAT/PLAU/PROC/PROS1/SERPINB2/SERPINE1/SERPINF2/TFPI/THBD/VTN	26
hsa01524	Platinum drug resistance	23/1464	73/8095	0.00377091	0.0475715	0.0395411	ABCC2/AKT1/ATP7B/BCL2/BCL2L1/BIRC5/BRCA1/CASP9/ERBB2/FAS/GSTA4/GSTM2/GSTM4/GSTO2/GSTP1/MAPK1/MDM2/MGST2/MSH3/MSH6/PIK3R1/PMAIP1/REV3L	23
hsa04115	p53 signaling pathway	23/1464	73/8095	0.00377091	0.0475715	0.0395411	TP73/ZMAT3/BCL2/BCL2L1/CASP9/CCND3/CCNE1/CCNG1/CD82/CDK6/FAS/GADD45A/IGFBP3/MDM2/PERP/PMAIP1/RRM2/SERPINB5/SERPINE1/SESN1/SFN/STEAP3/THBS1	23
