# Supplementary material for: CircGLIS3 promotes gastric cancer progression by regulating the miR-1343-3p/PGK1 pathway and inhibiting vimentin phosphorylation
Source: J Transl Med. 2024 Mar 8;22:251. doi: 10.1186/s12967-023-04625-2 (PMC10921581; doi:10.1186/s12967-023-04625-2)
Supplement: Supplementary file 7 — Additional file 7. PGK1 was identified as the downstream target of miR-1343-3p by ENCORI database. [file 12967_2023_4625_MOESM7_ESM.xls]

miRNAname	geneID	geneName	geneType	chromosome	strand	clipExpNum	degraExpNum	RBP	PITA	RNA22	miRmap	microT	miRanda	PicTar	TargetScan	pancancerNum
hsa-miR-1343-3p	ENSG00000159388	BTG2	protein_coding	chr1	+	46	0	AGO1,AGO1-4,AGO2	0	0	1	1	0	0	0	6
hsa-miR-1343-3p	ENSG00000253276	CCDC71L	protein_coding	chr7	-	39	0	AGO1,AGO1-4,AGO2,AGO3	0	0	1	0	0	0	0	7
hsa-miR-1343-3p	ENSG00000134717	BTF3L4	protein_coding	chr1	+	35	0	AGO1,AGO1-4,AGO2,AGO3,AGO4	0	0	1	1	0	1	0	3
hsa-miR-1343-3p	ENSG00000090905	TNRC6A	protein_coding	chr16	+	30	0	AGO1-4,AGO2	0	0	1	0	0	0	0	2
hsa-miR-1343-3p	ENSG00000253276	CCDC71L	protein_coding	chr7	-	27	1	AGO1,AGO1-4,AGO2,AGO3	0	0	1	0	0	0	0	7
hsa-miR-1343-3p	ENSG00000188811	NHLRC3	protein_coding	chr13	+	25	0	AGO1,AGO1-4,AGO2	0	0	1	0	0	0	0	5
hsa-miR-1343-3p	ENSG00000120137	PANK3	protein_coding	chr5	-	25	0	AGO1,AGO1-4,AGO2,AGO3	0	0	0	1	0	0	0	1
hsa-miR-1343-3p	ENSG00000189043	NDUFA4	protein_coding	chr7	-	25	0	AGO1,AGO1-4,AGO2	0	0	1	0	0	0	0	3
hsa-miR-1343-3p	ENSG00000168209	DDIT4	protein_coding	chr10	+	24	0	AGO1-4,AGO2	0	0	1	0	0	0	0	1
hsa-miR-1343-3p	ENSG00000129315	CCNT1	protein_coding	chr12	-	24	0	AGO1,AGO1-4,AGO2,AGO3	0	0	1	0	0	0	0	4
hsa-miR-1343-3p	ENSG00000186298	PPP1CC	protein_coding	chr12	-	24	0	AGO1,AGO1-4,AGO2	0	0	1	1	0	0	0	4
hsa-miR-1343-3p	ENSG00000159388	BTG2	protein_coding	chr1	+	23	0	AGO1-4,AGO2	0	0	1	1	0	0	0	6
hsa-miR-1343-3p	ENSG00000111642	CHD4	protein_coding	chr12	-	23	3	AGO1,AGO1-4,AGO2,AGO3,AGO4	0	0	0	1	0	1	0	2
hsa-miR-1343-3p	ENSG00000126267	COX6B1	protein_coding	chr19	+	23	3	AGO1,AGO1-4,AGO2,AGO3	0	0	1	0	0	0	0	3
hsa-miR-1343-3p	ENSG00000105323	HNRNPUL1	protein_coding	chr19	+	23	0	AGO1,AGO1-4,AGO2,AGO3	0	0	1	0	0	0	0	1
hsa-miR-1343-3p	ENSG00000064601	CTSA	protein_coding	chr20	+	23	4	AGO1,AGO1-4,AGO2	0	0	1	0	0	0	0	3
hsa-miR-1343-3p	ENSG00000121644	DESI2	protein_coding	chr1	+	22	0	AGO1,AGO1-4,AGO2,AGO3	0	0	1	1	0	0	0	5
hsa-miR-1343-3p	ENSG00000166228	PCBD1	protein_coding	chr10	-	22	1	AGO1-4,AGO2,AGO3	0	0	1	1	0	0	0	4
hsa-miR-1343-3p	ENSG00000159388	BTG2	protein_coding	chr1	+	21	0	AGO1-4,AGO2	0	0	1	1	0	0	0	6
hsa-miR-1343-3p	ENSG00000198925	ATG9A	protein_coding	chr2	-	21	1	AGO1-4,AGO2	0	0	1	1	0	0	0	2
hsa-miR-1343-3p	ENSG00000284820	AC068946.2	protein_coding	chr2	-	21	1	AGO1-4,AGO2	0	0	1	1	0	0	0	0
hsa-miR-1343-3p	ENSG00000159840	ZYX	protein_coding	chr7	+	21	4	AGO1,AGO1-4,AGO2	0	0	1	0	0	0	0	9
hsa-miR-1343-3p	ENSG00000090020	SLC9A1	protein_coding	chr1	-	20	1	AGO1,AGO1-4,AGO2	0	0	1	1	0	0	0	1
hsa-miR-1343-3p	ENSG00000161638	ITGA5	protein_coding	chr12	-	20	3	AGO1-4,AGO2	0	0	1	1	0	0	0	3
hsa-miR-1343-3p	ENSG00000137801	THBS1	protein_coding	chr15	+	20	0	AGO1-4,AGO2	0	0	1	0	0	0	0	6
hsa-miR-1343-3p	ENSG00000087111	PIGS	protein_coding	chr17	-	20	1	AGO1-4,AGO2	0	0	0	1	0	0	0	1
hsa-miR-1343-3p	ENSG00000173821	RNF213	protein_coding	chr17	+	20	0	AGO1-4,AGO2	0	0	1	1	0	0	0	7
hsa-miR-1343-3p	ENSG00000132680	KHDC4	protein_coding	chr1	-	19	1	AGO1,AGO1-4,AGO2,AGO3	0	0	1	1	0	0	0	6
hsa-miR-1343-3p	ENSG00000111731	C2CD5	protein_coding	chr12	-	19	0	AGO1,AGO1-4,AGO2	0	0	1	1	0	0	0	2
hsa-miR-1343-3p	ENSG00000167460	TPM4	protein_coding	chr19	+	19	0	AGO1,AGO1-4,AGO2	0	0	1	0	0	0	0	7
hsa-miR-1343-3p	ENSG00000183741	CBX6	protein_coding	chr22	-	19	0	AGO1,AGO1-4,AGO2,AGO3	0	0	0	1	0	0	0	3
hsa-miR-1343-3p	ENSG00000132155	RAF1	protein_coding	chr3	-	19	0	AGO1-4,AGO2	0	0	1	0	0	0	0	2
hsa-miR-1343-3p	ENSG00000113739	STC2	protein_coding	chr5	-	19	0	AGO1,AGO1-4,AGO2	0	0	1	0	0	0	0	3
hsa-miR-1343-3p	ENSG00000155506	LARP1	protein_coding	chr5	+	19	0	AGO1,AGO1-4,AGO2,AGO3	0	0	1	1	0	0	0	1
hsa-miR-1343-3p	ENSG00000112249	ASCC3	protein_coding	chr6	-	19	0	AGO1-4,AGO2	0	0	1	0	0	0	0	2
hsa-miR-1343-3p	ENSG00000182095	TNRC18	protein_coding	chr7	-	19	0	AGO1,AGO1-4,AGO2	0	0	1	1	0	0	0	3
hsa-miR-1343-3p	ENSG00000102144	PGK1	protein_coding	chrX	+	19	1	AGO1,AGO1-4,AGO2	0	0	1	1	0	1	0	2
hsa-miR-1343-3p	ENSG00000155366	RHOC	protein_coding	chr1	-	18	0	AGO1,AGO1-4,AGO2	0	0	1	1	0	0	0	7
hsa-miR-1343-3p	ENSG00000025800	KPNA6	protein_coding	chr1	+	18	0	AGO1,AGO1-4,AGO2	0	0	1	1	0	1	0	1
hsa-miR-1343-3p	ENSG00000166135	HIF1AN	protein_coding	chr10	+	18	0	AGO1-4,AGO2	0	0	0	0	0	1	0	4
hsa-miR-1343-3p	ENSG00000108055	SMC3	protein_coding	chr10	+	18	0	AGO1,AGO1-4,AGO2	0	0	1	1	0	0	0	1
hsa-miR-1343-3p	ENSG00000205155	PSENEN	protein_coding	chr19	+	18	0	AGO1,AGO1-4,AGO2	0	0	1	0	0	1	0	3
hsa-miR-1343-3p	ENSG00000101109	STK4	protein_coding	chr20	+	18	0	AGO1,AGO1-4,AGO2	0	0	1	1	0	1	0	3
hsa-miR-1343-3p	ENSG00000133065	SLC41A1	protein_coding	chr1	-	17	0	AGO1,AGO1-4,AGO2,AGO3	0	0	1	0	0	0	0	0
hsa-miR-1343-3p	ENSG00000166228	PCBD1	protein_coding	chr10	-	17	1	AGO1-4,AGO2	0	0	1	1	0	0	0	4
hsa-miR-1343-3p	ENSG00000070961	ATP2B1	protein_coding	chr12	-	17	0	AGO1,AGO1-4,AGO2	0	0	1	1	0	0	0	1
hsa-miR-1343-3p	ENSG00000169018	FEM1B	protein_coding	chr15	+	17	0	AGO1,AGO1-4,AGO2	0	0	1	0	0	0	0	5
hsa-miR-1343-3p	ENSG00000136381	IREB2	protein_coding	chr15	+	17	0	AGO1-4,AGO2	0	0	1	1	0	0	0	1
hsa-miR-1343-3p	ENSG00000010244	ZNF207	protein_coding	chr17	+	17	3	AGO1,AGO1-4,AGO2,AGO3	0	0	1	1	0	1	0	5
hsa-miR-1343-3p	ENSG00000125733	TRIP10	protein_coding	chr19	+	17	2	AGO1,AGO1-4,AGO2,AGO3	0	0	1	0	0	0	0	8
hsa-miR-1343-3p	ENSG00000126247	CAPNS1	protein_coding	chr19	+	17	0	AGO1,AGO1-4,AGO2	0	0	1	0	0	1	0	3
hsa-miR-1343-3p	ENSG00000069399	BCL3	protein_coding	chr19	+	17	0	AGO1-4,AGO2	0	0	1	0	0	0	0	12
hsa-miR-1343-3p	ENSG00000162878	PKDCC	protein_coding	chr2	+	17	0	AGO1,AGO1-4,AGO2	0	0	1	0	0	0	0	3
hsa-miR-1343-3p	ENSG00000153922	CHD1	protein_coding	chr5	-	17	0	AGO1-4,AGO2	0	0	1	0	0	0	0	6
hsa-miR-1343-3p	ENSG00000161011	SQSTM1	protein_coding	chr5	+	17	1	AGO1-4,AGO2	0	0	1	0	0	0	0	5
hsa-miR-1343-3p	ENSG00000196924	FLNA	protein_coding	chrX	-	17	0	AGO1,AGO1-4,AGO2	0	0	0	1	0	0	0	6
hsa-miR-1343-3p	ENSG00000196924	FLNA	protein_coding	chrX	-	17	0	AGO1,AGO1-4,AGO2	0	0	0	1	0	0	0	6
hsa-miR-1343-3p	ENSG00000121774	KHDRBS1	protein_coding	chr1	+	16	0	AGO1,AGO1-4,AGO2	0	0	1	1	0	1	0	0
hsa-miR-1343-3p	ENSG00000160094	ZNF362	protein_coding	chr1	+	16	0	AGO1-4,AGO2	0	0	1	0	0	0	0	0
hsa-miR-1343-3p	ENSG00000143157	POGK	protein_coding	chr1	+	16	0	AGO1,AGO1-4,AGO2,AGO3,AGO4	0	0	1	0	0	0	0	1
hsa-miR-1343-3p	ENSG00000060749	QSER1	protein_coding	chr11	+	16	0	AGO1,AGO1-4,AGO2	0	0	1	1	0	1	0	0
hsa-miR-1343-3p	ENSG00000134287	ARF3	protein_coding	chr12	-	16	0	AGO1-4,AGO2	0	0	1	0	0	0	0	3
hsa-miR-1343-3p	ENSG00000071537	SEL1L	protein_coding	chr14	-	16	0	AGO1-4,AGO2	0	0	1	1	0	0	0	3
hsa-miR-1343-3p	ENSG00000101557	USP14	protein_coding	chr18	+	16	0	AGO1,AGO1-4,AGO2	0	0	1	0	0	0	0	4
hsa-miR-1343-3p	ENSG00000174748	RPL15	protein_coding	chr3	+	16	0	AGO1,AGO1-4,AGO2	0	0	1	0	0	0	0	6
hsa-miR-1343-3p	ENSG00000124789	NUP153	protein_coding	chr6	-	16	0	AGO1-4,AGO2	0	0	1	1	0	0	0	1
hsa-miR-1343-3p	ENSG00000112245	PTP4A1	protein_coding	chr6	+	16	0	AGO1-4,AGO2	0	0	1	0	0	0	0	5
hsa-miR-1343-3p	ENSG00000106351	AGFG2	protein_coding	chr7	+	16	0	AGO1-4,AGO2	0	0	1	0	0	0	0	4
hsa-miR-1343-3p	ENSG00000135048	TMEM2	protein_coding	chr9	-	16	0	AGO1-4,AGO2	0	0	1	0	0	0	0	2
hsa-miR-1343-3p	ENSG00000107021	TBC1D13	protein_coding	chr9	+	16	3	AGO1,AGO1-4,AGO2	0	0	1	1	0	1	0	1
hsa-miR-1343-3p	ENSG00000052723	SIKE1	protein_coding	chr1	-	15	0	AGO1,AGO1-4,AGO2	0	0	1	1	0	0	0	1
hsa-miR-1343-3p	ENSG00000143393	PI4KB	protein_coding	chr1	-	15	0	AGO1,AGO1-4,AGO2,AGO3	0	0	1	0	0	0	0	1
hsa-miR-1343-3p	ENSG00000111540	RAB5B	protein_coding	chr12	+	15	0	AGO1,AGO1-4,AGO2	0	0	1	1	0	1	0	1
hsa-miR-1343-3p	ENSG00000069399	BCL3	protein_coding	chr19	+	15	0	AGO1-4,AGO2	0	0	1	0	0	0	0	12
hsa-miR-1343-3p	ENSG00000124201	ZNFX1	protein_coding	chr20	-	15	0	AGO1-4,AGO2	0	0	1	1	0	0	0	7
hsa-miR-1343-3p	ENSG00000163513	TGFBR2	protein_coding	chr3	+	15	0	AGO1-4,AGO2	0	0	1	1	0	0	0	4
hsa-miR-1343-3p	ENSG00000170185	USP38	protein_coding	chr4	+	15	0	AGO1,AGO1-4,AGO2,AGO3	0	0	0	1	0	0	0	3
hsa-miR-1343-3p	ENSG00000008083	JARID2	protein_coding	chr6	+	15	0	AGO1-4,AGO2	0	0	1	0	0	0	0	0
hsa-miR-1343-3p	ENSG00000182095	TNRC18	protein_coding	chr7	-	15	0	AGO1-4,AGO2	0	0	1	1	0	0	0	3
hsa-miR-1343-3p	ENSG00000147457	CHMP7	protein_coding	chr8	+	15	0	AGO1,AGO1-4,AGO2	0	0	1	1	0	0	0	3
hsa-miR-1343-3p	ENSG00000106799	TGFBR1	protein_coding	chr9	+	15	0	AGO1,AGO1-4,AGO2	0	0	1	1	0	0	0	4
hsa-miR-1343-3p	ENSG00000130723	PRRC2B	protein_coding	chr9	+	15	0	AGO1,AGO1-4,AGO2	0	0	1	0	0	1	0	0
hsa-miR-1343-3p	ENSG00000148730	EIF4EBP2	protein_coding	chr10	+	14	2	AGO1,AGO1-4,AGO2	0	0	0	1	0	0	0	4
hsa-miR-1343-3p	ENSG00000019995	ZRANB1	protein_coding	chr10	+	14	0	AGO1-4,AGO2	0	0	1	0	0	0	0	2
hsa-miR-1343-3p	ENSG00000162231	NXF1	protein_coding	chr11	-	14	0	AGO1-4,AGO2	0	0	1	1	0	0	0	2
hsa-miR-1343-3p	ENSG00000117899	MESD	protein_coding	chr15	-	14	0	AGO1,AGO1-4,AGO2	0	0	1	0	0	0	0	3
hsa-miR-1343-3p	ENSG00000141570	CBX8	protein_coding	chr17	-	14	0	AGO1,AGO1-4,AGO2,AGO3	0	0	1	1	0	0	0	1
hsa-miR-1343-3p	ENSG00000172113	NME6	protein_coding	chr3	-	14	0	AGO1-4,AGO2	0	0	1	0	0	0	0	2
hsa-miR-1343-3p	ENSG00000106366	SERPINE1	protein_coding	chr7	+	14	0	AGO1-4	0	0	0	1	0	0	0	6
hsa-miR-1343-3p	ENSG00000188811	NHLRC3	protein_coding	chr13	+	13	0	AGO1-4,AGO2	0	0	1	0	0	0	0	5
hsa-miR-1343-3p	ENSG00000130164	LDLR	protein_coding	chr19	+	13	0	AGO1-4,AGO2	0	0	1	1	0	0	0	3
hsa-miR-1343-3p	ENSG00000065911	MTHFD2	protein_coding	chr2	+	13	0	AGO1,AGO1-4,AGO2	0	0	1	0	0	0	0	5
hsa-miR-1343-3p	ENSG00000198742	SMURF1	protein_coding	chr7	-	13	0	AGO1-4,AGO2	0	0	1	0	0	0	0	2
hsa-miR-1343-3p	ENSG00000136938	ANP32B	protein_coding	chr9	+	13	0	AGO1-4,AGO2	0	0	1	1	0	1	0	1
hsa-miR-1343-3p	ENSG00000126012	KDM5C	protein_coding	chrX	-	13	0	AGO1,AGO1-4,AGO2	0	0	1	1	0	1	0	0
hsa-miR-1343-3p	ENSG00000143401	ANP32E	protein_coding	chr1	-	12	0	AGO1-4,AGO2	0	0	1	1	0	0	0	3
hsa-miR-1343-3p	ENSG00000163468	CCT3	protein_coding	chr1	-	12	0	AGO1-4,AGO2	0	0	0	1	0	0	0	2
hsa-miR-1343-3p	ENSG00000166986	MARS	protein_coding	chr12	+	12	0	AGO1-4,AGO2	0	0	0	1	0	0	0	4
hsa-miR-1343-3p	ENSG00000198146	ZNF770	protein_coding	chr15	-	12	0	AGO1,AGO1-4,AGO2	0	0	1	0	0	0	0	2
hsa-miR-1343-3p	ENSG00000103257	SLC7A5	protein_coding	chr16	-	12	1	AGO1-4,AGO2	0	0	1	1	0	0	0	3
hsa-miR-1343-3p	ENSG00000239672	NME1	protein_coding	chr17	+	12	0	AGO1,AGO1-4,AGO2,AGO3	0	0	1	0	0	0	0	3
hsa-miR-1343-3p	ENSG00000186111	PIP5K1C	protein_coding	chr19	-	12	0	AGO1-4,AGO2	0	0	1	0	0	0	0	2
hsa-miR-1343-3p	ENSG00000090372	STRN4	protein_coding	chr19	-	12	0	AGO1-4,AGO2	0	0	0	1	0	1	0	2
hsa-miR-1343-3p	ENSG00000104852	SNRNP70	protein_coding	chr19	+	12	0	AGO1,AGO1-4,AGO2,AGO3	0	0	1	1	0	0	0	3
hsa-miR-1343-3p	ENSG00000135912	TTLL4	protein_coding	chr2	+	12	0	AGO1-4,AGO2	0	0	1	1	0	0	0	2
hsa-miR-1343-3p	ENSG00000159128	IFNGR2	protein_coding	chr21	+	12	0	AGO1,AGO1-4,AGO2,AGO3	0	0	1	0	0	0	0	3
hsa-miR-1343-3p	ENSG00000132155	RAF1	protein_coding	chr3	-	12	0	AGO1,AGO1-4,AGO2	0	0	0	1	0	0	0	2
hsa-miR-1343-3p	ENSG00000225697	SLC26A6	protein_coding	chr3	-	12	2	AGO1-4,AGO2	0	0	1	1	0	0	0	2
hsa-miR-1343-3p	ENSG00000178252	WDR6	protein_coding	chr3	+	12	0	AGO1-4,AGO2	0	0	1	0	0	0	0	4
hsa-miR-1343-3p	ENSG00000037474	NSUN2	protein_coding	chr5	-	12	5	AGO1,AGO1-4,AGO2	0	0	0	1	0	0	0	2
hsa-miR-1343-3p	ENSG00000120738	EGR1	protein_coding	chr5	+	12	0	AGO1,AGO1-4,AGO2	0	0	0	1	0	0	0	0
hsa-miR-1343-3p	ENSG00000135334	AKIRIN2	protein_coding	chr6	-	12	0	AGO1-4,AGO2	0	0	1	1	0	1	0	4
hsa-miR-1343-3p	ENSG00000080802	CNOT4	protein_coding	chr7	-	12	0	AGO1,AGO1-4,AGO2	0	0	0	0	0	1	0	2
hsa-miR-1343-3p	ENSG00000106366	SERPINE1	protein_coding	chr7	+	12	0	AGO1-4,AGO2	0	0	0	1	0	0	0	6
hsa-miR-1343-3p	ENSG00000257923	CUX1	protein_coding	chr7	+	12	1	AGO1,AGO1-4,AGO2	0	0	0	0	0	1	0	4
hsa-miR-1343-3p	ENSG00000157741	UBN2	protein_coding	chr7	+	12	0	AGO1,AGO1-4,AGO2,AGO3	0	0	1	1	0	0	0	5
hsa-miR-1343-3p	ENSG00000156675	RAB11FIP1	protein_coding	chr8	-	12	0	AGO1,AGO1-4,AGO2	0	0	1	0	0	0	0	2
hsa-miR-1343-3p	ENSG00000135018	UBQLN1	protein_coding	chr9	-	12	0	AGO1-4,AGO2,AGO3	0	0	1	0	0	0	0	0
hsa-miR-1343-3p	ENSG00000116685	KIAA2013	protein_coding	chr1	-	11	0	AGO1,AGO1-4,AGO2	0	0	1	1	0	1	0	2
hsa-miR-1343-3p	ENSG00000116604	MEF2D	protein_coding	chr1	-	11	0	AGO1-4,AGO2	0	0	0	0	0	1	0	6
hsa-miR-1343-3p	ENSG00000143333	RGS16	protein_coding	chr1	-	11	0	AGO1-4,AGO2	0	0	1	1	0	0	0	4
hsa-miR-1343-3p	ENSG00000166167	BTRC	protein_coding	chr10	+	11	0	AGO1-4,AGO2	0	0	1	1	0	1	0	6
hsa-miR-1343-3p	ENSG00000166326	TRIM44	protein_coding	chr11	+	11	0	AGO1-4,AGO2	0	0	1	1	0	1	0	0
hsa-miR-1343-3p	ENSG00000168040	FADD	protein_coding	chr11	+	11	0	AGO1-4,AGO2	0	0	1	0	0	0	0	4
hsa-miR-1343-3p	ENSG00000123352	SPATS2	protein_coding	chr12	+	11	0	AGO1,AGO1-4,AGO2	0	0	0	1	0	0	0	2
hsa-miR-1343-3p	ENSG00000197879	MYO1C	protein_coding	chr17	-	11	0	AGO1,AGO1-4,AGO2	0	0	0	2	0	0	0	4
hsa-miR-1343-3p	ENSG00000008838	MED24	protein_coding	chr17	-	11	0	AGO1-4,AGO2	0	0	1	0	0	0	0	4
hsa-miR-1343-3p	ENSG00000087152	ATXN7L3	protein_coding	chr17	-	11	0	AGO1-4,AGO2	0	0	1	1	0	1	0	1
hsa-miR-1343-3p	ENSG00000141503	MINK1	protein_coding	chr17	+	11	0	AGO1-4,AGO2	0	0	0	1	0	0	0	4
hsa-miR-1343-3p	ENSG00000167815	PRDX2	protein_coding	chr19	-	11	0	AGO1,AGO1-4,AGO2	0	0	1	0	0	0	0	4
hsa-miR-1343-3p	ENSG00000184162	NR2C2AP	protein_coding	chr19	-	11	0	AGO1-4,AGO2	0	0	1	0	0	0	0	4
hsa-miR-1343-3p	ENSG00000141905	NFIC	protein_coding	chr19	+	11	0	AGO1-4,AGO2	0	0	0	1	0	0	0	4
hsa-miR-1343-3p	ENSG00000155744	FAM126B	protein_coding	chr2	-	11	0	AGO1,AGO1-4,AGO2	0	0	1	1	0	0	0	3
hsa-miR-1343-3p	ENSG00000064601	CTSA	protein_coding	chr20	+	11	0	AGO1-4,AGO2	0	0	1	0	0	0	0	3
hsa-miR-1343-3p	ENSG00000182541	LIMK2	protein_coding	chr22	+	11	0	AGO1-4,AGO2	0	0	1	1	0	0	0	4
hsa-miR-1343-3p	ENSG00000164091	WDR82	protein_coding	chr3	-	11	0	AGO1-4,AGO2	0	0	1	0	0	0	0	3
hsa-miR-1343-3p	ENSG00000114019	AMOTL2	protein_coding	chr3	-	11	0	AGO1-4,AGO2	0	0	1	1	0	0	0	4
hsa-miR-1343-3p	ENSG00000172939	OXSR1	protein_coding	chr3	+	11	0	AGO1-4,AGO2	0	0	1	1	0	1	0	3
hsa-miR-1343-3p	ENSG00000161202	DVL3	protein_coding	chr3	+	11	0	AGO1-4,AGO2	0	0	1	0	0	0	0	1
hsa-miR-1343-3p	ENSG00000164211	STARD4	protein_coding	chr5	-	11	0	AGO1-4,AGO2	0	0	1	0	0	0	0	1
hsa-miR-1343-3p	ENSG00000113140	SPARC	protein_coding	chr5	-	11	0	AGO1-4	0	0	1	0	0	0	0	7
hsa-miR-1343-3p	ENSG00000112685	EXOC2	protein_coding	chr6	-	11	0	AGO1-4,AGO2	0	0	1	0	0	0	0	0
hsa-miR-1343-3p	ENSG00000157593	SLC35B2	protein_coding	chr6	-	11	0	AGO1,AGO1-4,AGO2,AGO3	0	0	1	0	0	0	0	1
hsa-miR-1343-3p	ENSG00000147526	TACC1	protein_coding	chr8	+	11	0	AGO1-4,AGO2	0	0	1	0	0	0	0	3
hsa-miR-1343-3p	ENSG00000188786	MTF1	protein_coding	chr1	-	10	0	AGO1,AGO1-4,AGO2	0	0	1	1	0	1	0	0
hsa-miR-1343-3p	ENSG00000158711	ELK4	protein_coding	chr1	-	10	1	AGO1,AGO1-4,AGO2,AGO3	0	0	1	0	0	0	0	4
hsa-miR-1343-3p	ENSG00000119280	C1orf198	protein_coding	chr1	-	10	0	AGO1-4	0	0	1	0	0	0	0	2
hsa-miR-1343-3p	ENSG00000116128	BCL9	protein_coding	chr1	+	10	0	AGO1-4,AGO2	0	0	1	1	0	1	0	2
hsa-miR-1343-3p	ENSG00000116667	C1orf21	protein_coding	chr1	+	10	0	AGO1,AGO1-4,AGO2	0	0	1	0	0	0	0	5
hsa-miR-1343-3p	ENSG00000159388	BTG2	protein_coding	chr1	+	10	0	AGO1-4,AGO2	0	0	1	1	0	1	0	6
hsa-miR-1343-3p	ENSG00000162231	NXF1	protein_coding	chr11	-	10	1	AGO1-4,AGO2	0	0	1	1	0	1	0	2
hsa-miR-1343-3p	ENSG00000215021	PHB2	protein_coding	chr12	-	10	1	AGO1,AGO1-4,AGO2	0	0	1	1	0	1	0	5
hsa-miR-1343-3p	ENSG00000134531	EMP1	protein_coding	chr12	+	10	0	AGO1-4,AGO2	0	0	1	1	0	0	0	8
hsa-miR-1343-3p	ENSG00000111540	RAB5B	protein_coding	chr12	+	10	2	AGO1-4,AGO2	0	0	1	2	0	0	0	1
hsa-miR-1343-3p	ENSG00000086598	TMED2	protein_coding	chr12	+	10	0	AGO1,AGO1-4,AGO2	0	0	1	0	0	0	0	4
hsa-miR-1343-3p	ENSG00000042088	TDP1	protein_coding	chr14	+	10	0	AGO1-4,AGO2	0	0	1	0	0	0	0	3
hsa-miR-1343-3p	ENSG00000182774	RPS17	protein_coding	chr15	-	10	0	AGO1-4	0	0	1	0	0	0	0	4
hsa-miR-1343-3p	ENSG00000260836	AC245033.1	protein_coding	chr15	-	10	0	AGO1-4	0	0	1	0	0	0	0	2
hsa-miR-1343-3p	ENSG00000135720	DYNC1LI2	protein_coding	chr16	-	10	0	AGO1-4,AGO2	0	0	1	0	0	0	0	2
hsa-miR-1343-3p	ENSG00000103257	SLC7A5	protein_coding	chr16	-	10	0	AGO1-4,AGO2	0	0	1	1	0	0	0	3
hsa-miR-1343-3p	ENSG00000102908	NFAT5	protein_coding	chr16	+	10	0	AGO1-4,AGO2	0	0	0	1	0	0	0	3
hsa-miR-1343-3p	ENSG00000124422	USP22	protein_coding	chr17	-	10	0	AGO1-4	0	0	1	0	0	0	0	0
hsa-miR-1343-3p	ENSG00000160551	TAOK1	protein_coding	chr17	+	10	0	AGO1-4,AGO2	0	0	1	0	0	0	0	2
hsa-miR-1343-3p	ENSG00000015532	XYLT2	protein_coding	chr17	+	10	0	AGO1-4,AGO2	0	0	0	0	0	1	0	3
hsa-miR-1343-3p	ENSG00000182141	ZNF708	protein_coding	chr19	-	10	0	AGO1,AGO1-4,AGO2,AGO3	0	0	1	0	0	0	0	5
hsa-miR-1343-3p	ENSG00000130749	ZC3H4	protein_coding	chr19	-	10	0	AGO1,AGO1-4,AGO2	0	0	1	1	0	0	0	1
hsa-miR-1343-3p	ENSG00000105063	PPP6R1	protein_coding	chr19	-	10	0	AGO1-4,AGO2	0	0	0	0	0	1	0	2
hsa-miR-1343-3p	ENSG00000160877	NACC1	protein_coding	chr19	+	10	0	AGO1,AGO1-4,AGO2,AGO3	0	0	1	1	0	0	0	2
hsa-miR-1343-3p	ENSG00000160877	NACC1	protein_coding	chr19	+	10	0	AGO1-4,AGO2	0	0	1	1	0	0	0	2
hsa-miR-1343-3p	ENSG00000130402	ACTN4	protein_coding	chr19	+	10	1	AGO1-4	0	0	1	0	0	0	0	2
hsa-miR-1343-3p	ENSG00000130402	ACTN4	protein_coding	chr19	+	10	0	AGO1-4,AGO2	0	0	1	0	0	0	0	2
hsa-miR-1343-3p	ENSG00000116062	MSH6	protein_coding	chr2	+	10	0	AGO1-4,AGO2	0	0	0	1	0	0	0	2
hsa-miR-1343-3p	ENSG00000159110	IFNAR2	protein_coding	chr21	+	10	1	AGO1-4,AGO2	0	0	1	1	0	0	0	7
hsa-miR-1343-3p	ENSG00000082701	GSK3B	protein_coding	chr3	-	10	0	AGO1-4,AGO2	0	0	1	1	0	1	0	0
hsa-miR-1343-3p	ENSG00000114019	AMOTL2	protein_coding	chr3	-	10	0	AGO1-4,AGO2	0	0	1	1	0	0	0	4
hsa-miR-1343-3p	ENSG00000113648	H2AFY	protein_coding	chr5	-	10	1	AGO1-4,AGO2	0	0	1	0	0	0	0	2
hsa-miR-1343-3p	ENSG00000120137	PANK3	protein_coding	chr5	-	10	0	AGO1,AGO1-4,AGO2	0	0	1	1	0	0	0	1
hsa-miR-1343-3p	ENSG00000172432	GTPBP2	protein_coding	chr6	-	10	0	AGO1-4,AGO2	0	0	1	0	0	0	0	3
hsa-miR-1343-3p	ENSG00000196924	FLNA	protein_coding	chrX	-	10	0	AGO1,AGO1-4	0	0	0	1	0	0	0	6
hsa-miR-1343-3p	ENSG00000196924	FLNA	protein_coding	chrX	-	10	0	AGO1-4	0	0	0	1	0	0	0	6
hsa-miR-1343-3p	ENSG00000138166	DUSP5	protein_coding	chr10	+	9	0	AGO1-4,AGO2	0	0	1	0	0	0	0	5
hsa-miR-1343-3p	ENSG00000175390	EIF3F	protein_coding	chr11	+	9	0	AGO1-4	0	0	1	1	0	0	0	4
hsa-miR-1343-3p	ENSG00000094916	CBX5	protein_coding	chr12	-	9	0	AGO1,AGO1-4,AGO2	0	0	1	1	0	0	0	1
hsa-miR-1343-3p	ENSG00000161638	ITGA5	protein_coding	chr12	-	9	0	AGO1-4,AGO2	0	0	1	1	0	0	0	3
hsa-miR-1343-3p	ENSG00000089053	ANAPC5	protein_coding	chr12	-	9	0	AGO1,AGO1-4,AGO2	0	0	0	1	0	0	0	5
hsa-miR-1343-3p	ENSG00000111540	RAB5B	protein_coding	chr12	+	9	0	AGO1-4,AGO2	0	0	1	0	0	1	0	1
hsa-miR-1343-3p	ENSG00000186187	ZNRF1	protein_coding	chr16	+	9	0	AGO1-4,AGO2	0	0	1	1	0	0	0	2
hsa-miR-1343-3p	ENSG00000276023	DUSP14	protein_coding	chr17	+	9	0	AGO1-4,AGO2	0	0	1	0	0	0	0	4
hsa-miR-1343-3p	ENSG00000136448	NMT1	protein_coding	chr17	+	9	2	AGO1,AGO1-4,AGO2	0	0	0	1	0	0	0	1
hsa-miR-1343-3p	ENSG00000264364	DYNLL2	protein_coding	chr17	+	9	0	AGO1-4,AGO2	0	0	1	0	0	0	0	0
hsa-miR-1343-3p	ENSG00000108406	DHX40	protein_coding	chr17	+	9	0	AGO1-4,AGO2	0	0	0	0	0	1	0	2
hsa-miR-1343-3p	ENSG00000130724	CHMP2A	protein_coding	chr19	-	9	0	AGO1,AGO1-4,AGO2	0	0	1	0	0	0	0	6
hsa-miR-1343-3p	ENSG00000126267	COX6B1	protein_coding	chr19	+	9	0	AGO1,AGO1-4,AGO2	0	0	1	0	0	0	0	3
hsa-miR-1343-3p	ENSG00000115762	PLEKHB2	protein_coding	chr2	+	9	0	AGO1-4,AGO2	0	0	1	0	0	0	0	3
hsa-miR-1343-3p	ENSG00000082258	CCNT2	protein_coding	chr2	+	9	0	AGO1,AGO1-4,AGO2,AGO3	0	0	1	0	0	1	0	5
hsa-miR-1343-3p	ENSG00000115806	GORASP2	protein_coding	chr2	+	9	0	AGO1-4,AGO2	0	0	0	1	0	0	0	2
hsa-miR-1343-3p	ENSG00000124214	STAU1	protein_coding	chr20	-	9	0	AGO1-4,AGO2	0	0	1	0	0	0	0	1
hsa-miR-1343-3p	ENSG00000132155	RAF1	protein_coding	chr3	-	9	0	AGO1-4,AGO2	0	0	1	0	0	0	0	2
hsa-miR-1343-3p	ENSG00000177565	TBL1XR1	protein_coding	chr3	-	9	0	AGO1-4,AGO2	0	0	1	0	0	0	0	3
hsa-miR-1343-3p	ENSG00000168137	SETD5	protein_coding	chr3	+	9	0	AGO1-4,AGO2	0	0	0	1	0	0	0	2
hsa-miR-1343-3p	ENSG00000170185	USP38	protein_coding	chr4	+	9	0	AGO1-4,AGO2	0	0	0	1	0	0	0	3
hsa-miR-1343-3p	ENSG00000065308	TRAM2	protein_coding	chr6	-	9	0	AGO1-4	0	0	1	0	0	0	0	5
hsa-miR-1343-3p	ENSG00000064393	HIPK2	protein_coding	chr7	-	9	0	AGO1,AGO2,AGO3	0	0	0	1	0	1	0	0
hsa-miR-1343-3p	ENSG00000106144	CASP2	protein_coding	chr7	+	9	0	AGO1,AGO1-4,AGO2	0	0	1	0	0	0	0	2
hsa-miR-1343-3p	ENSG00000104228	TRIM35	protein_coding	chr8	-	9	0	AGO1,AGO1-4,AGO2	0	0	1	0	0	0	0	4
hsa-miR-1343-3p	ENSG00000168077	SCARA3	protein_coding	chr8	+	9	0	AGO1-4,AGO2	0	0	0	1	0	0	0	4
hsa-miR-1343-3p	ENSG00000147955	SIGMAR1	protein_coding	chr9	-	9	0	AGO1-4,AGO2	0	0	0	1	0	0	0	4
hsa-miR-1343-3p	ENSG00000119414	PPP6C	protein_coding	chr9	-	9	0	AGO1-4,AGO2	0	0	1	0	0	0	0	3
hsa-miR-1343-3p	ENSG00000130021	PUDP	protein_coding	chrX	-	9	0	AGO1-4,AGO2	0	0	1	0	0	0	0	3
hsa-miR-1343-3p	ENSG00000196924	FLNA	protein_coding	chrX	-	9	0	AGO1-4	0	0	0	1	0	0	0	6
hsa-miR-1343-3p	ENSG00000102317	RBM3	protein_coding	chrX	+	9	1	AGO1,AGO1-4,AGO2,AGO3	0	0	1	1	0	0	0	7
hsa-miR-1343-3p	ENSG00000183431	SF3A3	protein_coding	chr1	-	8	0	AGO1,AGO1-4,AGO2,AGO3	0	0	1	1	0	0	0	1
hsa-miR-1343-3p	ENSG00000117394	SLC2A1	protein_coding	chr1	-	8	0	AGO1-4,AGO2	0	0	1	0	0	0	0	2
hsa-miR-1343-3p	ENSG00000213281	NRAS	protein_coding	chr1	-	8	0	AGO1-4,AGO2	0	0	1	1	0	0	0	3
hsa-miR-1343-3p	ENSG00000178104	PDE4DIP	protein_coding	chr1	-	8	0	AGO1-4,AGO2	0	0	1	1	0	0	0	2
hsa-miR-1343-3p	ENSG00000163468	CCT3	protein_coding	chr1	-	8	0	AGO1-4,AGO2	0	0	0	1	0	0	0	2
hsa-miR-1343-3p	ENSG00000198700	IPO9	protein_coding	chr1	+	8	0	AGO1-4,AGO2	0	0	0	1	0	0	0	4
hsa-miR-1343-3p	ENSG00000149212	SESN3	protein_coding	chr11	-	8	0	AGO1,AGO1-4,AGO2,AGO3	0	0	1	1	0	0	0	3
hsa-miR-1343-3p	ENSG00000135387	CAPRIN1	protein_coding	chr11	+	8	0	AGO1,AGO1-4,AGO2	0	0	1	0	0	0	0	4
hsa-miR-1343-3p	ENSG00000085733	CTTN	protein_coding	chr11	+	8	0	AGO1-4,AGO2	0	0	1	0	0	0	0	1
hsa-miR-1343-3p	ENSG00000077514	POLD3	protein_coding	chr11	+	8	0	AGO1,AGO1-4,AGO2	0	0	1	0	0	0	0	1
hsa-miR-1343-3p	ENSG00000118058	KMT2A	protein_coding	chr11	+	8	0	AGO1,AGO1-4,AGO2,AGO3	0	0	1	0	0	0	0	1
hsa-miR-1343-3p	ENSG00000094916	CBX5	protein_coding	chr12	-	8	0	AGO1-4,AGO2	0	0	1	1	0	0	0	1
hsa-miR-1343-3p	ENSG00000129559	NEDD8	protein_coding	chr14	-	8	0	AGO1-4	0	0	1	0	0	1	0	3
hsa-miR-1343-3p	ENSG00000072121	ZFYVE26	protein_coding	chr14	-	8	0	AGO1-4,AGO2	0	0	1	0	0	0	0	2
hsa-miR-1343-3p	ENSG00000198805	PNP	protein_coding	chr14	+	8	0	AGO1,AGO1-4,AGO2	0	0	1	0	0	0	0	8
hsa-miR-1343-3p	ENSG00000183496	MEX3B	protein_coding	chr15	-	8	0	AGO2	0	0	1	0	0	0	0	2
hsa-miR-1343-3p	ENSG00000180917	CMTR2	protein_coding	chr16	-	8	0	AGO1,AGO1-4,AGO2	0	0	1	0	0	0	0	5
hsa-miR-1343-3p	ENSG00000103257	SLC7A5	protein_coding	chr16	-	8	0	AGO1-4,AGO2	0	0	1	1	0	0	0	3
hsa-miR-1343-3p	ENSG00000125149	C16orf70	protein_coding	chr16	+	8	0	AGO1-4,AGO2	0	0	1	1	0	0	0	1
hsa-miR-1343-3p	ENSG00000102908	NFAT5	protein_coding	chr16	+	8	0	AGO1,AGO1-4,AGO2,AGO3	0	0	0	1	0	0	0	3
hsa-miR-1343-3p	ENSG00000103194	USP10	protein_coding	chr16	+	8	0	AGO1-4,AGO2	0	0	0	1	0	0	0	3
hsa-miR-1343-3p	ENSG00000184619	KRBA2	protein_coding	chr17	-	8	0	AGO1,AGO2,AGO3	0	0	0	1	0	0	0	1
hsa-miR-1343-3p	ENSG00000263809	AC135178.2	protein_coding	chr17	-	8	0	AGO1,AGO2,AGO3	0	0	0	1	0	0	0	0
hsa-miR-1343-3p	ENSG00000136450	SRSF1	protein_coding	chr17	-	8	0	AGO1,AGO1-4,AGO3	0	0	1	0	0	1	0	2
hsa-miR-1343-3p	ENSG00000008283	CYB561	protein_coding	chr17	-	8	0	AGO1-4	0	0	1	0	0	0	0	2
hsa-miR-1343-3p	ENSG00000141570	CBX8	protein_coding	chr17	-	8	0	AGO1-4,AGO2	0	0	1	1	0	0	0	1
hsa-miR-1343-3p	ENSG00000133030	MPRIP	protein_coding	chr17	+	8	0	AGO1-4,AGO2	0	0	1	0	0	0	0	1
hsa-miR-1343-3p	ENSG00000002834	LASP1	protein_coding	chr17	+	8	1	AGO1-4,AGO2	0	0	1	1	0	1	0	3
hsa-miR-1343-3p	ENSG00000198858	R3HDM4	protein_coding	chr19	-	8	0	AGO1-4,AGO2	0	0	1	0	0	0	0	9
hsa-miR-1343-3p	ENSG00000172081	MOB3A	protein_coding	chr19	-	8	0	AGO2	0	0	1	1	0	0	0	5
hsa-miR-1343-3p	ENSG00000179218	CALR	protein_coding	chr19	+	8	0	AGO1-4	0	0	0	0	0	1	0	1
hsa-miR-1343-3p	ENSG00000272333	KMT2B	protein_coding	chr19	+	8	1	AGO1,AGO1-4,AGO2	0	0	1	0	0	1	0	2
hsa-miR-1343-3p	ENSG00000130402	ACTN4	protein_coding	chr19	+	8	0	AGO1-4,AGO2	0	0	1	0	0	0	0	2
hsa-miR-1343-3p	ENSG00000024422	EHD2	protein_coding	chr19	+	8	0	AGO1-4,AGO2	0	0	1	0	0	0	0	9
hsa-miR-1343-3p	ENSG00000155744	FAM126B	protein_coding	chr2	-	8	0	AGO1-4,AGO2	0	0	1	1	0	0	0	3
hsa-miR-1343-3p	ENSG00000135913	USP37	protein_coding	chr2	-	8	1	AGO1-4,AGO2	0	0	1	0	0	0	0	3
hsa-miR-1343-3p	ENSG00000144579	CTDSP1	protein_coding	chr2	+	8	0	AGO1,AGO1-4,AGO2	0	0	1	0	0	0	0	6
hsa-miR-1343-3p	ENSG00000144580	CNOT9	protein_coding	chr2	+	8	0	AGO1-4,AGO2	0	0	1	1	0	0	0	3
hsa-miR-1343-3p	ENSG00000149636	DSN1	protein_coding	chr20	-	8	0	AGO1,AGO1-4,AGO2	0	0	1	1	0	0	0	3
hsa-miR-1343-3p	ENSG00000196700	ZNF512B	protein_coding	chr20	-	8	1	AGO1-4,AGO2	0	0	0	1	0	1	0	2
hsa-miR-1343-3p	ENSG00000196700	ZNF512B	protein_coding	chr20	-	8	0	AGO1-4,AGO2	0	0	0	1	0	0	0	2
hsa-miR-1343-3p	ENSG00000124171	PARD6B	protein_coding	chr20	+	8	0	AGO1,AGO1-4,AGO2	0	0	1	0	0	0	0	2
hsa-miR-1343-3p	ENSG00000160208	RRP1B	protein_coding	chr21	+	8	0	AGO1-4,AGO2	0	0	1	0	0	0	0	2
hsa-miR-1343-3p	ENSG00000172053	QARS	protein_coding	chr3	-	8	0	AGO1-4,AGO2	0	0	0	1	0	0	0	8
hsa-miR-1343-3p	ENSG00000172939	OXSR1	protein_coding	chr3	+	8	0	AGO1-4,AGO2	0	0	1	1	0	0	0	3
hsa-miR-1343-3p	ENSG00000178252	WDR6	protein_coding	chr3	+	8	0	AGO1-4,AGO2,AGO3	0	0	1	0	0	1	0	4
hsa-miR-1343-3p	ENSG00000182903	ZNF721	protein_coding	chr4	-	8	0	AGO1-4,AGO2	0	0	1	0	0	0	0	3
hsa-miR-1343-3p	ENSG00000145685	LHFPL2	protein_coding	chr5	-	8	0	AGO1,AGO2,AGO3	0	0	1	0	0	0	0	5
hsa-miR-1343-3p	ENSG00000153922	CHD1	protein_coding	chr5	-	8	0	AGO1,AGO1-4,AGO2	0	0	1	0	0	0	0	6
hsa-miR-1343-3p	ENSG00000145569	FAM105A	protein_coding	chr5	+	8	0	AGO1,AGO1-4,AGO2	0	0	1	1	0	0	0	3
hsa-miR-1343-3p	ENSG00000145675	PIK3R1	protein_coding	chr5	+	8	0	AGO1,AGO1-4,AGO2	0	0	1	0	0	1	0	3
hsa-miR-1343-3p	ENSG00000113441	LNPEP	protein_coding	chr5	+	8	0	AGO1,AGO1-4,AGO2	0	0	1	0	0	0	0	7
hsa-miR-1343-3p	ENSG00000025039	RRAGD	protein_coding	chr6	-	8	0	AGO2	0	0	1	1	0	1	0	0
hsa-miR-1343-3p	ENSG00000204516	MICB	protein_coding	chr6	+	8	0	AGO1-4,AGO2	0	0	1	0	0	0	0	7
hsa-miR-1343-3p	ENSG00000112078	KCTD20	protein_coding	chr6	+	8	0	AGO1-4,AGO2	0	0	1	1	0	1	0	3
hsa-miR-1343-3p	ENSG00000112715	VEGFA	protein_coding	chr6	+	8	0	AGO1-4,AGO2	0	0	1	0	0	0	0	2
hsa-miR-1343-3p	ENSG00000086289	EPDR1	protein_coding	chr7	+	8	0	AGO1-4,AGO2	0	0	1	1	0	0	0	3
hsa-miR-1343-3p	ENSG00000086289	EPDR1	protein_coding	chr7	+	8	0	AGO1-4,AGO2	0	0	1	1	0	0	0	3
hsa-miR-1343-3p	ENSG00000189143	CLDN4	protein_coding	chr7	+	8	0	AGO1-4,AGO2	0	0	1	0	0	0	0	4
hsa-miR-1343-3p	ENSG00000033100	CHPF2	protein_coding	chr7	+	8	0	AGO1-4,AGO2	0	0	1	0	0	0	0	5
hsa-miR-1343-3p	ENSG00000153317	ASAP1	protein_coding	chr8	-	8	0	AGO1-4,AGO2	0	0	0	1	0	0	0	2
hsa-miR-1343-3p	ENSG00000169398	PTK2	protein_coding	chr8	-	8	0	AGO1-4,AGO2	0	0	1	1	0	0	0	2
hsa-miR-1343-3p	ENSG00000164970	FAM219A	protein_coding	chr9	-	8	0	AGO1,AGO1-4,AGO2	0	0	1	1	0	0	0	2
hsa-miR-1343-3p	ENSG00000147955	SIGMAR1	protein_coding	chr9	-	8	0	AGO1,AGO1-4,AGO2	0	0	0	1	0	0	0	4
hsa-miR-1343-3p	ENSG00000127080	IPPK	protein_coding	chr9	-	8	0	AGO1-4,AGO2	0	0	1	0	0	0	0	1
hsa-miR-1343-3p	ENSG00000106799	TGFBR1	protein_coding	chr9	+	8	0	AGO1-4,AGO2	0	0	1	2	0	0	0	4
hsa-miR-1343-3p	ENSG00000106799	TGFBR1	protein_coding	chr9	+	8	0	AGO1-4,AGO2	0	0	1	0	0	0	0	4
hsa-miR-1343-3p	ENSG00000130723	PRRC2B	protein_coding	chr9	+	8	0	AGO1,AGO1-4,AGO2	0	0	1	0	0	0	0	0
hsa-miR-1343-3p	ENSG00000134590	RTL8C	protein_coding	chrX	+	8	0	AGO1,AGO1-4,AGO2	0	0	0	0	0	1	0	2
hsa-miR-1343-3p	ENSG00000116685	KIAA2013	protein_coding	chr1	-	7	0	AGO1-4,AGO2	0	0	1	1	0	0	0	2
hsa-miR-1343-3p	ENSG00000132716	DCAF8	protein_coding	chr1	-	7	0	AGO1-4,AGO2,AGO3	0	0	1	1	0	0	0	5
hsa-miR-1343-3p	ENSG00000143376	SNX27	protein_coding	chr1	+	7	0	AGO1-4,AGO2	0	0	0	1	0	0	0	2
hsa-miR-1343-3p	ENSG00000117592	PRDX6	protein_coding	chr1	+	7	0	AGO1-4,AGO2	0	0	1	0	0	0	0	0
hsa-miR-1343-3p	ENSG00000266094	RASSF5	protein_coding	chr1	+	7	0	AGO1-4,AGO2	0	0	1	0	0	0	0	6
hsa-miR-1343-3p	ENSG00000067533	RRP15	protein_coding	chr1	+	7	0	AGO1,AGO1-4,AGO2,AGO3	0	0	1	0	0	0	0	5
hsa-miR-1343-3p	ENSG00000181873	IBA57	protein_coding	chr1	+	7	0	AGO1-4	0	0	1	1	0	0	0	2
hsa-miR-1343-3p	ENSG00000122359	ANXA11	protein_coding	chr10	-	7	3	AGO1,AGO1-4,AGO2	0	0	1	1	0	0	0	9
hsa-miR-1343-3p	ENSG00000166889	PATL1	protein_coding	chr11	-	7	0	AGO1-4	0	0	1	0	0	0	0	1
hsa-miR-1343-3p	ENSG00000149212	SESN3	protein_coding	chr11	-	7	0	AGO1-4,AGO2	0	0	1	1	0	0	0	3
hsa-miR-1343-3p	ENSG00000177156	TALDO1	protein_coding	chr11	+	7	0	AGO1-4,AGO2	0	0	0	1	0	0	0	3
hsa-miR-1343-3p	ENSG00000239306	RBM14	protein_coding	chr11	+	7	0	AGO1-4,AGO2	0	0	1	1	0	1	0	3
hsa-miR-1343-3p	ENSG00000137494	ANKRD42	protein_coding	chr11	+	7	0	AGO1-4,AGO2	0	0	1	0	0	0	0	1
hsa-miR-1343-3p	ENSG00000059804	SLC2A3	protein_coding	chr12	-	7	0	AGO1-4,AGO2	0	0	1	1	0	0	0	5
hsa-miR-1343-3p	ENSG00000170456	DENND5B	protein_coding	chr12	-	7	0	AGO1-4,AGO2	0	0	1	1	0	0	0	2
hsa-miR-1343-3p	ENSG00000094916	CBX5	protein_coding	chr12	-	7	0	AGO1-4,AGO2	0	0	1	1	0	0	0	1
hsa-miR-1343-3p	ENSG00000161638	ITGA5	protein_coding	chr12	-	7	0	AGO1-4	0	0	1	1	0	1	0	3
hsa-miR-1343-3p	ENSG00000161638	ITGA5	protein_coding	chr12	-	7	0	AGO1-4	0	0	1	1	0	0	0	3
hsa-miR-1343-3p	ENSG00000091039	OSBPL8	protein_coding	chr12	-	7	0	AGO1-4,AGO2	0	0	1	0	0	0	0	3
hsa-miR-1343-3p	ENSG00000078246	TULP3	protein_coding	chr12	+	7	0	AGO1-4,AGO2	0	0	1	1	0	0	0	4
hsa-miR-1343-3p	ENSG00000111676	ATN1	protein_coding	chr12	+	7	0	AGO1,AGO1-4,AGO2	0	0	1	1	0	0	0	1
hsa-miR-1343-3p	ENSG00000166986	MARS	protein_coding	chr12	+	7	1	AGO1-4,AGO2	0	0	0	1	0	0	0	4
hsa-miR-1343-3p	ENSG00000166986	MARS	protein_coding	chr12	+	7	0	AGO1-4,AGO2	0	0	0	1	0	0	0	4
hsa-miR-1343-3p	ENSG00000136143	SUCLA2	protein_coding	chr13	-	7	1	AGO1-4,AGO2	0	0	0	1	0	0	0	5
hsa-miR-1343-3p	ENSG00000134871	COL4A2	protein_coding	chr13	+	7	0	AGO1-4,AGO2	0	0	0	1	0	0	0	4
hsa-miR-1343-3p	ENSG00000071537	SEL1L	protein_coding	chr14	-	7	0	AGO1-4,AGO2	0	0	1	0	0	0	0	3
hsa-miR-1343-3p	ENSG00000184056	VPS33B	protein_coding	chr15	-	7	0	AGO1-4,AGO2	0	0	1	1	0	0	0	0
hsa-miR-1343-3p	ENSG00000166068	SPRED1	protein_coding	chr15	+	7	0	AGO1-4,AGO2	0	0	1	1	0	1	0	7
hsa-miR-1343-3p	ENSG00000167004	PDIA3	protein_coding	chr15	+	7	0	AGO1,AGO1-4,AGO2	0	0	1	0	0	0	0	1
hsa-miR-1343-3p	ENSG00000137770	CTDSPL2	protein_coding	chr15	+	7	0	AGO1-4,AGO2	0	0	0	0	0	1	0	3
hsa-miR-1343-3p	ENSG00000166938	DIS3L	protein_coding	chr15	+	7	0	AGO1-4,AGO2	0	0	0	1	0	0	0	2
hsa-miR-1343-3p	ENSG00000127585	FBXL16	protein_coding	chr16	-	7	0	AGO1-4,AGO2	0	0	1	1	0	0	0	3
hsa-miR-1343-3p	ENSG00000103257	SLC7A5	protein_coding	chr16	-	7	0	AGO1-4,AGO2	0	0	1	1	0	0	0	3
hsa-miR-1343-3p	ENSG00000103549	RNF40	protein_coding	chr16	+	7	0	AGO1,AGO1-4,AGO2	0	0	1	1	0	0	0	2
hsa-miR-1343-3p	ENSG00000039068	CDH1	protein_coding	chr16	+	7	0	AGO1-4	0	0	0	1	0	0	0	2
hsa-miR-1343-3p	ENSG00000124422	USP22	protein_coding	chr17	-	7	0	AGO1-4,AGO2	0	0	1	0	0	0	0	0
hsa-miR-1343-3p	ENSG00000136450	SRSF1	protein_coding	chr17	-	7	0	AGO1,AGO1-4	0	0	1	0	0	0	0	2
hsa-miR-1343-3p	ENSG00000136490	LIMD2	protein_coding	chr17	-	7	0	AGO1-4,AGO2	0	0	1	0	0	0	0	4
hsa-miR-1343-3p	ENSG00000108679	LGALS3BP	protein_coding	chr17	-	7	0	AGO1-4,AGO2	0	0	1	1	0	0	0	8
hsa-miR-1343-3p	ENSG00000108679	LGALS3BP	protein_coding	chr17	-	7	0	AGO1-4,AGO2	0	0	1	1	0	0	0	8
hsa-miR-1343-3p	ENSG00000141570	CBX8	protein_coding	chr17	-	7	0	AGO1-4,AGO2	0	0	1	1	0	0	0	1
hsa-miR-1343-3p	ENSG00000141349	G6PC3	protein_coding	chr17	+	7	0	AGO1-4,AGO2	0	0	0	1	0	0	0	5
hsa-miR-1343-3p	ENSG00000108424	KPNB1	protein_coding	chr17	+	7	0	AGO1-4,AGO2	0	0	1	1	0	0	0	1
hsa-miR-1343-3p	ENSG00000173894	CBX2	protein_coding	chr17	+	7	0	AGO1-4,AGO2	0	0	1	0	0	0	0	3
hsa-miR-1343-3p	ENSG00000198858	R3HDM4	protein_coding	chr19	-	7	0	AGO2	0	0	1	0	0	0	0	9
hsa-miR-1343-3p	ENSG00000130816	DNMT1	protein_coding	chr19	-	7	0	AGO1,AGO1-4,AGO2	0	0	0	1	0	0	0	2
hsa-miR-1343-3p	ENSG00000105722	ERF	protein_coding	chr19	-	7	0	AGO1,AGO1-4,AGO2	0	0	1	1	0	1	0	4
hsa-miR-1343-3p	ENSG00000129351	ILF3	protein_coding	chr19	+	7	0	AGO1,AGO1-4,AGO2,AGO3	0	0	0	0	0	1	0	5
hsa-miR-1343-3p	ENSG00000179262	RAD23A	protein_coding	chr19	+	7	0	AGO1,AGO1-4,AGO2,AGO3	0	0	0	1	0	0	0	4
hsa-miR-1343-3p	ENSG00000160877	NACC1	protein_coding	chr19	+	7	0	AGO1-4,AGO2	0	0	1	1	0	0	0	2
hsa-miR-1343-3p	ENSG00000130402	ACTN4	protein_coding	chr19	+	7	0	AGO1-4,AGO2	0	0	1	0	0	0	0	2
hsa-miR-1343-3p	ENSG00000198925	ATG9A	protein_coding	chr2	-	7	0	AGO1-4,AGO2	0	0	1	1	0	0	0	2
hsa-miR-1343-3p	ENSG00000284820	AC068946.2	protein_coding	chr2	-	7	0	AGO1-4,AGO2	0	0	1	1	0	0	0	0
hsa-miR-1343-3p	ENSG00000115594	IL1R1	protein_coding	chr2	+	7	0	AGO1-4,AGO2	0	0	1	0	0	0	0	3
hsa-miR-1343-3p	ENSG00000170144	HNRNPA3	protein_coding	chr2	+	7	0	AGO1,AGO1-4,AGO2	0	0	1	0	0	0	0	0
hsa-miR-1343-3p	ENSG00000144580	CNOT9	protein_coding	chr2	+	7	0	AGO1-4,AGO2	0	0	1	1	0	0	0	3
hsa-miR-1343-3p	ENSG00000130147	SH3BP4	protein_coding	chr2	+	7	0	AGO1-4,AGO2	0	0	1	0	0	0	0	3
hsa-miR-1343-3p	ENSG00000166619	BLCAP	protein_coding	chr20	-	7	0	AGO1-4,AGO2	0	0	1	0	0	0	0	0
hsa-miR-1343-3p	ENSG00000124201	ZNFX1	protein_coding	chr20	-	7	1	AGO1,AGO1-4,AGO2	0	0	1	1	0	0	0	7
hsa-miR-1343-3p	ENSG00000125970	RALY	protein_coding	chr20	+	7	3	AGO1-4,AGO2	0	0	0	1	0	0	0	3
hsa-miR-1343-3p	ENSG00000101109	STK4	protein_coding	chr20	+	7	0	AGO1-4,AGO2	0	0	1	1	0	0	0	3
hsa-miR-1343-3p	ENSG00000101109	STK4	protein_coding	chr20	+	7	0	AGO1-4,AGO2	0	0	1	1	0	1	0	3
hsa-miR-1343-3p	ENSG00000182541	LIMK2	protein_coding	chr22	+	7	0	AGO1-4,AGO2	0	0	2	1	0	0	0	4
hsa-miR-1343-3p	ENSG00000114302	PRKAR2A	protein_coding	chr3	-	7	0	AGO1-4	0	0	1	1	0	0	0	0
hsa-miR-1343-3p	ENSG00000163634	THOC7	protein_coding	chr3	-	7	0	AGO1-4,AGO2	0	0	1	0	0	0	0	4
hsa-miR-1343-3p	ENSG00000163428	LRRC58	protein_coding	chr3	-	7	0	AGO1-4,AGO2	0	0	1	0	0	0	0	1
hsa-miR-1343-3p	ENSG00000173230	GOLGB1	protein_coding	chr3	-	7	0	AGO1-4,AGO2	0	0	0	1	0	0	0	3
hsa-miR-1343-3p	ENSG00000065534	MYLK	protein_coding	chr3	-	7	0	AGO1-4	0	0	0	1	0	0	0	4
hsa-miR-1343-3p	ENSG00000174748	RPL15	protein_coding	chr3	+	7	0	AGO1,AGO1-4,AGO2	0	0	1	0	0	0	0	6
hsa-miR-1343-3p	ENSG00000196526	AFAP1	protein_coding	chr4	-	7	0	AGO1-4	0	0	1	0	0	0	0	3
hsa-miR-1343-3p	ENSG00000169223	LMAN2	protein_coding	chr5	-	7	0	AGO1-4,AGO2	0	0	1	0	0	0	0	7
hsa-miR-1343-3p	ENSG00000134982	APC	protein_coding	chr5	+	7	0	AGO1-4,AGO2	0	0	0	1	0	0	0	3
hsa-miR-1343-3p	ENSG00000164244	PRRC1	protein_coding	chr5	+	7	0	AGO1-4,AGO2	0	0	1	0	0	0	0	4
hsa-miR-1343-3p	ENSG00000198833	UBE2J1	protein_coding	chr6	-	7	0	AGO1,AGO1-4,AGO2,AGO3	0	0	1	0	0	0	0	5
hsa-miR-1343-3p	ENSG00000112242	E2F3	protein_coding	chr6	+	7	0	AGO1,AGO1-4,AGO2	0	0	0	0	0	1	0	0
hsa-miR-1343-3p	ENSG00000112078	KCTD20	protein_coding	chr6	+	7	0	AGO1,AGO1-4,AGO2	0	0	0	1	0	0	0	3
hsa-miR-1343-3p	ENSG00000173214	MFSD4B	protein_coding	chr6	+	7	0	AGO1,AGO2	0	0	1	1	0	0	0	4
hsa-miR-1343-3p	ENSG00000106348	IMPDH1	protein_coding	chr7	-	7	0	AGO1-4,AGO2	0	0	0	1	0	0	0	4
hsa-miR-1343-3p	ENSG00000128567	PODXL	protein_coding	chr7	-	7	0	AGO1-4,AGO2	0	0	1	1	0	1	0	5
hsa-miR-1343-3p	ENSG00000257923	CUX1	protein_coding	chr7	+	7	0	AGO1-4,AGO2	0	0	0	0	0	1	0	4
hsa-miR-1343-3p	ENSG00000159840	ZYX	protein_coding	chr7	+	7	0	AGO1-4,AGO2	0	0	1	0	0	0	0	9
hsa-miR-1343-3p	ENSG00000003989	SLC7A2	protein_coding	chr8	+	7	0	AGO1-4	0	0	0	1	0	0	0	6
hsa-miR-1343-3p	ENSG00000198042	MAK16	protein_coding	chr8	+	7	0	AGO1,AGO1-4,AGO2	0	0	1	0	0	0	0	3
hsa-miR-1343-3p	ENSG00000188647	PTAR1	protein_coding	chr9	-	7	0	AGO2,AGO3	0	0	1	1	0	0	0	2
hsa-miR-1343-3p	ENSG00000157654	PALM2-AKAP2	protein_coding	chr9	+	7	0	AGO1-4,AGO2	0	0	1	1	0	0	0	1
hsa-miR-1343-3p	ENSG00000241978	AKAP2	protein_coding	chr9	+	7	0	AGO1-4,AGO2	0	0	1	1	0	0	0	5
hsa-miR-1343-3p	ENSG00000196924	FLNA	protein_coding	chrX	-	7	1	AGO1-4	0	0	0	1	0	0	0	6
hsa-miR-1343-3p	ENSG00000147065	MSN	protein_coding	chrX	+	7	0	AGO1-4,AGO2	0	0	1	0	0	0	0	6
hsa-miR-1343-3p	ENSG00000147140	NONO	protein_coding	chrX	+	7	0	AGO1-4	0	0	1	0	0	0	0	2
hsa-miR-1343-3p	ENSG00000123575	FAM199X	protein_coding	chrX	+	7	0	AGO1-4,AGO2	0	0	1	0	0	0	0	1
hsa-miR-1343-3p	ENSG00000162413	KLHL21	protein_coding	chr1	-	6	0	AGO1-4,AGO2	0	0	1	0	0	0	0	4
hsa-miR-1343-3p	ENSG00000134684	YARS	protein_coding	chr1	-	6	0	AGO1-4,AGO2	0	0	1	0	0	0	0	0
hsa-miR-1343-3p	ENSG00000117155	SSX2IP	protein_coding	chr1	-	6	0	AGO2	0	0	1	0	0	0	0	1
hsa-miR-1343-3p	ENSG00000163374	YY1AP1	protein_coding	chr1	-	6	0	AGO1,AGO1-4,AGO2	0	0	0	1	0	1	0	3
hsa-miR-1343-3p	ENSG00000143333	RGS16	protein_coding	chr1	-	6	1	AGO1-4,AGO2	0	0	1	1	0	0	0	4
hsa-miR-1343-3p	ENSG00000117713	ARID1A	protein_coding	chr1	+	6	1	AGO1,AGO1-4,AGO2	0	0	0	1	0	0	0	1
hsa-miR-1343-3p	ENSG00000163349	HIPK1	protein_coding	chr1	+	6	0	AGO1-4,AGO2	0	0	1	1	0	0	0	3
hsa-miR-1343-3p	ENSG00000076321	KLHL20	protein_coding	chr1	+	6	0	AGO2	0	0	1	0	0	0	0	3
hsa-miR-1343-3p	ENSG00000076321	KLHL20	protein_coding	chr1	+	6	0	AGO1,AGO1-4,AGO2	0	0	1	0	0	0	0	3
hsa-miR-1343-3p	ENSG00000150867	PIP4K2A	protein_coding	chr10	-	6	0	AGO1-4,AGO2	0	0	1	0	0	0	0	5
hsa-miR-1343-3p	ENSG00000099250	NRP1	protein_coding	chr10	-	6	0	AGO1-4,AGO2	0	0	1	0	0	0	0	7
hsa-miR-1343-3p	ENSG00000122359	ANXA11	protein_coding	chr10	-	6	0	AGO1-4,AGO2	0	0	0	1	0	0	0	9
hsa-miR-1343-3p	ENSG00000138107	ACTR1A	protein_coding	chr10	-	6	0	AGO1-4,AGO2	0	0	1	0	0	0	0	2
hsa-miR-1343-3p	ENSG00000181192	DHTKD1	protein_coding	chr10	+	6	0	AGO1-4	0	0	1	1	0	0	0	2
hsa-miR-1343-3p	ENSG00000166444	ST5	protein_coding	chr11	-	6	5	AGO1-4,AGO2	0	0	1	1	0	0	0	5
hsa-miR-1343-3p	ENSG00000166326	TRIM44	protein_coding	chr11	+	6	0	AGO1-4,AGO2	0	0	1	1	0	0	0	0
hsa-miR-1343-3p	ENSG00000166326	TRIM44	protein_coding	chr11	+	6	1	AGO1,AGO1-4,AGO3	0	0	1	1	0	0	0	0
hsa-miR-1343-3p	ENSG00000173227	SYT12	protein_coding	chr11	+	6	2	AGO1-4,AGO2	0	0	1	1	0	0	0	1
hsa-miR-1343-3p	ENSG00000173120	KDM2A	protein_coding	chr11	+	6	0	AGO1-4,AGO2	0	0	1	0	0	0	0	1
hsa-miR-1343-3p	ENSG00000085733	CTTN	protein_coding	chr11	+	6	0	AGO1-4,AGO2	0	0	1	0	0	0	0	1
hsa-miR-1343-3p	ENSG00000111642	CHD4	protein_coding	chr12	-	6	0	AGO1-4,AGO2	0	0	0	1	0	0	0	2
hsa-miR-1343-3p	ENSG00000111684	LPCAT3	protein_coding	chr12	-	6	0	AGO1,AGO1-4,AGO2	0	0	0	0	0	1	0	1
hsa-miR-1343-3p	ENSG00000167767	KRT80	protein_coding	chr12	-	6	0	AGO1-4,AGO2	0	0	1	0	0	0	0	4
hsa-miR-1343-3p	ENSG00000087448	KLHL42	protein_coding	chr12	+	6	0	AGO2	0	0	1	0	0	0	0	2
hsa-miR-1343-3p	ENSG00000066117	SMARCD1	protein_coding	chr12	+	6	0	AGO1-4,AGO2	0	0	0	1	0	0	0	2
hsa-miR-1343-3p	ENSG00000161813	LARP4	protein_coding	chr12	+	6	0	AGO1-4,AGO2	0	0	1	0	0	1	0	2
hsa-miR-1343-3p	ENSG00000065361	ERBB3	protein_coding	chr12	+	6	0	AGO1-4,AGO2	0	0	1	1	0	0	0	3
hsa-miR-1343-3p	ENSG00000139324	TMTC3	protein_coding	chr12	+	6	0	AGO1-4,AGO2	0	0	1	0	0	0	0	1
hsa-miR-1343-3p	ENSG00000100625	SIX4	protein_coding	chr14	-	6	0	AGO1,AGO1-4,AGO2	0	0	1	0	0	0	0	2
hsa-miR-1343-3p	ENSG00000006432	MAP3K9	protein_coding	chr14	-	6	0	AGO1-4,AGO2	0	0	1	1	0	0	0	1
hsa-miR-1343-3p	ENSG00000119688	ABCD4	protein_coding	chr14	-	6	0	AGO1-4,AGO2	0	0	1	1	0	0	0	3
hsa-miR-1343-3p	ENSG00000104081	BMF	protein_coding	chr15	-	6	0	AGO1,AGO2	0	0	0	1	0	0	0	2
hsa-miR-1343-3p	ENSG00000137824	RMDN3	protein_coding	chr15	-	6	0	AGO1-4,AGO2	0	0	1	0	0	0	0	4
hsa-miR-1343-3p	ENSG00000104064	GABPB1	protein_coding	chr15	-	6	0	AGO1-4,AGO2	0	0	1	1	0	1	0	1
hsa-miR-1343-3p	ENSG00000166503	HDGFL3	protein_coding	chr15	-	6	0	AGO1-4,AGO2	0	0	1	1	0	0	0	2
hsa-miR-1343-3p	ENSG00000103404	USP31	protein_coding	chr16	-	6	0	AGO1-4,AGO2	0	0	1	0	0	0	0	2
hsa-miR-1343-3p	ENSG00000050820	BCAR1	protein_coding	chr16	-	6	1	AGO1-4,AGO2	0	0	0	1	0	0	0	3
hsa-miR-1343-3p	ENSG00000007545	CRAMP1	protein_coding	chr16	+	6	0	AGO1,AGO1-4,AGO2	0	0	0	1	0	0	0	4
hsa-miR-1343-3p	ENSG00000261732	AL031708.1	protein_coding	chr16	+	6	0	AGO1,AGO1-4,AGO2	0	0	0	1	0	0	0	1
hsa-miR-1343-3p	ENSG00000206053	JPT2	protein_coding	chr16	+	6	1	AGO1-4,AGO2	0	0	1	0	0	0	0	1
hsa-miR-1343-3p	ENSG00000156860	FBRS	protein_coding	chr16	+	6	1	AGO1-4	0	0	0	0	0	1	0	3
hsa-miR-1343-3p	ENSG00000039068	CDH1	protein_coding	chr16	+	6	0	AGO1-4	0	0	0	1	0	0	0	2
hsa-miR-1343-3p	ENSG00000103194	USP10	protein_coding	chr16	+	6	0	AGO1-4,AGO2	0	0	0	1	0	0	0	3
hsa-miR-1343-3p	ENSG00000178999	AURKB	protein_coding	chr17	-	6	0	AGO1,AGO1-4,AGO2	0	0	1	0	0	0	0	4
hsa-miR-1343-3p	ENSG00000012048	BRCA1	protein_coding	chr17	-	6	0	AGO1,AGO2	0	0	1	0	0	0	0	3
hsa-miR-1343-3p	ENSG00000108854	SMURF2	protein_coding	chr17	-	6	0	AGO1-4,AGO2	0	0	1	0	0	0	0	2
hsa-miR-1343-3p	ENSG00000177885	GRB2	protein_coding	chr17	-	6	0	AGO1-4,AGO2	0	0	1	0	0	0	0	1
hsa-miR-1343-3p	ENSG00000141349	G6PC3	protein_coding	chr17	+	6	0	AGO1,AGO1-4,AGO2	0	0	0	1	0	0	0	5
hsa-miR-1343-3p	ENSG00000108439	PNPO	protein_coding	chr17	+	6	1	AGO1-4,AGO2	0	0	1	0	0	0	0	2
hsa-miR-1343-3p	ENSG00000046604	DSG2	protein_coding	chr18	+	6	0	AGO1-4,AGO2	0	0	1	1	0	0	0	3
hsa-miR-1343-3p	ENSG00000182087	TMEM259	protein_coding	chr19	-	6	0	AGO1-4,AGO2	0	0	0	1	0	0	0	6
hsa-miR-1343-3p	ENSG00000088247	KHSRP	protein_coding	chr19	-	6	1	AGO2	0	0	1	0	0	0	0	1
hsa-miR-1343-3p	ENSG00000213024	NUP62	protein_coding	chr19	-	6	1	AGO1-4,AGO2	0	0	0	1	0	0	0	1
hsa-miR-1343-3p	ENSG00000227500	SCAMP4	protein_coding	chr19	+	6	0	AGO1-4,AGO2	0	0	1	0	0	0	0	5
hsa-miR-1343-3p	ENSG00000141905	NFIC	protein_coding	chr19	+	6	0	AGO1,AGO1-4,AGO2	0	0	0	1	0	0	0	4
hsa-miR-1343-3p	ENSG00000167461	RAB8A	protein_coding	chr19	+	6	0	AGO1-4,AGO2	0	0	1	0	0	0	0	7
hsa-miR-1343-3p	ENSG00000142252	GEMIN7	protein_coding	chr19	+	6	1	AGO1,AGO1-4,AGO2	0	0	1	1	0	0	0	3
hsa-miR-1343-3p	ENSG00000084733	RAB10	protein_coding	chr2	+	6	0	AGO1-4,AGO2	0	0	0	0	0	1	0	5
hsa-miR-1343-3p	ENSG00000162878	PKDCC	protein_coding	chr2	+	6	0	AGO1-4,AGO2	0	0	1	0	0	0	0	3
hsa-miR-1343-3p	ENSG00000211460	TSN	protein_coding	chr2	+	6	0	AGO1-4	0	0	1	0	0	0	0	3
hsa-miR-1343-3p	ENSG00000127838	PNKD	protein_coding	chr2	+	6	0	AGO1-4,AGO2	0	0	0	0	0	1	0	2
hsa-miR-1343-3p	ENSG00000149639	SOGA1	protein_coding	chr20	-	6	0	AGO1-4,AGO2	0	0	1	1	0	0	0	1
hsa-miR-1343-3p	ENSG00000142166	IFNAR1	protein_coding	chr21	+	6	1	AGO1-4,AGO2	0	0	1	1	0	0	0	5
hsa-miR-1343-3p	ENSG00000157557	ETS2	protein_coding	chr21	+	6	0	AGO1-4,AGO2	0	0	1	1	0	0	0	6
hsa-miR-1343-3p	ENSG00000160208	RRP1B	protein_coding	chr21	+	6	0	AGO1-4,AGO2	0	0	1	0	0	0	0	2
hsa-miR-1343-3p	ENSG00000100030	MAPK1	protein_coding	chr22	-	6	0	AGO1-4,AGO2	0	0	0	1	0	0	0	1
hsa-miR-1343-3p	ENSG00000075275	CELSR1	protein_coding	chr22	-	6	0	AGO1-4,AGO2	0	0	1	2	0	0	0	4
hsa-miR-1343-3p	ENSG00000189060	H1F0	protein_coding	chr22	+	6	1	AGO1,AGO1-4,AGO2	0	0	1	1	0	0	0	1
hsa-miR-1343-3p	ENSG00000157020	SEC13	protein_coding	chr3	-	6	0	AGO1-4,AGO2	0	0	1	0	0	0	0	4
hsa-miR-1343-3p	ENSG00000132155	RAF1	protein_coding	chr3	-	6	0	AGO1-4,AGO2	0	0	1	0	0	1	0	2
hsa-miR-1343-3p	ENSG00000134109	EDEM1	protein_coding	chr3	+	6	0	AGO1-4,AGO2	0	0	1	0	0	0	0	2
hsa-miR-1343-3p	ENSG00000144791	LIMD1	protein_coding	chr3	+	6	1	AGO1,AGO2	0	0	1	1	0	0	0	4
hsa-miR-1343-3p	ENSG00000114529	C3orf52	protein_coding	chr3	+	6	0	AGO2	0	0	1	1	0	0	0	1
hsa-miR-1343-3p	ENSG00000175166	PSMD2	protein_coding	chr3	+	6	0	AGO1,AGO1-4	0	0	0	1	0	0	0	4
hsa-miR-1343-3p	ENSG00000113739	STC2	protein_coding	chr5	-	6	0	AGO1-4,AGO2	0	0	1	0	0	0	0	3
hsa-miR-1343-3p	ENSG00000172795	DCP2	protein_coding	chr5	+	6	0	AGO1-4,AGO2	0	0	1	0	0	0	0	2
hsa-miR-1343-3p	ENSG00000155506	LARP1	protein_coding	chr5	+	6	0	AGO1-4,AGO2	0	0	1	1	0	0	0	1
hsa-miR-1343-3p	ENSG00000112667	DNPH1	protein_coding	chr6	-	6	0	AGO1-4,AGO2	0	0	1	0	0	0	0	5
hsa-miR-1343-3p	ENSG00000065308	TRAM2	protein_coding	chr6	-	6	0	AGO1-4,AGO2	0	0	1	0	0	0	0	5
hsa-miR-1343-3p	ENSG00000204568	MRPS18B	protein_coding	chr6	+	6	0	AGO1,AGO1-4,AGO2	0	0	1	1	0	0	0	2
hsa-miR-1343-3p	ENSG00000170852	KBTBD2	protein_coding	chr7	-	6	0	AGO1-4,AGO2	0	0	1	1	0	1	0	4
hsa-miR-1343-3p	ENSG00000158604	TMED4	protein_coding	chr7	-	6	0	AGO1-4,AGO2	0	0	1	0	0	0	0	3
hsa-miR-1343-3p	ENSG00000127922	SEM1	protein_coding	chr7	-	6	0	AGO1,AGO1-4,AGO2	0	0	1	0	0	0	0	3
hsa-miR-1343-3p	ENSG00000106244	PDAP1	protein_coding	chr7	-	6	0	AGO1-4,AGO2	0	0	1	1	0	0	0	2
hsa-miR-1343-3p	ENSG00000136295	TTYH3	protein_coding	chr7	+	6	0	AGO1-4,AGO2	0	0	1	0	0	1	0	4
hsa-miR-1343-3p	ENSG00000189143	CLDN4	protein_coding	chr7	+	6	0	AGO1-4,AGO2	0	0	1	0	0	0	0	4
hsa-miR-1343-3p	ENSG00000169398	PTK2	protein_coding	chr8	-	6	2	AGO1-4,AGO2	0	0	1	1	0	0	0	2
hsa-miR-1343-3p	ENSG00000003989	SLC7A2	protein_coding	chr8	+	6	0	AGO1-4,AGO2	0	0	1	1	0	0	0	6
hsa-miR-1343-3p	ENSG00000126882	FAM78A	protein_coding	chr9	-	6	0	AGO1-4,AGO2	0	0	1	0	0	0	0	5
hsa-miR-1343-3p	ENSG00000238227	TMEM250	protein_coding	chr9	-	6	0	AGO1-4,AGO2	0	0	1	0	0	0	0	3
hsa-miR-1343-3p	ENSG00000165724	ZMYND19	protein_coding	chr9	-	6	0	AGO1-4,AGO2	0	0	1	0	0	0	0	2
hsa-miR-1343-3p	ENSG00000106723	SPIN1	protein_coding	chr9	+	6	0	AGO1-4,AGO2	0	0	1	0	0	0	0	2
hsa-miR-1343-3p	ENSG00000212747	RTL8B	protein_coding	chrX	-	6	0	AGO1-4	0	0	0	0	0	1	0	4
hsa-miR-1343-3p	ENSG00000102225	CDK16	protein_coding	chrX	+	6	0	AGO1,AGO2,AGO3	0	0	0	0	0	1	0	2
hsa-miR-1343-3p	ENSG00000008130	NADK	protein_coding	chr1	-	5	0	AGO1,AGO2,AGO3	0	0	1	0	0	0	0	1
hsa-miR-1343-3p	ENSG00000116237	ICMT	protein_coding	chr1	-	5	0	AGO1-4,AGO2	0	0	1	0	0	0	0	1
hsa-miR-1343-3p	ENSG00000116649	SRM	protein_coding	chr1	-	5	0	AGO1-4,AGO2	0	0	1	0	0	0	0	3
hsa-miR-1343-3p	ENSG00000198793	MTOR	protein_coding	chr1	-	5	2	AGO1-4,AGO2	0	0	1	1	0	1	0	1
hsa-miR-1343-3p	ENSG00000162496	DHRS3	protein_coding	chr1	-	5	0	AGO1-4,AGO2	0	0	1	0	0	0	0	3
hsa-miR-1343-3p	ENSG00000169991	IFFO2	protein_coding	chr1	-	5	0	AGO2	0	0	1	0	0	0	0	3
hsa-miR-1343-3p	ENSG00000116922	C1orf109	protein_coding	chr1	-	5	0	AGO1,AGO1-4,AGO2	0	0	1	0	0	0	0	1
hsa-miR-1343-3p	ENSG00000143401	ANP32E	protein_coding	chr1	-	5	0	AGO1,AGO1-4,AGO2	0	0	1	1	0	0	0	3
hsa-miR-1343-3p	ENSG00000198952	SMG5	protein_coding	chr1	-	5	1	AGO1,AGO1-4,AGO2	0	0	1	1	0	0	0	0
hsa-miR-1343-3p	ENSG00000198952	SMG5	protein_coding	chr1	-	5	0	AGO1-4,AGO2	0	0	1	1	0	0	0	0
hsa-miR-1343-3p	ENSG00000163468	CCT3	protein_coding	chr1	-	5	0	AGO1-4,AGO2	0	0	0	1	0	0	0	2
hsa-miR-1343-3p	ENSG00000158711	ELK4	protein_coding	chr1	-	5	0	AGO1-4,AGO2	0	0	1	0	0	0	0	4
hsa-miR-1343-3p	ENSG00000143126	CELSR2	protein_coding	chr1	+	5	0	AGO1-4,AGO2	0	0	1	1	0	1	0	2
hsa-miR-1343-3p	ENSG00000143126	CELSR2	protein_coding	chr1	+	5	0	AGO1-4,AGO2	0	0	1	1	0	1	0	2
hsa-miR-1343-3p	ENSG00000163349	HIPK1	protein_coding	chr1	+	5	1	AGO1-4,AGO2	0	0	1	1	0	0	0	3
hsa-miR-1343-3p	ENSG00000116128	BCL9	protein_coding	chr1	+	5	0	AGO1-4,AGO2	0	0	1	1	0	0	0	2
hsa-miR-1343-3p	ENSG00000135862	LAMC1	protein_coding	chr1	+	5	0	AGO1-4,AGO2	0	0	1	0	0	0	0	2
hsa-miR-1343-3p	ENSG00000150867	PIP4K2A	protein_coding	chr10	-	5	0	AGO1-4,AGO2	0	0	1	0	0	0	0	5
hsa-miR-1343-3p	ENSG00000107566	ERLIN1	protein_coding	chr10	-	5	0	AGO1-4,AGO2	0	0	1	1	0	0	0	3
hsa-miR-1343-3p	ENSG00000148426	PROSER2	protein_coding	chr10	+	5	0	AGO1,AGO2	0	0	1	0	0	0	0	5
hsa-miR-1343-3p	ENSG00000152778	IFIT5	protein_coding	chr10	+	5	0	AGO2	0	0	1	1	0	0	0	7
hsa-miR-1343-3p	ENSG00000108055	SMC3	protein_coding	chr10	+	5	0	AGO1-4,AGO2	0	0	0	1	0	0	0	1
hsa-miR-1343-3p	ENSG00000205531	NAP1L4	protein_coding	chr11	-	5	0	AGO1-4,AGO2	0	0	1	0	0	0	0	1
hsa-miR-1343-3p	ENSG00000149115	TNKS1BP1	protein_coding	chr11	-	5	0	AGO1-4,AGO2	0	0	0	1	0	0	0	4
hsa-miR-1343-3p	ENSG00000149115	TNKS1BP1	protein_coding	chr11	-	5	0	AGO1-4,AGO2	0	0	0	1	0	0	0	4
hsa-miR-1343-3p	ENSG00000156603	MED19	protein_coding	chr11	-	5	0	AGO1-4,AGO2	0	0	1	0	0	0	0	5
hsa-miR-1343-3p	ENSG00000156603	MED19	protein_coding	chr11	-	5	0	AGO1,AGO1-4,AGO2	0	0	1	0	0	0	0	5
hsa-miR-1343-3p	ENSG00000174804	FZD4	protein_coding	chr11	-	5	0	AGO1-4	0	0	1	0	0	0	0	3
hsa-miR-1343-3p	ENSG00000186174	BCL9L	protein_coding	chr11	-	5	0	AGO1-4	0	0	1	1	0	1	0	3
hsa-miR-1343-3p	ENSG00000186174	BCL9L	protein_coding	chr11	-	5	0	AGO1-4	0	0	1	1	0	0	0	3
hsa-miR-1343-3p	ENSG00000196323	ZBTB44	protein_coding	chr11	-	5	0	AGO1,AGO2	0	0	1	0	0	0	0	0
hsa-miR-1343-3p	ENSG00000173120	KDM2A	protein_coding	chr11	+	5	0	AGO1-4,AGO2	0	0	1	0	0	0	0	1
hsa-miR-1343-3p	ENSG00000094916	CBX5	protein_coding	chr12	-	5	1	AGO1-4,AGO2	0	0	1	1	0	0	0	1
hsa-miR-1343-3p	ENSG00000161638	ITGA5	protein_coding	chr12	-	5	0	AGO1-4,AGO2	0	0	1	1	0	0	0	3
hsa-miR-1343-3p	ENSG00000082805	ERC1	protein_coding	chr12	+	5	0	AGO1,AGO1-4,AGO2	0	0	1	1	0	0	0	2
hsa-miR-1343-3p	ENSG00000066117	SMARCD1	protein_coding	chr12	+	5	0	AGO1-4,AGO2	0	0	0	1	0	0	0	2
hsa-miR-1343-3p	ENSG00000166986	MARS	protein_coding	chr12	+	5	0	AGO1,AGO1-4	0	0	0	1	0	0	0	4
hsa-miR-1343-3p	ENSG00000111445	RFC5	protein_coding	chr12	+	5	0	AGO1-4,AGO2	0	0	1	0	0	0	0	0
hsa-miR-1343-3p	ENSG00000110917	MLEC	protein_coding	chr12	+	5	0	AGO1-4,AGO2	0	0	1	1	0	0	0	4
hsa-miR-1343-3p	ENSG00000110917	MLEC	protein_coding	chr12	+	5	0	AGO1-4,AGO2	0	0	1	1	0	0	0	4
hsa-miR-1343-3p	ENSG00000110917	MLEC	protein_coding	chr12	+	5	0	AGO1-4,AGO2	0	0	1	2	0	0	0	4
hsa-miR-1343-3p	ENSG00000110917	MLEC	protein_coding	chr12	+	5	0	AGO1-4,AGO2	0	0	1	0	0	0	0	4
hsa-miR-1343-3p	ENSG00000086598	TMED2	protein_coding	chr12	+	5	0	AGO1,AGO1-4	0	0	1	0	0	0	0	4
hsa-miR-1343-3p	ENSG00000136143	SUCLA2	protein_coding	chr13	-	5	0	AGO1-4,AGO2	0	0	0	1	0	0	0	5
hsa-miR-1343-3p	ENSG00000119682	AREL1	protein_coding	chr14	-	5	0	AGO1-4,AGO2	0	0	0	1	0	0	0	0
hsa-miR-1343-3p	ENSG00000100596	SPTLC2	protein_coding	chr14	-	5	0	AGO1-4	0	0	1	1	0	0	0	3
hsa-miR-1343-3p	ENSG00000119720	NRDE2	protein_coding	chr14	-	5	0	AGO1-4,AGO2	0	0	0	1	0	0	0	2
hsa-miR-1343-3p	ENSG00000092203	TOX4	protein_coding	chr14	+	5	0	AGO1-4,AGO2	0	0	1	1	0	0	0	2
hsa-miR-1343-3p	ENSG00000032219	ARID4A	protein_coding	chr14	+	5	0	AGO1-4,AGO2	0	0	1	0	0	0	0	4
hsa-miR-1343-3p	ENSG00000100647	SUSD6	protein_coding	chr14	+	5	0	AGO2	0	0	1	0	0	1	0	4
hsa-miR-1343-3p	ENSG00000119723	COQ6	protein_coding	chr14	+	5	0	AGO1-4,AGO2	0	0	1	0	0	0	0	3
hsa-miR-1343-3p	ENSG00000165898	ISCA2	protein_coding	chr14	+	5	0	AGO1-4,AGO2	0	0	1	1	0	0	0	6
hsa-miR-1343-3p	ENSG00000140044	JDP2	protein_coding	chr14	+	5	0	AGO1-4,AGO2	0	0	1	0	0	0	0	3
hsa-miR-1343-3p	ENSG00000074410	CA12	protein_coding	chr15	-	5	0	AGO1-4	0	0	1	0	0	0	0	8
hsa-miR-1343-3p	ENSG00000183496	MEX3B	protein_coding	chr15	-	5	0	AGO2	0	0	1	0	0	0	0	2
hsa-miR-1343-3p	ENSG00000140632	GLYR1	protein_coding	chr16	-	5	0	AGO1-4,AGO2	0	0	0	0	0	1	0	2
hsa-miR-1343-3p	ENSG00000135720	DYNC1LI2	protein_coding	chr16	-	5	0	AGO1-4,AGO2	0	0	1	0	0	1	0	2
hsa-miR-1343-3p	ENSG00000050820	BCAR1	protein_coding	chr16	-	5	0	AGO1-4,AGO2	0	0	1	1	0	0	0	3
hsa-miR-1343-3p	ENSG00000050820	BCAR1	protein_coding	chr16	-	5	1	AGO1-4	0	0	0	1	0	0	0	3
hsa-miR-1343-3p	ENSG00000172366	MCRIP2	protein_coding	chr16	+	5	0	AGO1-4,AGO2	0	0	0	1	0	0	0	7
hsa-miR-1343-3p	ENSG00000118900	UBN1	protein_coding	chr16	+	5	0	AGO1,AGO1-4,AGO2	0	0	1	0	0	0	0	1
hsa-miR-1343-3p	ENSG00000176953	NFATC2IP	protein_coding	chr16	+	5	0	AGO1,AGO1-4,AGO2	0	0	1	1	0	0	0	2
hsa-miR-1343-3p	ENSG00000103549	RNF40	protein_coding	chr16	+	5	0	AGO2	0	0	1	1	0	0	0	2
hsa-miR-1343-3p	ENSG00000125149	C16orf70	protein_coding	chr16	+	5	0	AGO1-4,AGO2	0	0	1	1	0	0	0	1
hsa-miR-1343-3p	ENSG00000102908	NFAT5	protein_coding	chr16	+	5	0	AGO1,AGO1-4,AGO2	0	0	0	1	0	0	0	3
hsa-miR-1343-3p	ENSG00000102908	NFAT5	protein_coding	chr16	+	5	0	AGO1-4,AGO2	0	0	0	1	0	0	0	3
hsa-miR-1343-3p	ENSG00000005100	DHX33	protein_coding	chr17	-	5	0	AGO1-4,AGO2	0	0	1	0	0	0	0	4
hsa-miR-1343-3p	ENSG00000132589	FLOT2	protein_coding	chr17	-	5	0	AGO1-4,AGO2	0	0	1	0	0	0	0	4
hsa-miR-1343-3p	ENSG00000087152	ATXN7L3	protein_coding	chr17	-	5	0	AGO1-4,AGO2	0	0	1	1	0	0	0	1
hsa-miR-1343-3p	ENSG00000087152	ATXN7L3	protein_coding	chr17	-	5	0	AGO1-4,AGO2	0	0	1	1	0	1	0	1
hsa-miR-1343-3p	ENSG00000008283	CYB561	protein_coding	chr17	-	5	0	AGO1-4	0	0	1	0	0	0	0	2
hsa-miR-1343-3p	ENSG00000177885	GRB2	protein_coding	chr17	-	5	0	AGO1-4,AGO2	0	0	1	0	0	0	0	1
hsa-miR-1343-3p	ENSG00000108679	LGALS3BP	protein_coding	chr17	-	5	0	AGO1-4,AGO2	0	0	1	1	0	0	0	8
hsa-miR-1343-3p	ENSG00000141551	CSNK1D	protein_coding	chr17	-	5	0	AGO1-4,AGO2	0	0	1	0	0	0	0	2
hsa-miR-1343-3p	ENSG00000276234	TADA2A	protein_coding	chr17	+	5	0	AGO1-4,AGO2	0	0	1	1	0	0	0	4
hsa-miR-1343-3p	ENSG00000002834	LASP1	protein_coding	chr17	+	5	0	AGO1-4,AGO2	0	0	1	1	0	0	0	3
hsa-miR-1343-3p	ENSG00000171475	WIPF2	protein_coding	chr17	+	5	1	AGO1,AGO2,AGO3	0	0	1	0	0	0	0	0
hsa-miR-1343-3p	ENSG00000264364	DYNLL2	protein_coding	chr17	+	5	0	AGO1-4	0	0	1	0	0	0	0	0
hsa-miR-1343-3p	ENSG00000167280	ENGASE	protein_coding	chr17	+	5	0	AGO1-4,AGO2	0	0	0	1	0	0	0	3
hsa-miR-1343-3p	ENSG00000101654	RNMT	protein_coding	chr18	+	5	0	AGO1-4	0	0	1	0	0	0	0	3
hsa-miR-1343-3p	ENSG00000071655	MBD3	protein_coding	chr19	-	5	0	AGO1-4,AGO2	0	0	1	0	0	0	0	2
hsa-miR-1343-3p	ENSG00000105011	ASF1B	protein_coding	chr19	-	5	0	AGO1-4,AGO2	0	0	1	0	0	0	0	3
hsa-miR-1343-3p	ENSG00000141867	BRD4	protein_coding	chr19	-	5	0	AGO1,AGO1-4,AGO2	0	0	0	0	0	1	0	2
hsa-miR-1343-3p	ENSG00000213024	NUP62	protein_coding	chr19	-	5	0	AGO1-4,AGO2	0	0	1	0	0	0	0	1
hsa-miR-1343-3p	ENSG00000071626	DAZAP1	protein_coding	chr19	+	5	5	AGO1,AGO1-4,AGO2	0	0	1	0	0	0	0	3
hsa-miR-1343-3p	ENSG00000227500	SCAMP4	protein_coding	chr19	+	5	0	AGO1-4,AGO2	0	0	1	0	0	0	0	5
hsa-miR-1343-3p	ENSG00000141905	NFIC	protein_coding	chr19	+	5	0	AGO1-4,AGO2,AGO3	0	0	1	1	0	0	0	4
hsa-miR-1343-3p	ENSG00000142453	CARM1	protein_coding	chr19	+	5	2	AGO1-4,AGO2	0	0	0	0	0	1	0	4
hsa-miR-1343-3p	ENSG00000167461	RAB8A	protein_coding	chr19	+	5	0	AGO1-4	0	0	1	0	0	0	0	7
hsa-miR-1343-3p	ENSG00000168887	C2orf68	protein_coding	chr2	-	5	0	AGO1-4,AGO2	0	0	1	1	0	0	0	1
hsa-miR-1343-3p	ENSG00000153094	BCL2L11	protein_coding	chr2	+	5	0	AGO1-4,AGO2	0	0	1	0	0	0	0	1
hsa-miR-1343-3p	ENSG00000125875	TBC1D20	protein_coding	chr20	-	5	0	AGO1-4,AGO2	0	0	1	0	0	0	0	2
hsa-miR-1343-3p	ENSG00000197183	NOL4L	protein_coding	chr20	-	5	0	AGO1-4,AGO2	0	0	1	0	0	0	0	2
hsa-miR-1343-3p	ENSG00000124177	CHD6	protein_coding	chr20	-	5	0	AGO1-4,AGO2	0	0	0	1	0	0	0	2
hsa-miR-1343-3p	ENSG00000196700	ZNF512B	protein_coding	chr20	-	5	0	AGO1-4,AGO2	0	0	0	1	0	0	0	2
hsa-miR-1343-3p	ENSG00000101199	ARFGAP1	protein_coding	chr20	+	5	0	AGO1-4,AGO2	0	0	1	0	0	0	0	1
hsa-miR-1343-3p	ENSG00000173276	ZBTB21	protein_coding	chr21	-	5	0	AGO1,AGO1-4,AGO2	0	0	1	0	0	0	0	3
hsa-miR-1343-3p	ENSG00000198951	NAGA	protein_coding	chr22	-	5	0	AGO1-4,AGO2	0	0	1	1	0	0	0	4
hsa-miR-1343-3p	ENSG00000169635	HIC2	protein_coding	chr22	+	5	0	AGO1-4,AGO2	0	0	0	0	0	1	0	1
hsa-miR-1343-3p	ENSG00000182541	LIMK2	protein_coding	chr22	+	5	0	AGO1-4,AGO2	0	0	1	1	0	1	0	4
hsa-miR-1343-3p	ENSG00000100234	TIMP3	protein_coding	chr22	+	5	0	AGO1-4,AGO2	0	0	1	0	0	0	0	5
hsa-miR-1343-3p	ENSG00000186951	PPARA	protein_coding	chr22	+	5	0	AGO1-4,AGO2	0	0	1	1	0	0	0	2
hsa-miR-1343-3p	ENSG00000131368	MRPS25	protein_coding	chr3	-	5	0	AGO1-4,AGO2	0	0	1	0	0	0	0	3
hsa-miR-1343-3p	ENSG00000144655	CSRNP1	protein_coding	chr3	-	5	0	AGO1-4,AGO2	0	0	0	1	0	1	0	5
hsa-miR-1343-3p	ENSG00000114251	WNT5A	protein_coding	chr3	-	5	0	AGO1,AGO1-4,AGO2	0	0	1	0	0	1	0	4
hsa-miR-1343-3p	ENSG00000114019	AMOTL2	protein_coding	chr3	-	5	0	AGO1-4	0	0	1	1	0	0	0	4
hsa-miR-1343-3p	ENSG00000169908	TM4SF1	protein_coding	chr3	-	5	0	AGO1-4,AGO2	0	0	1	0	0	0	0	9
hsa-miR-1343-3p	ENSG00000134109	EDEM1	protein_coding	chr3	+	5	0	AGO1-4,AGO2	0	0	1	0	0	0	0	2
hsa-miR-1343-3p	ENSG00000172939	OXSR1	protein_coding	chr3	+	5	0	AGO1-4,AGO2	0	0	1	1	0	0	0	3
hsa-miR-1343-3p	ENSG00000011376	LARS2	protein_coding	chr3	+	5	0	AGO1-4,AGO2	0	0	1	0	0	0	0	1
hsa-miR-1343-3p	ENSG00000073111	MCM2	protein_coding	chr3	+	5	1	AGO1,AGO1-4,AGO2	0	0	0	1	0	0	0	2
hsa-miR-1343-3p	ENSG00000152492	CCDC50	protein_coding	chr3	+	5	0	AGO1,AGO2,AGO3	0	0	1	0	0	0	0	6
hsa-miR-1343-3p	ENSG00000033178	UBA6	protein_coding	chr4	-	5	0	AGO1-4,AGO2	0	0	1	0	0	0	0	4
hsa-miR-1343-3p	ENSG00000145391	SETD7	protein_coding	chr4	-	5	0	AGO1-4,AGO2	0	0	1	0	0	0	0	7
hsa-miR-1343-3p	ENSG00000177058	SLC38A9	protein_coding	chr5	-	5	0	AGO1-4,AGO2	0	0	1	0	0	0	0	5
hsa-miR-1343-3p	ENSG00000120137	PANK3	protein_coding	chr5	-	5	0	AGO1,AGO1-4,AGO2	0	0	1	1	0	0	0	1
hsa-miR-1343-3p	ENSG00000178409	BEND3	protein_coding	chr6	-	5	1	AGO1-4,AGO2	0	0	1	1	0	1	0	2
hsa-miR-1343-3p	ENSG00000080546	SESN1	protein_coding	chr6	-	5	0	AGO1-4,AGO2	0	0	1	1	0	1	0	2
hsa-miR-1343-3p	ENSG00000182952	HMGN4	protein_coding	chr6	+	5	0	AGO1-4,AGO2	0	0	1	1	0	0	0	5
hsa-miR-1343-3p	ENSG00000112658	SRF	protein_coding	chr6	+	5	0	AGO1-4,AGO2	0	0	0	1	0	1	0	2
hsa-miR-1343-3p	ENSG00000112715	VEGFA	protein_coding	chr6	+	5	0	AGO1-4	0	0	1	0	0	1	0	2
hsa-miR-1343-3p	ENSG00000188994	ZNF292	protein_coding	chr6	+	5	0	AGO1-4,AGO2	0	0	1	0	0	0	0	1
hsa-miR-1343-3p	ENSG00000185127	C6orf120	protein_coding	chr6	+	5	0	AGO1-4,AGO2	0	0	1	0	0	0	0	2
hsa-miR-1343-3p	ENSG00000127946	HIP1	protein_coding	chr7	-	5	0	AGO1-4,AGO2	0	0	1	1	0	0	0	2
hsa-miR-1343-3p	ENSG00000106244	PDAP1	protein_coding	chr7	-	5	0	AGO1-4,AGO2	0	0	1	1	0	0	0	2
hsa-miR-1343-3p	ENSG00000128567	PODXL	protein_coding	chr7	-	5	0	AGO1,AGO2	0	0	1	1	0	0	0	5
hsa-miR-1343-3p	ENSG00000128567	PODXL	protein_coding	chr7	-	5	0	AGO1-4,AGO2	0	0	0	1	0	0	0	5
hsa-miR-1343-3p	ENSG00000136295	TTYH3	protein_coding	chr7	+	5	0	AGO1-4,AGO2	0	0	1	0	0	0	0	4
hsa-miR-1343-3p	ENSG00000136295	TTYH3	protein_coding	chr7	+	5	0	AGO1-4,AGO2	0	0	1	0	0	0	0	4
hsa-miR-1343-3p	ENSG00000122550	KLHL7	protein_coding	chr7	+	5	0	AGO1,AGO1-4,AGO2	0	0	0	1	0	0	0	3
hsa-miR-1343-3p	ENSG00000146648	EGFR	protein_coding	chr7	+	5	0	AGO1-4,AGO2	0	0	1	0	0	0	0	4
hsa-miR-1343-3p	ENSG00000146648	EGFR	protein_coding	chr7	+	5	0	AGO1-4,AGO2	0	0	1	0	0	0	0	4
hsa-miR-1343-3p	ENSG00000189143	CLDN4	protein_coding	chr7	+	5	0	AGO1-4,AGO2	0	0	1	0	0	0	0	4
hsa-miR-1343-3p	ENSG00000106144	CASP2	protein_coding	chr7	+	5	2	AGO1,AGO2	0	0	1	0	0	0	0	2
hsa-miR-1343-3p	ENSG00000153317	ASAP1	protein_coding	chr8	-	5	0	AGO1,AGO1-4,AGO2	0	0	0	2	0	0	0	2
hsa-miR-1343-3p	ENSG00000155097	ATP6V1C1	protein_coding	chr8	+	5	0	AGO1,AGO1-4,AGO2	0	0	1	0	0	0	0	2
hsa-miR-1343-3p	ENSG00000165271	NOL6	protein_coding	chr9	-	5	1	AGO1-4	0	0	1	1	0	0	0	3
hsa-miR-1343-3p	ENSG00000119138	KLF9	protein_coding	chr9	-	5	0	AGO1-4,AGO2	0	0	1	1	0	0	0	6
hsa-miR-1343-3p	ENSG00000070214	SLC44A1	protein_coding	chr9	+	5	0	AGO1-4,AGO2	0	0	1	0	0	1	0	3
hsa-miR-1343-3p	ENSG00000136807	CDK9	protein_coding	chr9	+	5	0	AGO1-4,AGO2	0	0	1	0	0	0	0	4
hsa-miR-1343-3p	ENSG00000107021	TBC1D13	protein_coding	chr9	+	5	0	AGO1-4,AGO2	0	0	0	1	0	0	0	1
hsa-miR-1343-3p	ENSG00000130723	PRRC2B	protein_coding	chr9	+	5	0	AGO1-4,AGO2	0	0	1	0	0	0	0	0
hsa-miR-1343-3p	ENSG00000131263	RLIM	protein_coding	chrX	-	5	0	AGO1-4,AGO2	0	0	1	0	0	0	0	0
hsa-miR-1343-3p	ENSG00000165288	BRWD3	protein_coding	chrX	-	5	0	AGO1-4,AGO2	0	0	1	0	0	0	0	3
hsa-miR-1343-3p	ENSG00000169188	APEX2	protein_coding	chrX	+	5	0	AGO1-4,AGO2	0	0	1	0	0	0	0	2
hsa-miR-1343-3p	ENSG00000101966	XIAP	protein_coding	chrX	+	5	0	AGO1,AGO2	0	0	1	0	0	0	0	1
hsa-miR-1343-3p	ENSG00000008130	NADK	protein_coding	chr1	-	4	0	AGO1-4,AGO2	0	0	1	0	0	0	0	1
hsa-miR-1343-3p	ENSG00000116198	CEP104	protein_coding	chr1	-	4	0	AGO1-4	0	0	1	0	0	0	0	1
hsa-miR-1343-3p	ENSG00000163866	SMIM12	protein_coding	chr1	-	4	0	AGO1-4,AGO2	0	0	1	0	0	0	0	3
hsa-miR-1343-3p	ENSG00000155366	RHOC	protein_coding	chr1	-	4	0	AGO1-4	0	0	0	1	0	0	0	7
hsa-miR-1343-3p	ENSG00000155380	SLC16A1	protein_coding	chr1	-	4	0	AGO1-4,AGO2	0	0	1	0	0	0	0	2
hsa-miR-1343-3p	ENSG00000178104	PDE4DIP	protein_coding	chr1	-	4	0	AGO1-4	0	0	0	1	0	0	0	2
hsa-miR-1343-3p	ENSG00000122497	NBPF14	protein_coding	chr1	-	4	2	AGO1-4	0	0	1	1	0	0	0	0
hsa-miR-1343-3p	ENSG00000184678	HIST2H2BE	protein_coding	chr1	-	4	0	AGO1,AGO1-4,AGO2	0	0	1	0	0	0	0	0
hsa-miR-1343-3p	ENSG00000163374	YY1AP1	protein_coding	chr1	-	4	0	AGO1-4,AGO2	0	0	0	1	0	0	0	3
hsa-miR-1343-3p	ENSG00000143622	RIT1	protein_coding	chr1	-	4	0	AGO1-4,AGO2	0	0	1	1	0	0	0	3
hsa-miR-1343-3p	ENSG00000000457	SCYL3	protein_coding	chr1	-	4	0	AGO1-4,AGO2	0	0	1	1	0	0	0	3
hsa-miR-1343-3p	ENSG00000117222	RBBP5	protein_coding	chr1	-	4	0	AGO1-4	0	0	1	1	0	0	0	3
hsa-miR-1343-3p	ENSG00000158711	ELK4	protein_coding	chr1	-	4	0	AGO1-4,AGO2	0	0	1	0	0	0	0	4
hsa-miR-1343-3p	ENSG00000135766	EGLN1	protein_coding	chr1	-	4	1	AGO1,AGO2	0	0	1	0	0	0	0	2
hsa-miR-1343-3p	ENSG00000117713	ARID1A	protein_coding	chr1	+	4	0	AGO1-4	0	0	0	1	0	0	0	1
hsa-miR-1343-3p	ENSG00000025800	KPNA6	protein_coding	chr1	+	4	0	AGO1-4,AGO2	0	0	1	1	0	0	0	1
hsa-miR-1343-3p	ENSG00000025800	KPNA6	protein_coding	chr1	+	4	0	AGO1-4,AGO2	0	0	1	1	0	0	0	1
hsa-miR-1343-3p	ENSG00000160094	ZNF362	protein_coding	chr1	+	4	0	AGO2	0	0	1	0	0	1	0	0
hsa-miR-1343-3p	ENSG00000160094	ZNF362	protein_coding	chr1	+	4	0	AGO1-4,AGO2	0	0	1	0	0	1	0	0
hsa-miR-1343-3p	ENSG00000116128	BCL9	protein_coding	chr1	+	4	0	AGO1-4,AGO2	0	0	1	1	0	0	0	2
hsa-miR-1343-3p	ENSG00000160688	FLAD1	protein_coding	chr1	+	4	0	AGO1,AGO1-4	0	0	1	0	0	0	0	5
hsa-miR-1343-3p	ENSG00000152904	GGPS1	protein_coding	chr1	+	4	0	AGO1,AGO1-4,AGO2	0	0	1	0	0	0	0	2
hsa-miR-1343-3p	ENSG00000166228	PCBD1	protein_coding	chr10	-	4	0	AGO1-4,AGO2	0	0	1	1	0	0	0	4
hsa-miR-1343-3p	ENSG00000122359	ANXA11	protein_coding	chr10	-	4	0	AGO1,AGO1-4	0	0	0	1	0	0	0	9
hsa-miR-1343-3p	ENSG00000138107	ACTR1A	protein_coding	chr10	-	4	0	AGO1,AGO1-4,AGO2	0	0	1	0	0	0	0	2
hsa-miR-1343-3p	ENSG00000150347	ARID5B	protein_coding	chr10	+	4	0	AGO1-4,AGO2	0	0	0	1	0	0	0	5
hsa-miR-1343-3p	ENSG00000035403	VCL	protein_coding	chr10	+	4	0	AGO1-4,AGO2	0	0	1	0	0	0	0	4
hsa-miR-1343-3p	ENSG00000166167	BTRC	protein_coding	chr10	+	4	0	AGO1-4,AGO2,AGO3	0	0	1	1	0	0	0	6
hsa-miR-1343-3p	ENSG00000149115	TNKS1BP1	protein_coding	chr11	-	4	0	AGO1-4,AGO2,AGO3	0	0	0	1	0	0	0	4
hsa-miR-1343-3p	ENSG00000173898	SPTBN2	protein_coding	chr11	-	4	0	AGO1-4	0	0	0	1	0	0	0	1
hsa-miR-1343-3p	ENSG00000054965	FAM168A	protein_coding	chr11	-	4	0	AGO1-4	0	0	1	1	0	0	0	0
hsa-miR-1343-3p	ENSG00000186174	BCL9L	protein_coding	chr11	-	4	0	AGO1-4	0	0	1	1	0	0	0	3
hsa-miR-1343-3p	ENSG00000110400	NECTIN1	protein_coding	chr11	-	4	0	AGO1-4	0	0	0	1	0	0	0	2
hsa-miR-1343-3p	ENSG00000134909	ARHGAP32	protein_coding	chr11	-	4	0	AGO1-4,AGO2	0	0	1	0	0	0	0	3
hsa-miR-1343-3p	ENSG00000151503	NCAPD3	protein_coding	chr11	-	4	0	AGO1-4,AGO2	0	0	0	1	0	0	0	1
hsa-miR-1343-3p	ENSG00000205339	IPO7	protein_coding	chr11	+	4	5	AGO1-4,AGO2	0	0	1	1	0	0	0	1
hsa-miR-1343-3p	ENSG00000157613	CREB3L1	protein_coding	chr11	+	4	0	AGO1-4	0	0	1	1	0	0	0	6
hsa-miR-1343-3p	ENSG00000173120	KDM2A	protein_coding	chr11	+	4	0	AGO1-4,AGO2	0	0	1	0	0	0	0	1
hsa-miR-1343-3p	ENSG00000110075	PPP6R3	protein_coding	chr11	+	4	0	AGO1-4,AGO2	0	0	1	0	0	0	0	2
hsa-miR-1343-3p	ENSG00000170145	SIK2	protein_coding	chr11	+	4	0	AGO1-4	0	0	1	1	0	0	0	0
hsa-miR-1343-3p	ENSG00000151743	AMN1	protein_coding	chr12	-	4	0	AGO2	0	0	1	0	0	0	0	1
hsa-miR-1343-3p	ENSG00000167767	KRT80	protein_coding	chr12	-	4	0	AGO1-4	0	0	1	0	0	0	0	4
hsa-miR-1343-3p	ENSG00000166881	NEMP1	protein_coding	chr12	-	4	0	AGO1,AGO1-4	0	0	1	0	0	0	0	2
hsa-miR-1343-3p	ENSG00000111110	PPM1H	protein_coding	chr12	-	4	0	AGO1-4,AGO2	0	0	1	0	0	0	0	0
hsa-miR-1343-3p	ENSG00000089818	NECAP1	protein_coding	chr12	+	4	0	AGO1-4	0	0	1	1	0	0	0	3
hsa-miR-1343-3p	ENSG00000013588	GPRC5A	protein_coding	chr12	+	4	0	AGO1-4,AGO2	0	0	1	0	0	0	0	8
hsa-miR-1343-3p	ENSG00000135655	USP15	protein_coding	chr12	+	4	0	AGO2	0	0	1	0	0	0	0	6
hsa-miR-1343-3p	ENSG00000120686	UFM1	protein_coding	chr13	+	4	0	AGO1-4,AGO2	0	0	1	0	0	0	0	5
hsa-miR-1343-3p	ENSG00000072042	RDH11	protein_coding	chr14	-	4	2	AGO1-4,AGO2	0	0	1	0	0	0	0	3
hsa-miR-1343-3p	ENSG00000100596	SPTLC2	protein_coding	chr14	-	4	0	AGO1-4,AGO2	0	0	1	1	0	1	0	3
hsa-miR-1343-3p	ENSG00000100441	KHNYN	protein_coding	chr14	+	4	0	AGO1-4	0	0	1	0	0	0	0	3
hsa-miR-1343-3p	ENSG00000100441	KHNYN	protein_coding	chr14	+	4	0	AGO1-4,AGO2	0	0	1	0	0	0	0	3
hsa-miR-1343-3p	ENSG00000081177	EXD2	protein_coding	chr14	+	4	0	AGO1-4,AGO2	0	0	1	0	0	0	0	1
hsa-miR-1343-3p	ENSG00000100647	SUSD6	protein_coding	chr14	+	4	0	AGO1-4	0	0	1	0	0	1	0	4
hsa-miR-1343-3p	ENSG00000100647	SUSD6	protein_coding	chr14	+	4	0	AGO1-4,AGO2	0	0	1	0	0	0	0	4
hsa-miR-1343-3p	ENSG00000134138	MEIS2	protein_coding	chr15	-	4	0	AGO1-4,AGO2	0	0	1	0	0	0	0	0
hsa-miR-1343-3p	ENSG00000103932	RPAP1	protein_coding	chr15	-	4	0	AGO1,AGO2	0	0	0	1	0	0	0	2
hsa-miR-1343-3p	ENSG00000104064	GABPB1	protein_coding	chr15	-	4	0	AGO1-4,AGO2	0	0	1	1	0	0	0	1
hsa-miR-1343-3p	ENSG00000074410	CA12	protein_coding	chr15	-	4	0	AGO1-4,AGO2	0	0	1	0	0	0	0	8
hsa-miR-1343-3p	ENSG00000173517	PEAK1	protein_coding	chr15	-	4	0	AGO1,AGO2	0	0	1	1	0	0	0	2
hsa-miR-1343-3p	ENSG00000185418	TARSL2	protein_coding	chr15	-	4	0	AGO1,AGO2	0	0	0	1	0	0	0	1
hsa-miR-1343-3p	ENSG00000166923	GREM1	protein_coding	chr15	+	4	0	AGO1-4	0	0	1	0	0	0	0	5
hsa-miR-1343-3p	ENSG00000166068	SPRED1	protein_coding	chr15	+	4	0	AGO1-4,AGO2	0	0	1	1	0	1	0	7
hsa-miR-1343-3p	ENSG00000173575	CHD2	protein_coding	chr15	+	4	0	AGO1-4,AGO2	0	0	1	0	0	0	0	3
hsa-miR-1343-3p	ENSG00000103024	NME3	protein_coding	chr16	-	4	0	AGO2	0	0	1	0	0	0	0	5
hsa-miR-1343-3p	ENSG00000140987	ZSCAN32	protein_coding	chr16	-	4	0	AGO1,AGO2	0	0	0	1	0	0	0	2
hsa-miR-1343-3p	ENSG00000168802	CHTF8	protein_coding	chr16	-	4	0	AGO1-4,AGO2	0	0	1	0	0	0	0	2
hsa-miR-1343-3p	ENSG00000007545	CRAMP1	protein_coding	chr16	+	4	0	AGO1-4	0	0	0	1	0	0	0	4
hsa-miR-1343-3p	ENSG00000261732	AL031708.1	protein_coding	chr16	+	4	0	AGO1-4	0	0	0	1	0	0	0	1
hsa-miR-1343-3p	ENSG00000206053	JPT2	protein_coding	chr16	+	4	0	AGO1,AGO1-4,AGO2	0	0	1	0	0	0	0	1
hsa-miR-1343-3p	ENSG00000140718	FTO	protein_coding	chr16	+	4	1	AGO1-4,AGO2	0	0	1	1	0	0	0	2
hsa-miR-1343-3p	ENSG00000125149	C16orf70	protein_coding	chr16	+	4	0	AGO1-4,AGO2	0	0	1	1	0	0	0	1
hsa-miR-1343-3p	ENSG00000039068	CDH1	protein_coding	chr16	+	4	0	AGO1-4,AGO2	0	0	0	1	0	0	0	2
hsa-miR-1343-3p	ENSG00000103194	USP10	protein_coding	chr16	+	4	0	AGO1-4	0	0	0	1	0	0	0	3
hsa-miR-1343-3p	ENSG00000177302	TOP3A	protein_coding	chr17	-	4	0	AGO1-4,AGO2	0	0	0	1	0	0	0	1
hsa-miR-1343-3p	ENSG00000278540	ACACA	protein_coding	chr17	-	4	0	AGO1-4,AGO2	0	0	1	1	0	0	0	1
hsa-miR-1343-3p	ENSG00000278540	ACACA	protein_coding	chr17	-	4	0	AGO1-4,AGO2	0	0	1	1	0	0	0	1
hsa-miR-1343-3p	ENSG00000276293	PIP4K2B	protein_coding	chr17	-	4	0	AGO1-4,AGO2	0	0	1	1	0	0	0	1
hsa-miR-1343-3p	ENSG00000276293	PIP4K2B	protein_coding	chr17	-	4	0	AGO1-4	0	0	1	1	0	0	0	1
hsa-miR-1343-3p	ENSG00000108799	EZH1	protein_coding	chr17	-	4	0	AGO2	0	0	1	0	0	0	0	5
hsa-miR-1343-3p	ENSG00000087152	ATXN7L3	protein_coding	chr17	-	4	0	AGO1,AGO1-4,AGO2	0	0	1	1	0	0	0	1
hsa-miR-1343-3p	ENSG00000062725	APPBP2	protein_coding	chr17	-	4	0	AGO1-4	0	0	1	0	0	0	0	1
hsa-miR-1343-3p	ENSG00000008283	CYB561	protein_coding	chr17	-	4	0	AGO1-4	0	0	1	0	0	0	0	2
hsa-miR-1343-3p	ENSG00000108679	LGALS3BP	protein_coding	chr17	-	4	0	AGO1-4,AGO2	0	0	1	1	0	0	0	8
hsa-miR-1343-3p	ENSG00000108679	LGALS3BP	protein_coding	chr17	-	4	0	AGO1,AGO1-4	0	0	0	1	0	0	0	8
hsa-miR-1343-3p	ENSG00000171246	NPTX1	protein_coding	chr17	-	4	0	AGO2	0	0	1	1	0	0	0	6
hsa-miR-1343-3p	ENSG00000171246	NPTX1	protein_coding	chr17	-	4	0	AGO2	0	0	1	1	0	1	0	6
hsa-miR-1343-3p	ENSG00000141551	CSNK1D	protein_coding	chr17	-	4	0	AGO1-4,AGO2	0	0	1	0	0	0	0	2
hsa-miR-1343-3p	ENSG00000128487	SPECC1	protein_coding	chr17	+	4	0	AGO1-4,AGO2	0	0	0	1	0	0	0	5
hsa-miR-1343-3p	ENSG00000160551	TAOK1	protein_coding	chr17	+	4	0	AGO1-4,AGO2	0	0	1	0	0	0	0	2
hsa-miR-1343-3p	ENSG00000173821	RNF213	protein_coding	chr17	+	4	0	AGO1-4,AGO2	0	0	1	1	0	0	0	7
hsa-miR-1343-3p	ENSG00000168461	RAB31	protein_coding	chr18	+	4	1	AGO1-4,AGO2	0	0	1	0	0	0	0	9
hsa-miR-1343-3p	ENSG00000134775	FHOD3	protein_coding	chr18	+	4	0	AGO1-4	0	0	1	1	0	0	0	2
hsa-miR-1343-3p	ENSG00000071655	MBD3	protein_coding	chr19	-	4	0	AGO1-4,AGO2	0	0	1	0	0	0	0	2
hsa-miR-1343-3p	ENSG00000071655	MBD3	protein_coding	chr19	-	4	0	AGO1-4,AGO2	0	0	1	0	0	0	0	2
hsa-miR-1343-3p	ENSG00000104886	PLEKHJ1	protein_coding	chr19	-	4	0	AGO1-4,AGO2	0	0	1	0	0	0	0	3
hsa-miR-1343-3p	ENSG00000104886	PLEKHJ1	protein_coding	chr19	-	4	0	AGO1-4,AGO2	0	0	1	0	0	0	0	3
hsa-miR-1343-3p	ENSG00000130816	DNMT1	protein_coding	chr19	-	4	2	AGO1,AGO1-4,AGO2	0	0	0	1	0	0	0	2
hsa-miR-1343-3p	ENSG00000160113	NR2F6	protein_coding	chr19	-	4	0	AGO1-4,AGO2	0	0	1	0	0	0	0	3
hsa-miR-1343-3p	ENSG00000124299	PEPD	protein_coding	chr19	-	4	0	AGO1,AGO2	0	0	1	1	0	0	0	2
hsa-miR-1343-3p	ENSG00000130749	ZC3H4	protein_coding	chr19	-	4	0	AGO1-4,AGO2	0	0	1	1	0	0	0	1
hsa-miR-1343-3p	ENSG00000141905	NFIC	protein_coding	chr19	+	4	1	AGO1-4,AGO2	0	0	1	1	0	0	0	4
hsa-miR-1343-3p	ENSG00000105325	FZR1	protein_coding	chr19	+	4	0	AGO2	0	0	1	1	0	0	0	4
hsa-miR-1343-3p	ENSG00000130164	LDLR	protein_coding	chr19	+	4	1	AGO1-4,AGO2	0	0	1	1	0	0	0	3
hsa-miR-1343-3p	ENSG00000130164	LDLR	protein_coding	chr19	+	4	0	AGO1-4,AGO2	0	0	1	0	0	0	0	3
hsa-miR-1343-3p	ENSG00000130164	LDLR	protein_coding	chr19	+	4	0	AGO1-4,AGO2	0	0	1	1	0	0	0	3
hsa-miR-1343-3p	ENSG00000160877	NACC1	protein_coding	chr19	+	4	0	AGO2	0	0	1	2	0	0	0	2
hsa-miR-1343-3p	ENSG00000160877	NACC1	protein_coding	chr19	+	4	0	AGO1-4,AGO2	0	0	1	1	0	0	0	2
hsa-miR-1343-3p	ENSG00000130299	GTPBP3	protein_coding	chr19	+	4	0	AGO1-4,AGO2	0	0	1	0	0	0	0	2
hsa-miR-1343-3p	ENSG00000013275	PSMC4	protein_coding	chr19	+	4	0	AGO1,AGO2	0	0	1	0	0	0	0	1
hsa-miR-1343-3p	ENSG00000167625	ZNF526	protein_coding	chr19	+	4	0	AGO1-4,AGO2	0	0	1	1	0	0	0	3
hsa-miR-1343-3p	ENSG00000142528	ZNF473	protein_coding	chr19	+	4	0	AGO1,AGO1-4,AGO2	0	0	0	1	0	0	0	6
hsa-miR-1343-3p	ENSG00000143970	ASXL2	protein_coding	chr2	-	4	0	AGO1-4	0	0	1	0	0	0	0	2
hsa-miR-1343-3p	ENSG00000115514	TXNDC9	protein_coding	chr2	-	4	0	AGO1,AGO2	0	0	1	0	0	0	0	4
hsa-miR-1343-3p	ENSG00000076003	MCM6	protein_coding	chr2	-	4	0	AGO1-4,AGO2	0	0	1	0	0	0	0	2
hsa-miR-1343-3p	ENSG00000155744	FAM126B	protein_coding	chr2	-	4	0	AGO1-4,AGO2	0	0	0	1	0	0	0	3
hsa-miR-1343-3p	ENSG00000115461	IGFBP5	protein_coding	chr2	-	4	0	AGO1-4	0	0	1	1	0	0	0	5
hsa-miR-1343-3p	ENSG00000115461	IGFBP5	protein_coding	chr2	-	4	0	AGO1-4,AGO2	0	0	1	1	0	0	0	5
hsa-miR-1343-3p	ENSG00000198925	ATG9A	protein_coding	chr2	-	4	0	AGO1-4,AGO2	0	0	1	1	0	0	0	2
hsa-miR-1343-3p	ENSG00000284820	AC068946.2	protein_coding	chr2	-	4	0	AGO1-4,AGO2	0	0	1	1	0	0	0	0
hsa-miR-1343-3p	ENSG00000124839	RAB17	protein_coding	chr2	-	4	0	AGO1-4	0	0	0	1	0	0	0	3
hsa-miR-1343-3p	ENSG00000071575	TRIB2	protein_coding	chr2	+	4	0	AGO1-4,AGO2	0	0	1	2	0	1	0	5
hsa-miR-1343-3p	ENSG00000065802	ASB1	protein_coding	chr2	+	4	0	AGO1-4,AGO2	0	0	1	1	0	0	0	1
hsa-miR-1343-3p	ENSG00000065802	ASB1	protein_coding	chr2	+	4	0	AGO1-4,AGO2	0	0	1	1	0	0	0	1
hsa-miR-1343-3p	ENSG00000149639	SOGA1	protein_coding	chr20	-	4	0	AGO1-4	0	0	1	1	0	0	0	1
hsa-miR-1343-3p	ENSG00000149639	SOGA1	protein_coding	chr20	-	4	0	AGO1-4,AGO2	0	0	1	1	0	0	0	1
hsa-miR-1343-3p	ENSG00000149639	SOGA1	protein_coding	chr20	-	4	0	AGO1-4,AGO2	0	0	1	1	0	0	0	1
hsa-miR-1343-3p	ENSG00000149679	CABLES2	protein_coding	chr20	-	4	0	AGO1-4,AGO2	0	0	1	0	0	0	0	1
hsa-miR-1343-3p	ENSG00000196700	ZNF512B	protein_coding	chr20	-	4	0	AGO2	0	0	0	1	0	0	0	2
hsa-miR-1343-3p	ENSG00000101109	STK4	protein_coding	chr20	+	4	0	AGO1-4,AGO2	0	0	1	1	0	0	0	3
hsa-miR-1343-3p	ENSG00000180530	NRIP1	protein_coding	chr21	-	4	0	AGO1-4,AGO2	0	0	1	0	0	0	0	6
hsa-miR-1343-3p	ENSG00000160298	C21orf58	protein_coding	chr21	-	4	0	AGO2	0	0	0	1	0	0	0	1
hsa-miR-1343-3p	ENSG00000159110	IFNAR2	protein_coding	chr21	+	4	0	AGO1-4,AGO2	0	0	1	1	0	0	0	7
hsa-miR-1343-3p	ENSG00000157557	ETS2	protein_coding	chr21	+	4	0	AGO1-4,AGO2	0	0	1	2	0	0	0	6
hsa-miR-1343-3p	ENSG00000157557	ETS2	protein_coding	chr21	+	4	0	AGO1-4,AGO2	0	0	1	0	0	0	0	6
hsa-miR-1343-3p	ENSG00000099899	TRMT2A	protein_coding	chr22	-	4	0	AGO2	0	0	1	1	0	0	0	3
hsa-miR-1343-3p	ENSG00000138867	GUCD1	protein_coding	chr22	-	4	0	AGO1-4,AGO2	0	0	1	0	0	0	0	4
hsa-miR-1343-3p	ENSG00000100124	ANKRD54	protein_coding	chr22	-	4	1	AGO1,AGO2,AGO3	0	0	0	1	0	0	0	3
hsa-miR-1343-3p	ENSG00000100014	SPECC1L	protein_coding	chr22	+	4	0	AGO1-4,AGO2	0	0	0	1	0	0	0	2
hsa-miR-1343-3p	ENSG00000258555	SPECC1L-ADORA2A	protein_coding	chr22	+	4	0	AGO1-4,AGO2	0	0	0	1	0	0	0	0
hsa-miR-1343-3p	ENSG00000128309	MPST	protein_coding	chr22	+	4	1	AGO1-4,AGO2,AGO3	0	0	1	1	0	0	0	6
hsa-miR-1343-3p	ENSG00000132182	NUP210	protein_coding	chr3	-	4	0	AGO1-4,AGO2	0	0	1	0	0	0	0	3
hsa-miR-1343-3p	ENSG00000131381	RBSN	protein_coding	chr3	-	4	1	AGO1-4,AGO2	0	0	1	1	0	0	0	3
hsa-miR-1343-3p	ENSG00000074416	MGLL	protein_coding	chr3	-	4	0	AGO1-4,AGO2	0	0	1	1	0	0	0	10
hsa-miR-1343-3p	ENSG00000004399	PLXND1	protein_coding	chr3	-	4	0	AGO1,AGO1-4	0	0	1	0	0	0	0	1
hsa-miR-1343-3p	ENSG00000114019	AMOTL2	protein_coding	chr3	-	4	0	AGO1-4	0	0	1	1	0	0	0	4
hsa-miR-1343-3p	ENSG00000175193	PARL	protein_coding	chr3	-	4	0	AGO1-4,AGO2	0	0	1	0	0	0	0	3
hsa-miR-1343-3p	ENSG00000131389	SLC6A6	protein_coding	chr3	+	4	0	AGO1-4,AGO2	0	0	1	0	0	0	0	2
hsa-miR-1343-3p	ENSG00000172936	MYD88	protein_coding	chr3	+	4	0	AGO1-4	0	0	1	0	0	0	0	6
hsa-miR-1343-3p	ENSG00000093217	XYLB	protein_coding	chr3	+	4	0	AGO1-4,AGO2	0	0	1	0	0	0	0	0
hsa-miR-1343-3p	ENSG00000144791	LIMD1	protein_coding	chr3	+	4	0	AGO1-4,AGO2	0	0	1	1	0	0	0	4
hsa-miR-1343-3p	ENSG00000136068	FLNB	protein_coding	chr3	+	4	0	AGO1-4	0	0	0	1	0	0	0	3
hsa-miR-1343-3p	ENSG00000065518	NDUFB4	protein_coding	chr3	+	4	0	AGO1-4	0	0	0	0	0	1	0	5
hsa-miR-1343-3p	ENSG00000114023	FAM162A	protein_coding	chr3	+	4	0	AGO1-4,AGO2	0	0	1	0	0	0	0	1
hsa-miR-1343-3p	ENSG00000138246	DNAJC13	protein_coding	chr3	+	4	0	AGO1-4,AGO2	0	0	1	1	0	0	0	3
hsa-miR-1343-3p	ENSG00000155903	RASA2	protein_coding	chr3	+	4	0	AGO1-4,AGO2	0	0	1	1	0	0	0	4
hsa-miR-1343-3p	ENSG00000168827	GFM1	protein_coding	chr3	+	4	0	AGO1-4,AGO2	0	0	1	0	0	0	0	1
hsa-miR-1343-3p	ENSG00000008952	SEC62	protein_coding	chr3	+	4	0	AGO1-4,AGO2	0	0	1	0	0	0	0	1
hsa-miR-1343-3p	ENSG00000161202	DVL3	protein_coding	chr3	+	4	0	AGO1,AGO1-4,AGO2	0	0	1	0	0	0	0	1
hsa-miR-1343-3p	ENSG00000138814	PPP3CA	protein_coding	chr4	-	4	0	AGO1-4,AGO2	0	0	0	0	0	1	0	4
hsa-miR-1343-3p	ENSG00000150961	SEC24D	protein_coding	chr4	-	4	0	AGO1-4,AGO2	0	0	0	1	0	0	0	3
hsa-miR-1343-3p	ENSG00000145391	SETD7	protein_coding	chr4	-	4	0	AGO1-4,AGO2	0	0	1	0	0	0	0	7
hsa-miR-1343-3p	ENSG00000145391	SETD7	protein_coding	chr4	-	4	0	AGO1-4,AGO2	0	0	1	0	0	0	0	7
hsa-miR-1343-3p	ENSG00000170185	USP38	protein_coding	chr4	+	4	0	AGO1-4	0	0	0	1	0	0	0	3
hsa-miR-1343-3p	ENSG00000164118	CEP44	protein_coding	chr4	+	4	0	AGO1-4,AGO2	0	0	1	1	0	0	0	3
hsa-miR-1343-3p	ENSG00000037474	NSUN2	protein_coding	chr5	-	4	0	AGO1-4,AGO2	0	0	0	1	0	0	0	2
hsa-miR-1343-3p	ENSG00000112977	DAP	protein_coding	chr5	-	4	0	AGO1-4	0	0	1	0	0	0	0	3
hsa-miR-1343-3p	ENSG00000152413	HOMER1	protein_coding	chr5	-	4	0	AGO2	0	0	1	0	0	0	0	1
hsa-miR-1343-3p	ENSG00000164300	SERINC5	protein_coding	chr5	-	4	0	AGO1-4	0	0	0	1	0	0	0	4
hsa-miR-1343-3p	ENSG00000187678	SPRY4	protein_coding	chr5	-	4	0	AGO1-4	0	0	1	0	0	0	0	3
hsa-miR-1343-3p	ENSG00000146083	RNF44	protein_coding	chr5	-	4	0	AGO1-4,AGO2	0	0	1	0	0	0	0	2
hsa-miR-1343-3p	ENSG00000146083	RNF44	protein_coding	chr5	-	4	0	AGO1-4,AGO2	0	0	1	0	0	0	0	2
hsa-miR-1343-3p	ENSG00000113441	LNPEP	protein_coding	chr5	+	4	0	AGO1-4,AGO2	0	0	1	0	0	0	0	7
hsa-miR-1343-3p	ENSG00000134982	APC	protein_coding	chr5	+	4	0	AGO1-4,AGO2	0	0	0	1	0	0	0	3
hsa-miR-1343-3p	ENSG00000164244	PRRC1	protein_coding	chr5	+	4	0	AGO1-4	0	0	1	1	0	0	0	4
hsa-miR-1343-3p	ENSG00000164244	PRRC1	protein_coding	chr5	+	4	0	AGO1-4,AGO2	0	0	1	1	0	0	0	4
hsa-miR-1343-3p	ENSG00000120733	KDM3B	protein_coding	chr5	+	4	0	AGO1-4,AGO2	0	0	1	1	0	1	0	4
hsa-miR-1343-3p	ENSG00000120733	KDM3B	protein_coding	chr5	+	4	0	AGO1-4,AGO2	0	0	1	0	0	0	0	4
hsa-miR-1343-3p	ENSG00000112773	FAM46A	protein_coding	chr6	-	4	0	AGO1-4,AGO2	0	0	1	0	0	0	0	4
hsa-miR-1343-3p	ENSG00000135334	AKIRIN2	protein_coding	chr6	-	4	0	AGO1-4,AGO2	0	0	1	1	0	0	0	4
hsa-miR-1343-3p	ENSG00000152894	PTPRK	protein_coding	chr6	-	4	0	AGO1,AGO2	0	0	0	0	0	1	0	2
hsa-miR-1343-3p	ENSG00000137221	TJAP1	protein_coding	chr6	+	4	0	AGO1-4,AGO2	0	0	0	1	0	0	0	2
hsa-miR-1343-3p	ENSG00000135336	ORC3	protein_coding	chr6	+	4	0	AGO1-4,AGO2	0	0	1	0	0	0	0	2
hsa-miR-1343-3p	ENSG00000122592	HOXA7	protein_coding	chr7	-	4	0	AGO1-4,AGO2	0	0	1	0	0	0	0	2
hsa-miR-1343-3p	ENSG00000253293	HOXA10	protein_coding	chr7	-	4	0	AGO2	0	0	1	0	0	0	0	1
hsa-miR-1343-3p	ENSG00000136193	SCRN1	protein_coding	chr7	-	4	0	AGO1-4,AGO2	0	0	1	0	0	0	0	2
hsa-miR-1343-3p	ENSG00000127946	HIP1	protein_coding	chr7	-	4	0	AGO1-4,AGO2	0	0	1	1	0	0	0	2
hsa-miR-1343-3p	ENSG00000127946	HIP1	protein_coding	chr7	-	4	0	AGO1-4	0	0	1	1	0	0	0	2
hsa-miR-1343-3p	ENSG00000064393	HIPK2	protein_coding	chr7	-	4	0	AGO1-4,AGO2	0	0	0	1	0	0	0	0
hsa-miR-1343-3p	ENSG00000164896	FASTK	protein_coding	chr7	-	4	0	AGO2	0	0	1	0	0	0	0	4
hsa-miR-1343-3p	ENSG00000164896	FASTK	protein_coding	chr7	-	4	0	AGO1-4,AGO2	0	0	1	0	0	0	0	4
hsa-miR-1343-3p	ENSG00000198517	MAFK	protein_coding	chr7	+	4	0	AGO1-4,AGO2	0	0	1	0	0	0	0	4
hsa-miR-1343-3p	ENSG00000128563	PRKRIP1	protein_coding	chr7	+	4	2	AGO1-4,AGO2	0	0	1	1	0	0	0	4
hsa-miR-1343-3p	ENSG00000164684	ZNF704	protein_coding	chr8	-	4	0	AGO1,AGO2	0	0	1	1	0	0	0	1
hsa-miR-1343-3p	ENSG00000003989	SLC7A2	protein_coding	chr8	+	4	0	AGO1-4	0	0	1	1	0	0	0	6
hsa-miR-1343-3p	ENSG00000003989	SLC7A2	protein_coding	chr8	+	4	0	AGO1-4,AGO2	0	0	1	1	0	0	0	6
hsa-miR-1343-3p	ENSG00000104365	IKBKB	protein_coding	chr8	+	4	0	AGO1-4,AGO2	0	0	1	0	0	0	0	8
hsa-miR-1343-3p	ENSG00000104472	CHRAC1	protein_coding	chr8	+	4	0	AGO1-4	0	0	1	0	0	0	0	4
hsa-miR-1343-3p	ENSG00000185803	SLC52A2	protein_coding	chr8	+	4	0	AGO1-4,AGO2	0	0	1	0	0	0	0	4
hsa-miR-1343-3p	ENSG00000168795	ZBTB5	protein_coding	chr9	-	4	0	AGO1-4,AGO2	0	0	1	0	0	0	0	5
hsa-miR-1343-3p	ENSG00000090054	SPTLC1	protein_coding	chr9	-	4	0	AGO1,AGO1-4,AGO2	0	0	1	0	0	0	0	3
hsa-miR-1343-3p	ENSG00000148337	CIZ1	protein_coding	chr9	-	4	0	AGO1-4,AGO2	0	0	1	0	0	0	0	2
hsa-miR-1343-3p	ENSG00000198917	SPOUT1	protein_coding	chr9	-	4	0	AGO1-4,AGO2	0	0	1	0	0	0	0	4
hsa-miR-1343-3p	ENSG00000106799	TGFBR1	protein_coding	chr9	+	4	0	AGO1-4	0	0	1	1	0	0	0	4
hsa-miR-1343-3p	ENSG00000130635	COL5A1	protein_coding	chr9	+	4	0	AGO1-4,AGO2	0	0	1	1	0	0	0	6
hsa-miR-1343-3p	ENSG00000101935	AMMECR1	protein_coding	chrX	-	4	0	AGO1-4,AGO2	0	0	1	1	0	0	0	2
hsa-miR-1343-3p	ENSG00000068354	TBC1D25	protein_coding	chrX	+	4	0	AGO1-4,AGO2	0	0	1	1	0	0	0	3
hsa-miR-1343-3p	ENSG00000188021	UBQLN2	protein_coding	chrX	+	4	0	AGO1,AGO1-4,AGO2	0	0	0	0	0	1	0	1
hsa-miR-1343-3p	ENSG00000117298	ECE1	protein_coding	chr1	-	3	0	AGO1-4,AGO2	0	0	1	0	0	0	0	6
hsa-miR-1343-3p	ENSG00000157193	LRP8	protein_coding	chr1	-	3	0	AGO1-4,AGO2	0	0	1	0	0	0	0	0
hsa-miR-1343-3p	ENSG00000060718	COL11A1	protein_coding	chr1	-	3	0	AGO1-4	0	0	1	0	0	0	0	3
hsa-miR-1343-3p	ENSG00000143061	IGSF3	protein_coding	chr1	-	3	0	AGO1-4,AGO2	0	0	1	0	0	0	0	2
hsa-miR-1343-3p	ENSG00000178104	PDE4DIP	protein_coding	chr1	-	3	0	AGO1-4	0	0	0	1	0	0	0	2
hsa-miR-1343-3p	ENSG00000143442	POGZ	protein_coding	chr1	-	3	0	AGO1-4,AGO2	0	0	1	0	0	0	0	3
hsa-miR-1343-3p	ENSG00000143442	POGZ	protein_coding	chr1	-	3	0	AGO1-4	0	0	1	0	0	0	0	3
hsa-miR-1343-3p	ENSG00000198952	SMG5	protein_coding	chr1	-	3	0	AGO1-4,AGO2	0	0	1	1	0	1	0	0
hsa-miR-1343-3p	ENSG00000198952	SMG5	protein_coding	chr1	-	3	1	AGO1-4,AGO2	0	0	1	1	0	1	0	0
hsa-miR-1343-3p	ENSG00000000457	SCYL3	protein_coding	chr1	-	3	0	AGO1-4,AGO2	0	0	1	1	0	0	0	3
hsa-miR-1343-3p	ENSG00000143322	ABL2	protein_coding	chr1	-	3	0	AGO1-4	0	0	1	0	0	0	0	5
hsa-miR-1343-3p	ENSG00000224051	CPTP	protein_coding	chr1	+	3	0	AGO1-4,AGO2	0	0	1	0	0	0	0	1
hsa-miR-1343-3p	ENSG00000198830	HMGN2	protein_coding	chr1	+	3	0	AGO1-4	0	0	1	0	0	0	0	0
hsa-miR-1343-3p	ENSG00000134698	AGO4	protein_coding	chr1	+	3	0	AGO2	0	0	1	0	0	0	0	3
hsa-miR-1343-3p	ENSG00000066135	KDM4A	protein_coding	chr1	+	3	0	AGO1-4,AGO2	0	0	1	0	0	0	0	0
hsa-miR-1343-3p	ENSG00000134717	BTF3L4	protein_coding	chr1	+	3	0	AGO1-4	0	0	1	1	0	0	0	3
hsa-miR-1343-3p	ENSG00000162599	NFIA	protein_coding	chr1	+	3	0	AGO2	0	0	1	1	0	1	0	2
hsa-miR-1343-3p	ENSG00000184371	CSF1	protein_coding	chr1	+	3	0	AGO1-4,AGO2	0	0	0	1	0	0	0	6
hsa-miR-1343-3p	ENSG00000198162	MAN1A2	protein_coding	chr1	+	3	0	AGO1-4	0	0	1	0	0	0	0	2
hsa-miR-1343-3p	ENSG00000266338	NBPF15	protein_coding	chr1	+	3	1	AGO1-4	0	0	1	1	0	0	0	3
hsa-miR-1343-3p	ENSG00000143376	SNX27	protein_coding	chr1	+	3	0	AGO1-4,AGO2	0	0	1	1	0	0	0	2
hsa-miR-1343-3p	ENSG00000132698	RAB25	protein_coding	chr1	+	3	0	AGO1-4	0	0	1	0	0	0	0	3
hsa-miR-1343-3p	ENSG00000143294	PRCC	protein_coding	chr1	+	3	0	AGO1-4,AGO2	0	0	1	0	0	0	0	1
hsa-miR-1343-3p	ENSG00000117152	RGS4	protein_coding	chr1	+	3	0	AGO1-4,AGO2	0	0	1	0	0	0	0	7
hsa-miR-1343-3p	ENSG00000185630	PBX1	protein_coding	chr1	+	3	0	AGO1-4	0	0	1	0	0	0	0	3
hsa-miR-1343-3p	ENSG00000162892	IL24	protein_coding	chr1	+	3	0	AGO1-4	0	0	0	1	0	0	0	7
hsa-miR-1343-3p	ENSG00000162892	IL24	protein_coding	chr1	+	3	0	AGO1-4	0	0	1	1	0	0	0	7
hsa-miR-1343-3p	ENSG00000181873	IBA57	protein_coding	chr1	+	3	0	AGO1-4,AGO2	0	0	1	1	0	0	0	2
hsa-miR-1343-3p	ENSG00000010072	SPRTN	protein_coding	chr1	+	3	0	AGO1-4,AGO2	0	0	1	0	0	0	0	3
hsa-miR-1343-3p	ENSG00000182180	MRPS16	protein_coding	chr10	-	3	0	AGO1-4	0	0	1	0	0	0	0	1
hsa-miR-1343-3p	ENSG00000148841	ITPRIP	protein_coding	chr10	-	3	0	AGO1,AGO2	0	0	0	1	0	0	0	7
hsa-miR-1343-3p	ENSG00000015171	ZMYND11	protein_coding	chr10	+	3	0	AGO1-4,AGO2	0	0	0	0	0	1	0	3
hsa-miR-1343-3p	ENSG00000156026	MCU	protein_coding	chr10	+	3	0	AGO1-4,AGO2	0	0	1	0	0	0	0	2
hsa-miR-1343-3p	ENSG00000156110	ADK	protein_coding	chr10	+	3	0	AGO1-4,AGO2	0	0	1	0	0	0	0	3
hsa-miR-1343-3p	ENSG00000196233	LCOR	protein_coding	chr10	+	3	0	AGO1-4	0	0	1	0	0	0	0	2
hsa-miR-1343-3p	ENSG00000198825	INPP5F	protein_coding	chr10	+	3	0	AGO1-4,AGO2	0	0	1	1	0	0	0	4
hsa-miR-1343-3p	ENSG00000198825	INPP5F	protein_coding	chr10	+	3	0	AGO1-4	0	0	1	1	0	0	0	4
hsa-miR-1343-3p	ENSG00000148925	BTBD10	protein_coding	chr11	-	3	0	AGO1-4,AGO2	0	0	0	1	0	0	0	1
hsa-miR-1343-3p	ENSG00000166689	PLEKHA7	protein_coding	chr11	-	3	0	AGO1-4,AGO2	0	0	1	0	0	0	0	1
hsa-miR-1343-3p	ENSG00000011405	PIK3C2A	protein_coding	chr11	-	3	0	AGO1-4,AGO2	0	0	1	0	0	0	0	1
hsa-miR-1343-3p	ENSG00000149115	TNKS1BP1	protein_coding	chr11	-	3	0	AGO1-4,AGO2	0	0	0	1	0	0	0	4
hsa-miR-1343-3p	ENSG00000149115	TNKS1BP1	protein_coding	chr11	-	3	0	AGO1-4,AGO2	0	0	0	1	0	0	0	4
hsa-miR-1343-3p	ENSG00000149115	TNKS1BP1	protein_coding	chr11	-	3	0	AGO1-4,AGO2	0	0	0	1	0	0	0	4
hsa-miR-1343-3p	ENSG00000173898	SPTBN2	protein_coding	chr11	-	3	1	AGO1-4,AGO2	0	0	0	1	0	1	0	1
hsa-miR-1343-3p	ENSG00000162129	CLPB	protein_coding	chr11	-	3	0	AGO1-4,AGO2	0	0	1	0	0	0	0	1
hsa-miR-1343-3p	ENSG00000186174	BCL9L	protein_coding	chr11	-	3	0	AGO1-4	0	0	1	1	0	0	0	3
hsa-miR-1343-3p	ENSG00000134954	ETS1	protein_coding	chr11	-	3	0	AGO1-4,AGO2	0	0	1	1	0	0	0	5
hsa-miR-1343-3p	ENSG00000151503	NCAPD3	protein_coding	chr11	-	3	0	AGO2	0	0	0	1	0	0	0	1
hsa-miR-1343-3p	ENSG00000166402	TUB	protein_coding	chr11	+	3	0	AGO2	0	0	1	1	0	0	0	1
hsa-miR-1343-3p	ENSG00000148926	ADM	protein_coding	chr11	+	3	0	AGO1-4	0	0	1	0	0	0	0	3
hsa-miR-1343-3p	ENSG00000149823	VPS51	protein_coding	chr11	+	3	0	AGO1-4	0	0	1	0	0	0	0	5
hsa-miR-1343-3p	ENSG00000078124	ACER3	protein_coding	chr11	+	3	0	AGO1-4,AGO2	0	0	1	0	0	0	0	0
hsa-miR-1343-3p	ENSG00000170145	SIK2	protein_coding	chr11	+	3	0	AGO1-4,AGO2	0	0	1	1	0	0	0	0
hsa-miR-1343-3p	ENSG00000110344	UBE4A	protein_coding	chr11	+	3	0	AGO1-4,AGO2	0	0	0	0	0	1	0	1
hsa-miR-1343-3p	ENSG00000059804	SLC2A3	protein_coding	chr12	-	3	0	AGO1-4,AGO2	0	0	1	1	0	0	0	5
hsa-miR-1343-3p	ENSG00000133687	TMTC1	protein_coding	chr12	-	3	0	AGO1-4,AGO2	0	0	1	0	0	0	0	3
hsa-miR-1343-3p	ENSG00000079387	SENP1	protein_coding	chr12	-	3	0	AGO1,AGO2,AGO3	0	0	1	0	0	0	0	2
hsa-miR-1343-3p	ENSG00000134287	ARF3	protein_coding	chr12	-	3	0	AGO1-4	0	0	1	0	0	0	0	3
hsa-miR-1343-3p	ENSG00000110925	CSRNP2	protein_coding	chr12	-	3	0	AGO1-4,AGO2	0	0	1	0	0	0	0	3
hsa-miR-1343-3p	ENSG00000167767	KRT80	protein_coding	chr12	-	3	0	AGO1-4,AGO2	0	0	1	0	0	0	0	4
hsa-miR-1343-3p	ENSG00000094916	CBX5	protein_coding	chr12	-	3	0	AGO1,AGO1-4,AGO2	0	0	1	1	0	0	0	1
hsa-miR-1343-3p	ENSG00000257727	CNPY2	protein_coding	chr12	-	3	0	AGO1-4,AGO2	0	0	1	0	0	0	0	1
hsa-miR-1343-3p	ENSG00000166881	NEMP1	protein_coding	chr12	-	3	0	AGO1-4,AGO2	0	0	1	0	0	0	0	2
hsa-miR-1343-3p	ENSG00000091039	OSBPL8	protein_coding	chr12	-	3	0	AGO2	0	0	1	0	0	0	0	3
hsa-miR-1343-3p	ENSG00000111450	STX2	protein_coding	chr12	-	3	0	AGO1-4,AGO2	0	0	1	0	0	0	0	7
hsa-miR-1343-3p	ENSG00000196458	ZNF605	protein_coding	chr12	-	3	0	AGO1-4,AGO2	0	0	1	0	0	0	0	2
hsa-miR-1343-3p	ENSG00000111676	ATN1	protein_coding	chr12	+	3	2	AGO1-4	0	0	0	1	0	0	0	1
hsa-miR-1343-3p	ENSG00000139197	PEX5	protein_coding	chr12	+	3	0	AGO1-4,AGO2	0	0	1	0	0	0	0	1
hsa-miR-1343-3p	ENSG00000110841	PPFIBP1	protein_coding	chr12	+	3	0	AGO1-4,AGO2	0	0	1	0	0	0	0	2
hsa-miR-1343-3p	ENSG00000161813	LARP4	protein_coding	chr12	+	3	0	AGO2	0	0	1	0	0	0	0	2
hsa-miR-1343-3p	ENSG00000135441	BLOC1S1	protein_coding	chr12	+	3	0	AGO1-4,AGO2	0	0	1	1	0	0	0	6
hsa-miR-1343-3p	ENSG00000166886	NAB2	protein_coding	chr12	+	3	0	AGO1-4,AGO2	0	0	1	0	0	0	0	2
hsa-miR-1343-3p	ENSG00000151148	UBE3B	protein_coding	chr12	+	3	0	AGO1-4	0	0	1	0	0	0	0	3
hsa-miR-1343-3p	ENSG00000111445	RFC5	protein_coding	chr12	+	3	0	AGO1-4	0	0	1	0	0	0	0	0
hsa-miR-1343-3p	ENSG00000247077	PGAM5	protein_coding	chr12	+	3	0	AGO1-4,AGO2	0	0	1	0	0	0	0	4
hsa-miR-1343-3p	ENSG00000196387	ZNF140	protein_coding	chr12	+	3	0	AGO1,AGO1-4	0	0	1	1	0	0	0	5
hsa-miR-1343-3p	ENSG00000165572	KBTBD6	protein_coding	chr13	-	3	0	AGO1,AGO2	0	0	0	1	0	0	0	2
hsa-miR-1343-3p	ENSG00000120686	UFM1	protein_coding	chr13	+	3	0	AGO1-4	0	0	1	0	0	0	0	5
hsa-miR-1343-3p	ENSG00000134871	COL4A2	protein_coding	chr13	+	3	0	AGO1-4,AGO2	0	0	0	1	0	0	0	4
hsa-miR-1343-3p	ENSG00000092094	OSGEP	protein_coding	chr14	-	3	0	AGO1-4,AGO2	0	0	1	1	0	0	0	4
hsa-miR-1343-3p	ENSG00000092199	HNRNPC	protein_coding	chr14	-	3	0	AGO1,AGO1-4,AGO2	0	0	0	0	0	1	0	2
hsa-miR-1343-3p	ENSG00000129472	RAB2B	protein_coding	chr14	-	3	0	AGO2	0	0	1	0	0	0	0	0
hsa-miR-1343-3p	ENSG00000165821	SALL2	protein_coding	chr14	-	3	0	AGO1,AGO2	0	0	0	1	0	0	0	2
hsa-miR-1343-3p	ENSG00000182400	TRAPPC6B	protein_coding	chr14	-	3	0	AGO1-4,AGO2	0	0	1	0	0	0	0	2
hsa-miR-1343-3p	ENSG00000012983	MAP4K5	protein_coding	chr14	-	3	0	AGO1-4,AGO2	0	0	0	1	0	0	0	3
hsa-miR-1343-3p	ENSG00000187097	ENTPD5	protein_coding	chr14	-	3	0	AGO1-4,AGO2	0	0	1	0	0	0	0	3
hsa-miR-1343-3p	ENSG00000100596	SPTLC2	protein_coding	chr14	-	3	0	AGO1-4,AGO2	0	0	1	1	0	0	0	3
hsa-miR-1343-3p	ENSG00000165417	GTF2A1	protein_coding	chr14	-	3	0	AGO1-4	0	0	1	1	0	1	0	0
hsa-miR-1343-3p	ENSG00000015133	CCDC88C	protein_coding	chr14	-	3	0	AGO1-4,AGO2	0	0	1	1	0	0	0	2
hsa-miR-1343-3p	ENSG00000156411	ATP5MPL	protein_coding	chr14	-	3	0	AGO1-4	0	0	1	1	0	0	0	3
hsa-miR-1343-3p	ENSG00000165801	ARHGEF40	protein_coding	chr14	+	3	0	AGO1-4,AGO2	0	0	0	1	0	0	0	3
hsa-miR-1343-3p	ENSG00000213928	IRF9	protein_coding	chr14	+	3	0	AGO1-4,AGO2	0	0	0	1	0	0	0	5
hsa-miR-1343-3p	ENSG00000259529	AL136295.5	protein_coding	chr14	+	3	0	AGO1-4,AGO2	0	0	0	1	0	0	0	3
hsa-miR-1343-3p	ENSG00000081177	EXD2	protein_coding	chr14	+	3	0	AGO1,AGO2,AGO3	0	0	1	0	0	0	0	1
hsa-miR-1343-3p	ENSG00000205659	LIN52	protein_coding	chr14	+	3	0	AGO1-4,AGO2	0	0	1	0	0	0	0	0
hsa-miR-1343-3p	ENSG00000196405	EVL	protein_coding	chr14	+	3	0	AGO1-4	0	0	1	0	0	0	0	3
hsa-miR-1343-3p	ENSG00000185215	TNFAIP2	protein_coding	chr14	+	3	0	AGO2	0	0	0	1	0	0	0	5
hsa-miR-1343-3p	ENSG00000128731	HERC2	protein_coding	chr15	-	3	0	AGO1-4	0	0	0	1	0	0	0	0
hsa-miR-1343-3p	ENSG00000104081	BMF	protein_coding	chr15	-	3	0	AGO2	0	0	1	1	0	0	0	2
hsa-miR-1343-3p	ENSG00000157483	MYO1E	protein_coding	chr15	-	3	0	AGO1-4,AGO2	0	0	1	1	0	1	0	7
hsa-miR-1343-3p	ENSG00000169410	PTPN9	protein_coding	chr15	-	3	0	AGO1-4,AGO2	0	0	1	0	0	0	0	2
hsa-miR-1343-3p	ENSG00000128739	SNRPN	protein_coding	chr15	+	3	0	AGO1-4	0	0	0	0	0	1	0	3
hsa-miR-1343-3p	ENSG00000166068	SPRED1	protein_coding	chr15	+	3	0	AGO1,AGO2	0	0	1	1	0	0	0	7
hsa-miR-1343-3p	ENSG00000166145	SPINT1	protein_coding	chr15	+	3	0	AGO1-4	0	0	0	1	0	0	0	1
hsa-miR-1343-3p	ENSG00000104164	BLOC1S6	protein_coding	chr15	+	3	0	AGO1,AGO1-4	0	0	1	0	0	0	0	4
hsa-miR-1343-3p	ENSG00000028528	SNX1	protein_coding	chr15	+	3	0	AGO1-4,AGO2	0	0	0	1	0	0	0	2
hsa-miR-1343-3p	ENSG00000180357	ZNF609	protein_coding	chr15	+	3	0	AGO1-4,AGO2	0	0	1	0	0	0	0	0
hsa-miR-1343-3p	ENSG00000167173	C15orf39	protein_coding	chr15	+	3	0	AGO2	0	0	1	0	0	0	0	5
hsa-miR-1343-3p	ENSG00000103426	CORO7-PAM16	protein_coding	chr16	-	3	1	AGO1,AGO2	0	0	0	1	0	0	0	2
hsa-miR-1343-3p	ENSG00000217930	PAM16	protein_coding	chr16	-	3	1	AGO1,AGO2	0	0	0	1	0	0	0	4
hsa-miR-1343-3p	ENSG00000103404	USP31	protein_coding	chr16	-	3	0	AGO1-4,AGO2	0	0	1	0	0	0	0	2
hsa-miR-1343-3p	ENSG00000176046	NUPR1	protein_coding	chr16	-	3	0	AGO1-4,AGO2	0	0	1	0	0	0	0	5
hsa-miR-1343-3p	ENSG00000176046	NUPR1	protein_coding	chr16	-	3	0	AGO1,AGO1-4	0	0	1	0	0	0	0	5
hsa-miR-1343-3p	ENSG00000102921	N4BP1	protein_coding	chr16	-	3	0	AGO1-4,AGO2	0	0	1	0	0	0	0	5
hsa-miR-1343-3p	ENSG00000166164	BRD7	protein_coding	chr16	-	3	0	AGO1-4	0	0	1	0	0	0	0	0
hsa-miR-1343-3p	ENSG00000050820	BCAR1	protein_coding	chr16	-	3	0	AGO1-4,AGO2	0	0	1	1	0	0	0	3
hsa-miR-1343-3p	ENSG00000065457	ADAT1	protein_coding	chr16	-	3	1	AGO1-4,AGO2	0	0	0	1	0	0	0	1
hsa-miR-1343-3p	ENSG00000103257	SLC7A5	protein_coding	chr16	-	3	0	AGO1-4,AGO2	0	0	0	1	0	0	0	3
hsa-miR-1343-3p	ENSG00000167522	ANKRD11	protein_coding	chr16	-	3	0	AGO1-4	0	0	0	1	0	0	0	3
hsa-miR-1343-3p	ENSG00000187741	FANCA	protein_coding	chr16	-	3	0	AGO1-4	0	0	1	0	0	0	0	1
hsa-miR-1343-3p	ENSG00000172366	MCRIP2	protein_coding	chr16	+	3	0	AGO1-4,AGO2	0	0	0	1	0	0	0	7
hsa-miR-1343-3p	ENSG00000103266	STUB1	protein_coding	chr16	+	3	0	AGO1-4,AGO2	0	0	1	0	0	0	0	4
hsa-miR-1343-3p	ENSG00000006194	ZNF263	protein_coding	chr16	+	3	0	AGO1-4,AGO2	0	0	1	0	0	0	0	3
hsa-miR-1343-3p	ENSG00000176953	NFATC2IP	protein_coding	chr16	+	3	0	AGO1-4,AGO2	0	0	0	1	0	0	0	2
hsa-miR-1343-3p	ENSG00000159579	RSPRY1	protein_coding	chr16	+	3	0	AGO1-4	0	0	1	0	0	0	0	6
hsa-miR-1343-3p	ENSG00000072736	NFATC3	protein_coding	chr16	+	3	0	AGO2	0	0	1	0	0	0	0	2
hsa-miR-1343-3p	ENSG00000141076	UTP4	protein_coding	chr16	+	3	0	AGO1-4,AGO2	0	0	1	1	0	0	0	4
hsa-miR-1343-3p	ENSG00000090857	PDPR	protein_coding	chr16	+	3	0	AGO1-4	0	0	0	1	0	0	0	4
hsa-miR-1343-3p	ENSG00000103111	MON1B	protein_coding	chr16	+	3	0	AGO1,AGO1-4,AGO2	0	0	1	0	0	0	0	3
hsa-miR-1343-3p	ENSG00000170100	ZNF778	protein_coding	chr16	+	3	0	AGO1-4	0	0	0	1	0	0	0	3
hsa-miR-1343-3p	ENSG00000197879	MYO1C	protein_coding	chr17	-	3	0	AGO1-4,AGO2	0	0	0	1	0	0	0	4
hsa-miR-1343-3p	ENSG00000167703	SLC43A2	protein_coding	chr17	-	3	0	AGO1-4	0	0	1	0	0	0	0	3
hsa-miR-1343-3p	ENSG00000186532	SMYD4	protein_coding	chr17	-	3	0	AGO1-4,AGO2	0	0	1	1	0	0	0	3
hsa-miR-1343-3p	ENSG00000141510	TP53	protein_coding	chr17	-	3	0	AGO1,AGO1-4	0	0	1	0	0	0	0	3
hsa-miR-1343-3p	ENSG00000177302	TOP3A	protein_coding	chr17	-	3	0	AGO1,AGO1-4,AGO2	0	0	1	1	0	0	0	1
hsa-miR-1343-3p	ENSG00000177302	TOP3A	protein_coding	chr17	-	3	0	AGO1-4	0	0	0	2	0	0	0	1
hsa-miR-1343-3p	ENSG00000278540	ACACA	protein_coding	chr17	-	3	1	AGO1-4,AGO2	0	0	1	1	0	0	0	1
hsa-miR-1343-3p	ENSG00000087152	ATXN7L3	protein_coding	chr17	-	3	0	AGO1-4,AGO2	0	0	1	1	0	0	0	1
hsa-miR-1343-3p	ENSG00000108592	FTSJ3	protein_coding	chr17	-	3	0	AGO1-4	0	0	1	0	0	0	0	2
hsa-miR-1343-3p	ENSG00000133193	FAM104A	protein_coding	chr17	-	3	0	AGO1-4,AGO2	0	0	1	1	0	0	0	1
hsa-miR-1343-3p	ENSG00000167291	TBC1D16	protein_coding	chr17	-	3	0	AGO1-4,AGO2	0	0	1	1	0	0	0	1
hsa-miR-1343-3p	ENSG00000141551	CSNK1D	protein_coding	chr17	-	3	0	AGO1-4,AGO2	0	0	1	0	0	0	0	2
hsa-miR-1343-3p	ENSG00000129250	KIF1C	protein_coding	chr17	+	3	0	AGO1-4,AGO2	0	0	0	1	0	0	0	2
hsa-miR-1343-3p	ENSG00000029725	RABEP1	protein_coding	chr17	+	3	0	AGO1-4,AGO2	0	0	1	0	0	0	0	4
hsa-miR-1343-3p	ENSG00000029725	RABEP1	protein_coding	chr17	+	3	0	AGO1-4,AGO2	0	0	1	0	0	0	0	4
hsa-miR-1343-3p	ENSG00000178921	PFAS	protein_coding	chr17	+	3	1	AGO1-4,AGO2	0	0	0	1	0	0	0	2
hsa-miR-1343-3p	ENSG00000108591	DRG2	protein_coding	chr17	+	3	0	AGO2	0	0	1	1	0	0	0	4
hsa-miR-1343-3p	ENSG00000072134	EPN2	protein_coding	chr17	+	3	0	AGO1-4,AGO2	0	0	1	0	0	0	0	4
hsa-miR-1343-3p	ENSG00000072134	EPN2	protein_coding	chr17	+	3	0	AGO1-4,AGO2	0	0	1	0	0	0	0	4
hsa-miR-1343-3p	ENSG00000108587	GOSR1	protein_coding	chr17	+	3	0	AGO1-4,AGO2	0	0	1	1	0	0	0	2
hsa-miR-1343-3p	ENSG00000131242	RAB11FIP4	protein_coding	chr17	+	3	0	AGO2	0	0	1	1	0	0	0	4
hsa-miR-1343-3p	ENSG00000002834	LASP1	protein_coding	chr17	+	3	0	AGO1-4	0	0	0	1	0	0	0	3
hsa-miR-1343-3p	ENSG00000108797	CNTNAP1	protein_coding	chr17	+	3	0	AGO1-4,AGO2	0	0	1	0	0	0	0	3
hsa-miR-1343-3p	ENSG00000067596	DHX8	protein_coding	chr17	+	3	0	AGO1-4,AGO2	0	0	1	0	0	0	0	2
hsa-miR-1343-3p	ENSG00000161692	DBF4B	protein_coding	chr17	+	3	0	AGO1-4,AGO2	0	0	0	1	0	0	0	0
hsa-miR-1343-3p	ENSG00000153944	MSI2	protein_coding	chr17	+	3	0	AGO1-4	0	0	1	0	0	0	0	0
hsa-miR-1343-3p	ENSG00000182173	TSEN54	protein_coding	chr17	+	3	0	AGO1-4,AGO2	0	0	1	0	0	0	0	2
hsa-miR-1343-3p	ENSG00000182173	TSEN54	protein_coding	chr17	+	3	0	AGO1-4,AGO2	0	0	1	0	0	0	0	2
hsa-miR-1343-3p	ENSG00000101596	SMCHD1	protein_coding	chr18	+	3	0	AGO1-4,AGO2	0	0	1	0	0	1	0	4
hsa-miR-1343-3p	ENSG00000119547	ONECUT2	protein_coding	chr18	+	3	0	AGO1-4,AGO2	0	0	1	0	0	0	0	1
hsa-miR-1343-3p	ENSG00000182087	TMEM259	protein_coding	chr19	-	3	0	AGO1-4,AGO2	0	0	0	1	0	0	0	6
hsa-miR-1343-3p	ENSG00000130816	DNMT1	protein_coding	chr19	-	3	0	AGO1-4	0	0	0	1	0	0	0	2
hsa-miR-1343-3p	ENSG00000198003	CCDC151	protein_coding	chr19	-	3	0	AGO1,AGO2	0	0	0	1	0	0	0	3
hsa-miR-1343-3p	ENSG00000257591	ZNF625	protein_coding	chr19	-	3	0	AGO1,AGO1-4	0	0	1	1	0	0	0	4
hsa-miR-1343-3p	ENSG00000160113	NR2F6	protein_coding	chr19	-	3	1	AGO1-4,AGO2	0	0	1	0	0	0	0	3
hsa-miR-1343-3p	ENSG00000160113	NR2F6	protein_coding	chr19	-	3	2	AGO1-4,AGO2	0	0	1	0	0	0	0	3
hsa-miR-1343-3p	ENSG00000130522	JUND	protein_coding	chr19	-	3	0	AGO1-4,AGO2	0	0	1	0	0	0	0	5
hsa-miR-1343-3p	ENSG00000064607	SUGP2	protein_coding	chr19	-	3	0	AGO1-4,AGO2	0	0	1	0	0	0	0	3
hsa-miR-1343-3p	ENSG00000184162	NR2C2AP	protein_coding	chr19	-	3	0	AGO1-4,AGO2	0	0	1	0	0	0	0	4
hsa-miR-1343-3p	ENSG00000129351	ILF3	protein_coding	chr19	+	3	0	AGO1-4,AGO2	0	0	1	0	0	0	0	5
hsa-miR-1343-3p	ENSG00000130164	LDLR	protein_coding	chr19	+	3	0	AGO1,AGO1-4,AGO2	0	0	0	1	0	0	0	3
hsa-miR-1343-3p	ENSG00000160877	NACC1	protein_coding	chr19	+	3	0	AGO2	0	0	1	0	0	0	0	2
hsa-miR-1343-3p	ENSG00000167461	RAB8A	protein_coding	chr19	+	3	0	AGO1-4	0	0	1	0	0	0	0	7
hsa-miR-1343-3p	ENSG00000167461	RAB8A	protein_coding	chr19	+	3	0	AGO1-4	0	0	1	0	0	0	0	7
hsa-miR-1343-3p	ENSG00000167461	RAB8A	protein_coding	chr19	+	3	0	AGO1-4	0	0	1	0	0	0	0	7
hsa-miR-1343-3p	ENSG00000105393	BABAM1	protein_coding	chr19	+	3	0	AGO1,AGO1-4,AGO2	0	0	1	2	0	0	0	5
hsa-miR-1343-3p	ENSG00000129933	MAU2	protein_coding	chr19	+	3	0	AGO1-4,AGO2	0	0	1	1	0	0	0	4
hsa-miR-1343-3p	ENSG00000205138	SDHAF1	protein_coding	chr19	+	3	0	AGO1-4,AGO2	0	0	1	0	0	0	0	3
hsa-miR-1343-3p	ENSG00000105738	SIPA1L3	protein_coding	chr19	+	3	0	AGO1-4,AGO2	0	0	1	0	0	0	0	1
hsa-miR-1343-3p	ENSG00000167625	ZNF526	protein_coding	chr19	+	3	0	AGO1-4	0	0	0	1	0	0	0	3
hsa-miR-1343-3p	ENSG00000142252	GEMIN7	protein_coding	chr19	+	3	0	AGO1-4,AGO2	0	0	0	1	0	0	0	3
hsa-miR-1343-3p	ENSG00000167615	LENG8	protein_coding	chr19	+	3	0	AGO2	0	0	0	0	0	1	0	3
hsa-miR-1343-3p	ENSG00000108107	RPL28	protein_coding	chr19	+	3	0	AGO1-4,AGO2	0	0	1	0	0	0	0	7
hsa-miR-1343-3p	ENSG00000261221	ZNF865	protein_coding	chr19	+	3	0	AGO1-4	0	0	1	0	0	0	0	5
hsa-miR-1343-3p	ENSG00000183647	ZNF530	protein_coding	chr19	+	3	0	AGO1,AGO2,AGO3	0	0	1	0	0	0	0	2
hsa-miR-1343-3p	ENSG00000198466	ZNF587	protein_coding	chr19	+	3	0	AGO1-4	0	0	1	0	0	0	0	4
hsa-miR-1343-3p	ENSG00000268750	AC010522.1	protein_coding	chr19	+	3	0	AGO1-4	0	0	1	0	0	0	0	3
hsa-miR-1343-3p	ENSG00000115808	STRN	protein_coding	chr2	-	3	0	AGO1-4	0	0	1	0	0	0	0	2
hsa-miR-1343-3p	ENSG00000075340	ADD2	protein_coding	chr2	-	3	3	AGO1,AGO2	0	0	0	1	0	0	0	3
hsa-miR-1343-3p	ENSG00000144036	EXOC6B	protein_coding	chr2	-	3	0	AGO1,AGO1-4,AGO2	0	0	1	0	0	0	0	2
hsa-miR-1343-3p	ENSG00000135631	RAB11FIP5	protein_coding	chr2	-	3	0	AGO2	0	0	1	0	0	0	0	3
hsa-miR-1343-3p	ENSG00000204843	DCTN1	protein_coding	chr2	-	3	0	AGO1-4	0	0	0	1	0	0	0	1
hsa-miR-1343-3p	ENSG00000264324	AC006030.1	protein_coding	chr2	-	3	0	AGO1-4	0	0	0	1	0	0	0	4
hsa-miR-1343-3p	ENSG00000115275	MOGS	protein_coding	chr2	-	3	0	AGO2	0	0	1	0	0	0	0	3
hsa-miR-1343-3p	ENSG00000168887	C2orf68	protein_coding	chr2	-	3	0	AGO1-4,AGO2	0	0	1	1	0	0	0	1
hsa-miR-1343-3p	ENSG00000068654	POLR1A	protein_coding	chr2	-	3	0	AGO1-4	0	0	0	1	0	0	0	2
hsa-miR-1343-3p	ENSG00000114982	KANSL3	protein_coding	chr2	-	3	0	AGO1-4,AGO2	0	0	1	0	0	0	0	2
hsa-miR-1343-3p	ENSG00000170500	LONRF2	protein_coding	chr2	-	3	0	AGO1,AGO1-4,AGO2	0	0	1	1	0	0	0	3
hsa-miR-1343-3p	ENSG00000169554	ZEB2	protein_coding	chr2	-	3	0	AGO1-4	0	0	0	0	0	1	0	6
hsa-miR-1343-3p	ENSG00000187231	SESTD1	protein_coding	chr2	-	3	0	AGO1-4,AGO2	0	0	1	0	0	0	0	4
hsa-miR-1343-3p	ENSG00000114933	INO80D	protein_coding	chr2	-	3	0	AGO1-4,AGO2	0	0	1	1	0	0	0	5
hsa-miR-1343-3p	ENSG00000114933	INO80D	protein_coding	chr2	-	3	0	AGO1-4	0	0	0	1	0	0	0	5
hsa-miR-1343-3p	ENSG00000115461	IGFBP5	protein_coding	chr2	-	3	0	AGO1-4	0	0	1	1	0	1	0	5
hsa-miR-1343-3p	ENSG00000115461	IGFBP5	protein_coding	chr2	-	3	0	AGO1-4,AGO2	0	0	1	1	0	0	0	5
hsa-miR-1343-3p	ENSG00000115461	IGFBP5	protein_coding	chr2	-	3	0	AGO1-4	0	0	1	1	0	1	0	5
hsa-miR-1343-3p	ENSG00000115568	ZNF142	protein_coding	chr2	-	3	0	AGO1-4,AGO2	0	0	0	1	0	0	0	2
hsa-miR-1343-3p	ENSG00000124006	OBSL1	protein_coding	chr2	-	3	0	AGO1-4,AGO2	0	0	0	1	0	0	0	1
hsa-miR-1343-3p	ENSG00000124006	OBSL1	protein_coding	chr2	-	3	0	AGO1-4	0	0	0	1	0	0	0	1
hsa-miR-1343-3p	ENSG00000152056	AP1S3	protein_coding	chr2	-	3	0	AGO1-4,AGO2	0	0	0	1	0	0	0	0
hsa-miR-1343-3p	ENSG00000173960	UBXN2A	protein_coding	chr2	+	3	0	AGO1-4	0	0	0	1	0	0	0	2
hsa-miR-1343-3p	ENSG00000138018	SELENOI	protein_coding	chr2	+	3	0	AGO1-4,AGO2	0	0	1	0	0	0	0	1
hsa-miR-1343-3p	ENSG00000138018	SELENOI	protein_coding	chr2	+	3	0	AGO2	0	0	1	0	0	0	0	1
hsa-miR-1343-3p	ENSG00000013016	EHD3	protein_coding	chr2	+	3	0	AGO2	0	0	1	1	0	0	0	5
hsa-miR-1343-3p	ENSG00000115507	OTX1	protein_coding	chr2	+	3	0	AGO1-4	0	0	0	0	0	1	0	0
hsa-miR-1343-3p	ENSG00000115325	DOK1	protein_coding	chr2	+	3	0	AGO1-4,AGO2	0	0	1	0	0	0	0	6
hsa-miR-1343-3p	ENSG00000158435	CNOT11	protein_coding	chr2	+	3	0	AGO1-4	0	0	1	0	0	0	0	2
hsa-miR-1343-3p	ENSG00000153094	BCL2L11	protein_coding	chr2	+	3	0	AGO1-4	0	0	1	0	0	0	0	1
hsa-miR-1343-3p	ENSG00000204217	BMPR2	protein_coding	chr2	+	3	0	AGO1-4	0	0	1	1	0	1	0	2
hsa-miR-1343-3p	ENSG00000118260	CREB1	protein_coding	chr2	+	3	0	AGO1-4	0	0	1	0	0	1	0	4
hsa-miR-1343-3p	ENSG00000118260	CREB1	protein_coding	chr2	+	3	0	AGO1-4,AGO2	0	0	1	0	0	0	0	4
hsa-miR-1343-3p	ENSG00000144579	CTDSP1	protein_coding	chr2	+	3	0	AGO1-4,AGO2	0	0	1	0	0	0	0	6
hsa-miR-1343-3p	ENSG00000085978	ATG16L1	protein_coding	chr2	+	3	0	AGO1-4,AGO2	0	0	0	1	0	0	0	6
hsa-miR-1343-3p	ENSG00000065802	ASB1	protein_coding	chr2	+	3	0	AGO1-4,AGO2	0	0	1	1	0	0	0	1
hsa-miR-1343-3p	ENSG00000065802	ASB1	protein_coding	chr2	+	3	0	AGO1,AGO2	0	0	1	1	0	0	0	1
hsa-miR-1343-3p	ENSG00000101236	RNF24	protein_coding	chr20	-	3	0	AGO1-4,AGO2	0	0	1	0	0	0	0	2
hsa-miR-1343-3p	ENSG00000178726	THBD	protein_coding	chr20	-	3	0	AGO1-4	0	0	1	0	0	0	0	10
hsa-miR-1343-3p	ENSG00000171552	BCL2L1	protein_coding	chr20	-	3	0	AGO1-4,AGO2	0	0	0	1	0	0	0	6
hsa-miR-1343-3p	ENSG00000126003	PLAGL2	protein_coding	chr20	-	3	0	AGO1-4	0	0	1	0	0	0	0	2
hsa-miR-1343-3p	ENSG00000126003	PLAGL2	protein_coding	chr20	-	3	0	AGO1-4,AGO2	0	0	1	0	0	0	0	2
hsa-miR-1343-3p	ENSG00000149639	SOGA1	protein_coding	chr20	-	3	0	AGO1-4	0	0	1	1	0	0	0	1
hsa-miR-1343-3p	ENSG00000149639	SOGA1	protein_coding	chr20	-	3	0	AGO1-4	0	0	0	1	0	0	0	1
hsa-miR-1343-3p	ENSG00000197296	FITM2	protein_coding	chr20	-	3	0	AGO1-4	0	0	1	1	0	0	0	0
hsa-miR-1343-3p	ENSG00000101098	RIMS4	protein_coding	chr20	-	3	0	AGO1-4	0	0	0	1	0	0	0	0
hsa-miR-1343-3p	ENSG00000062598	ELMO2	protein_coding	chr20	-	3	0	AGO1-4,AGO2	0	0	1	0	0	0	0	2
hsa-miR-1343-3p	ENSG00000054793	ATP9A	protein_coding	chr20	-	3	0	AGO1-4,AGO2	0	0	1	0	0	0	0	1
hsa-miR-1343-3p	ENSG00000132825	PPP1R3D	protein_coding	chr20	-	3	0	AGO1-4	0	0	1	0	0	0	0	1
hsa-miR-1343-3p	ENSG00000101361	NOP56	protein_coding	chr20	+	3	1	AGO1-4,AGO2	0	0	0	1	0	0	0	4
hsa-miR-1343-3p	ENSG00000088888	MAVS	protein_coding	chr20	+	3	0	AGO2	0	0	0	1	0	0	0	1
hsa-miR-1343-3p	ENSG00000101337	TM9SF4	protein_coding	chr20	+	3	0	AGO1,AGO1-4,AGO2	0	0	1	0	0	0	0	1
hsa-miR-1343-3p	ENSG00000025293	PHF20	protein_coding	chr20	+	3	0	AGO1-4	0	0	1	1	0	0	0	1
hsa-miR-1343-3p	ENSG00000025293	PHF20	protein_coding	chr20	+	3	0	AGO1-4,AGO2	0	0	1	1	0	0	0	1
hsa-miR-1343-3p	ENSG00000132792	CTNNBL1	protein_coding	chr20	+	3	0	AGO1,AGO1-4	0	0	1	0	0	0	0	3
hsa-miR-1343-3p	ENSG00000101076	HNF4A	protein_coding	chr20	+	3	0	AGO1-4,AGO2	0	0	0	1	0	0	0	4
hsa-miR-1343-3p	ENSG00000124164	VAPB	protein_coding	chr20	+	3	0	AGO1-4,AGO2	0	0	1	0	0	0	0	0
hsa-miR-1343-3p	ENSG00000124164	VAPB	protein_coding	chr20	+	3	0	AGO1-4	0	0	1	0	0	0	0	0
hsa-miR-1343-3p	ENSG00000101199	ARFGAP1	protein_coding	chr20	+	3	0	AGO1-4,AGO2	0	0	1	0	0	0	0	1
hsa-miR-1343-3p	ENSG00000159082	SYNJ1	protein_coding	chr21	-	3	0	AGO1-4,AGO2	0	0	1	1	0	0	0	4
hsa-miR-1343-3p	ENSG00000185917	SETD4	protein_coding	chr21	-	3	0	AGO1-4,AGO2	0	0	1	0	0	0	0	3
hsa-miR-1343-3p	ENSG00000159110	IFNAR2	protein_coding	chr21	+	3	0	AGO1-4,AGO2	0	0	1	1	0	0	0	7
hsa-miR-1343-3p	ENSG00000142166	IFNAR1	protein_coding	chr21	+	3	0	AGO1-4,AGO2	0	0	1	1	0	0	0	5
hsa-miR-1343-3p	ENSG00000160209	PDXK	protein_coding	chr21	+	3	0	AGO1-4,AGO2	0	0	1	0	0	0	0	6
hsa-miR-1343-3p	ENSG00000160209	PDXK	protein_coding	chr21	+	3	0	AGO1-4,AGO2	0	0	1	0	0	0	0	6
hsa-miR-1343-3p	ENSG00000160218	TRAPPC10	protein_coding	chr21	+	3	0	AGO1-4	0	0	1	0	0	0	0	1
hsa-miR-1343-3p	ENSG00000280433	FP565260.7	protein_coding	chr21	+	3	0	AGO1-4	0	0	1	0	0	0	0	4
hsa-miR-1343-3p	ENSG00000160221	C21orf33	protein_coding	chr21	+	3	0	AGO1-4	0	0	1	0	0	0	0	1
hsa-miR-1343-3p	ENSG00000276612	FP565260.2	protein_coding	chr21	+	3	0	AGO1-4	0	0	1	0	0	0	0	6
hsa-miR-1343-3p	ENSG00000280071	FP565260.6	protein_coding	chr21	+	3	0	AGO1-4	0	0	1	0	0	0	0	4
hsa-miR-1343-3p	ENSG00000099899	TRMT2A	protein_coding	chr22	-	3	0	AGO1,AGO2	0	0	0	1	0	0	0	3
hsa-miR-1343-3p	ENSG00000161179	YDJC	protein_coding	chr22	-	3	0	AGO1,AGO1-4,AGO2	0	0	1	0	0	0	0	2
hsa-miR-1343-3p	ENSG00000100034	PPM1F	protein_coding	chr22	-	3	0	AGO1-4	0	0	1	0	0	0	0	0
hsa-miR-1343-3p	ENSG00000100034	PPM1F	protein_coding	chr22	-	3	0	AGO1-4,AGO2	0	0	1	1	0	0	0	0
hsa-miR-1343-3p	ENSG00000100038	TOP3B	protein_coding	chr22	-	3	0	AGO1-4,AGO2	0	0	0	1	0	0	0	3
hsa-miR-1343-3p	ENSG00000184117	NIPSNAP1	protein_coding	chr22	-	3	0	AGO1-4,AGO2	0	0	1	0	0	0	0	1
hsa-miR-1343-3p	ENSG00000183864	TOB2	protein_coding	chr22	-	3	0	AGO2	0	0	1	1	0	0	0	5
hsa-miR-1343-3p	ENSG00000198951	NAGA	protein_coding	chr22	-	3	0	AGO1-4,AGO2	0	0	1	0	0	0	0	4
hsa-miR-1343-3p	ENSG00000100207	TCF20	protein_coding	chr22	-	3	0	AGO2	0	0	1	0	0	0	0	0
hsa-miR-1343-3p	ENSG00000189306	RRP7A	protein_coding	chr22	-	3	1	AGO1-4,AGO2	0	0	1	0	0	0	0	0
hsa-miR-1343-3p	ENSG00000100014	SPECC1L	protein_coding	chr22	+	3	0	AGO1-4,AGO2	0	0	0	1	0	0	0	2
hsa-miR-1343-3p	ENSG00000258555	SPECC1L-ADORA2A	protein_coding	chr22	+	3	0	AGO1-4,AGO2	0	0	0	1	0	0	0	0
hsa-miR-1343-3p	ENSG00000100150	DEPDC5	protein_coding	chr22	+	3	0	AGO1-4,AGO2	0	0	1	0	0	0	0	1
hsa-miR-1343-3p	ENSG00000128309	MPST	protein_coding	chr22	+	3	2	AGO1-4,AGO2	0	0	1	1	0	0	0	6
hsa-miR-1343-3p	ENSG00000185022	MAFF	protein_coding	chr22	+	3	0	AGO1-4	0	0	1	0	0	0	0	5
hsa-miR-1343-3p	ENSG00000132155	RAF1	protein_coding	chr3	-	3	0	AGO1-4	0	0	0	1	0	0	0	2
hsa-miR-1343-3p	ENSG00000132155	RAF1	protein_coding	chr3	-	3	0	AGO1-4,AGO2	0	0	0	1	0	0	0	2
hsa-miR-1343-3p	ENSG00000060971	ACAA1	protein_coding	chr3	-	3	0	AGO1-4,AGO2	0	0	1	0	0	0	0	2
hsa-miR-1343-3p	ENSG00000163602	RYBP	protein_coding	chr3	-	3	0	AGO1-4,AGO2	0	0	1	0	0	0	0	4
hsa-miR-1343-3p	ENSG00000163428	LRRC58	protein_coding	chr3	-	3	0	AGO1-4	0	0	1	0	0	0	0	1
hsa-miR-1343-3p	ENSG00000065534	MYLK	protein_coding	chr3	-	3	0	AGO1-4	0	0	0	1	0	0	0	4
hsa-miR-1343-3p	ENSG00000114544	SLC41A3	protein_coding	chr3	-	3	0	AGO1-4,AGO2	0	0	1	0	0	0	0	0
hsa-miR-1343-3p	ENSG00000004399	PLXND1	protein_coding	chr3	-	3	0	AGO1-4	0	0	1	0	0	0	0	1
hsa-miR-1343-3p	ENSG00000004399	PLXND1	protein_coding	chr3	-	3	0	AGO1-4	0	0	1	0	0	0	0	1
hsa-miR-1343-3p	ENSG00000018408	WWTR1	protein_coding	chr3	-	3	0	AGO1-4,AGO2	0	0	0	0	0	1	0	5
hsa-miR-1343-3p	ENSG00000172667	ZMAT3	protein_coding	chr3	-	3	0	AGO1-4,AGO2	0	0	1	1	0	1	0	4
hsa-miR-1343-3p	ENSG00000114331	ACAP2	protein_coding	chr3	-	3	0	AGO1-4	0	0	1	0	0	0	0	2
hsa-miR-1343-3p	ENSG00000131389	SLC6A6	protein_coding	chr3	+	3	0	AGO1-4	0	0	1	0	0	0	0	2
hsa-miR-1343-3p	ENSG00000172939	OXSR1	protein_coding	chr3	+	3	1	AGO1-4,AGO2	0	0	1	1	0	0	0	3
hsa-miR-1343-3p	ENSG00000114857	NKTR	protein_coding	chr3	+	3	2	AGO1-4,AGO2	0	0	0	1	0	0	0	5
hsa-miR-1343-3p	ENSG00000144791	LIMD1	protein_coding	chr3	+	3	0	AGO1-4,AGO2	0	0	0	1	0	0	0	4
hsa-miR-1343-3p	ENSG00000144791	LIMD1	protein_coding	chr3	+	3	0	AGO1-4,AGO2	0	0	1	1	0	0	0	4
hsa-miR-1343-3p	ENSG00000136068	FLNB	protein_coding	chr3	+	3	0	AGO1-4,AGO2	0	0	0	1	0	0	0	3
hsa-miR-1343-3p	ENSG00000073111	MCM2	protein_coding	chr3	+	3	0	AGO1-4,AGO2	0	0	0	1	0	0	0	2
hsa-miR-1343-3p	ENSG00000091527	CDV3	protein_coding	chr3	+	3	0	AGO1-4,AGO2	0	0	1	0	0	0	0	1
hsa-miR-1343-3p	ENSG00000008952	SEC62	protein_coding	chr3	+	3	0	AGO1,AGO1-4,AGO2	0	0	1	0	0	0	0	1
hsa-miR-1343-3p	ENSG00000145012	LPP	protein_coding	chr3	+	3	0	AGO1-4,AGO2	0	0	1	0	0	0	0	3
hsa-miR-1343-3p	ENSG00000109519	GRPEL1	protein_coding	chr4	-	3	0	AGO1-4,AGO2	0	0	1	0	0	0	0	1
hsa-miR-1343-3p	ENSG00000157869	RAB28	protein_coding	chr4	-	3	0	AGO2	0	0	1	1	0	0	0	1
hsa-miR-1343-3p	ENSG00000138760	SCARB2	protein_coding	chr4	-	3	0	AGO1-4	0	0	1	0	0	0	0	1
hsa-miR-1343-3p	ENSG00000151247	EIF4E	protein_coding	chr4	-	3	0	AGO1-4,AGO2	0	0	1	0	0	0	0	2
hsa-miR-1343-3p	ENSG00000123739	PLA2G12A	protein_coding	chr4	-	3	0	AGO1-4	0	0	1	0	0	0	0	1
hsa-miR-1343-3p	ENSG00000150961	SEC24D	protein_coding	chr4	-	3	0	AGO1-4,AGO2	0	0	1	0	0	0	0	3
hsa-miR-1343-3p	ENSG00000154447	SH3RF1	protein_coding	chr4	-	3	0	AGO1-4	0	0	0	1	0	0	0	0
hsa-miR-1343-3p	ENSG00000197712	FAM114A1	protein_coding	chr4	+	3	0	AGO1-4	0	0	1	0	0	0	0	5
hsa-miR-1343-3p	ENSG00000174780	SRP72	protein_coding	chr4	+	3	0	AGO1-4	0	0	1	0	0	0	0	3
hsa-miR-1343-3p	ENSG00000118985	ELL2	protein_coding	chr5	-	3	0	AGO1,AGO1-4,AGO2	0	0	0	0	0	1	0	10
hsa-miR-1343-3p	ENSG00000152377	SPOCK1	protein_coding	chr5	-	3	0	AGO1-4,AGO2	0	0	1	0	0	0	0	6
hsa-miR-1343-3p	ENSG00000112983	BRD8	protein_coding	chr5	-	3	0	AGO1-4,AGO2	0	0	0	1	0	0	0	7
hsa-miR-1343-3p	ENSG00000170445	HARS	protein_coding	chr5	-	3	0	AGO1-4,AGO2	0	0	1	0	0	0	0	5
hsa-miR-1343-3p	ENSG00000146083	RNF44	protein_coding	chr5	-	3	0	AGO2	0	0	1	0	0	0	0	2
hsa-miR-1343-3p	ENSG00000069020	MAST4	protein_coding	chr5	+	3	0	AGO1-4	0	0	0	1	0	0	0	5
hsa-miR-1343-3p	ENSG00000113161	HMGCR	protein_coding	chr5	+	3	0	AGO1-4	0	0	1	0	0	0	0	1
hsa-miR-1343-3p	ENSG00000113161	HMGCR	protein_coding	chr5	+	3	0	AGO1-4	0	0	1	0	0	0	0	1
hsa-miR-1343-3p	ENSG00000134987	WDR36	protein_coding	chr5	+	3	0	AGO1,AGO1-4,AGO2	0	0	1	0	0	0	0	4
hsa-miR-1343-3p	ENSG00000164244	PRRC1	protein_coding	chr5	+	3	1	AGO1-4	0	0	1	1	0	0	0	4
hsa-miR-1343-3p	ENSG00000120709	FAM53C	protein_coding	chr5	+	3	0	AGO1,AGO1-4,AGO2	0	0	1	1	0	1	0	3
hsa-miR-1343-3p	ENSG00000120733	KDM3B	protein_coding	chr5	+	3	0	AGO1,AGO2	0	0	1	0	0	0	0	4
hsa-miR-1343-3p	ENSG00000120738	EGR1	protein_coding	chr5	+	3	0	AGO1-4,AGO2	0	0	0	1	0	0	0	0
hsa-miR-1343-3p	ENSG00000123643	SLC36A1	protein_coding	chr5	+	3	0	AGO2	0	0	1	0	0	0	0	3
hsa-miR-1343-3p	ENSG00000113742	CPEB4	protein_coding	chr5	+	3	0	AGO1-4,AGO2	0	0	1	1	0	1	0	6
hsa-miR-1343-3p	ENSG00000165671	NSD1	protein_coding	chr5	+	3	0	AGO1-4,AGO2	0	0	0	0	0	1	0	1
hsa-miR-1343-3p	ENSG00000124783	SSR1	protein_coding	chr6	-	3	0	AGO1-4,AGO2	0	0	1	0	0	0	0	1
hsa-miR-1343-3p	ENSG00000124788	ATXN1	protein_coding	chr6	-	3	0	AGO1-4,AGO2	0	0	1	1	0	1	0	5
hsa-miR-1343-3p	ENSG00000030110	BAK1	protein_coding	chr6	-	3	0	AGO1-4,AGO2	0	0	1	0	0	0	0	7
hsa-miR-1343-3p	ENSG00000172432	GTPBP2	protein_coding	chr6	-	3	0	AGO1-4,AGO2	0	0	1	0	0	0	0	3
hsa-miR-1343-3p	ENSG00000151914	DST	protein_coding	chr6	-	3	0	AGO1-4,AGO2	0	0	1	1	0	0	0	4
hsa-miR-1343-3p	ENSG00000151914	DST	protein_coding	chr6	-	3	0	AGO1-4,AGO2	0	0	1	1	0	0	0	4
hsa-miR-1343-3p	ENSG00000151914	DST	protein_coding	chr6	-	3	0	AGO1-4,AGO2	0	0	1	1	0	0	0	4
hsa-miR-1343-3p	ENSG00000198833	UBE2J1	protein_coding	chr6	-	3	0	AGO1-4	0	0	1	0	0	0	0	5
hsa-miR-1343-3p	ENSG00000112237	CCNC	protein_coding	chr6	-	3	0	AGO1,AGO1-4,AGO2	0	0	1	0	0	0	0	3
hsa-miR-1343-3p	ENSG00000010810	FYN	protein_coding	chr6	-	3	0	AGO1-4	0	0	1	0	0	0	0	3
hsa-miR-1343-3p	ENSG00000215712	TMEM242	protein_coding	chr6	-	3	0	AGO2	0	0	1	0	0	0	0	2
hsa-miR-1343-3p	ENSG00000026652	AGPAT4	protein_coding	chr6	-	3	0	AGO1-4	0	0	1	1	0	0	0	3
hsa-miR-1343-3p	ENSG00000137265	IRF4	protein_coding	chr6	+	3	0	AGO1-4	0	0	1	0	0	0	0	10
hsa-miR-1343-3p	ENSG00000137274	BPHL	protein_coding	chr6	+	3	0	AGO1-4	0	0	1	1	0	0	0	2
hsa-miR-1343-3p	ENSG00000008083	JARID2	protein_coding	chr6	+	3	0	AGO1-4,AGO2	0	0	1	0	0	0	0	0
hsa-miR-1343-3p	ENSG00000137310	TCF19	protein_coding	chr6	+	3	0	AGO1-4	0	0	1	0	0	0	0	2
hsa-miR-1343-3p	ENSG00000112078	KCTD20	protein_coding	chr6	+	3	0	AGO1,AGO1-4,AGO2	0	0	1	1	0	0	0	3
hsa-miR-1343-3p	ENSG00000112078	KCTD20	protein_coding	chr6	+	3	0	AGO1-4	0	0	1	1	0	0	0	3
hsa-miR-1343-3p	ENSG00000146223	RPL7L1	protein_coding	chr6	+	3	0	AGO1-4	0	0	1	0	0	0	0	3
hsa-miR-1343-3p	ENSG00000112715	VEGFA	protein_coding	chr6	+	3	2	AGO1-4	0	0	1	0	0	0	0	2
hsa-miR-1343-3p	ENSG00000112715	VEGFA	protein_coding	chr6	+	3	0	AGO1-4	0	0	1	0	0	0	0	2
hsa-miR-1343-3p	ENSG00000112715	VEGFA	protein_coding	chr6	+	3	0	AGO1-4,AGO2	0	0	1	0	0	1	0	2
hsa-miR-1343-3p	ENSG00000106608	URGCP	protein_coding	chr7	-	3	0	AGO1-4,AGO2	0	0	1	0	0	0	0	2
hsa-miR-1343-3p	ENSG00000136205	TNS3	protein_coding	chr7	-	3	0	AGO1-4	0	0	1	0	0	0	0	2
hsa-miR-1343-3p	ENSG00000009950	MLXIPL	protein_coding	chr7	-	3	0	AGO2	0	0	0	1	0	0	0	0
hsa-miR-1343-3p	ENSG00000049541	RFC2	protein_coding	chr7	-	3	0	AGO1-4,AGO2	0	0	1	0	0	0	0	2
hsa-miR-1343-3p	ENSG00000105810	CDK6	protein_coding	chr7	-	3	0	AGO2	0	0	1	1	0	0	0	4
hsa-miR-1343-3p	ENSG00000106244	PDAP1	protein_coding	chr7	-	3	0	AGO1-4,AGO2	0	0	1	1	0	0	0	2
hsa-miR-1343-3p	ENSG00000128567	PODXL	protein_coding	chr7	-	3	0	AGO1-4,AGO2	0	0	1	1	0	0	0	5
hsa-miR-1343-3p	ENSG00000033050	ABCF2	protein_coding	chr7	-	3	0	AGO1,AGO1-4	0	0	1	1	0	0	0	5
hsa-miR-1343-3p	ENSG00000055609	KMT2C	protein_coding	chr7	-	3	0	AGO1-4,AGO2	0	0	0	1	0	0	0	5
hsa-miR-1343-3p	ENSG00000055609	KMT2C	protein_coding	chr7	-	3	0	AGO1-4,AGO2	0	0	0	1	0	0	0	5
hsa-miR-1343-3p	ENSG00000055609	KMT2C	protein_coding	chr7	-	3	0	AGO1-4,AGO2	0	0	0	1	0	0	0	5
hsa-miR-1343-3p	ENSG00000164850	GPER1	protein_coding	chr7	+	3	0	AGO1-4,AGO2	0	0	1	0	0	0	0	6
hsa-miR-1343-3p	ENSG00000136295	TTYH3	protein_coding	chr7	+	3	0	AGO1-4	0	0	1	0	0	0	0	4
hsa-miR-1343-3p	ENSG00000136279	DBNL	protein_coding	chr7	+	3	0	AGO2	0	0	1	1	0	0	0	6
hsa-miR-1343-3p	ENSG00000136279	DBNL	protein_coding	chr7	+	3	0	AGO2	0	0	1	1	0	0	0	6
hsa-miR-1343-3p	ENSG00000196262	PPIA	protein_coding	chr7	+	3	0	AGO1-4,AGO2	0	0	1	0	0	0	0	5
hsa-miR-1343-3p	ENSG00000122779	TRIM24	protein_coding	chr7	+	3	0	AGO2	0	0	1	1	0	0	0	3
hsa-miR-1343-3p	ENSG00000157741	UBN2	protein_coding	chr7	+	3	0	AGO1-4,AGO2	0	0	1	1	0	0	0	5
hsa-miR-1343-3p	ENSG00000156011	PSD3	protein_coding	chr8	-	3	0	AGO1-4,AGO2	0	0	1	0	0	0	0	3
hsa-miR-1343-3p	ENSG00000153317	ASAP1	protein_coding	chr8	-	3	0	AGO1-4	0	0	0	1	0	0	0	2
hsa-miR-1343-3p	ENSG00000008513	ST3GAL1	protein_coding	chr8	-	3	0	AGO1-4,AGO2	0	0	1	1	0	0	0	1
hsa-miR-1343-3p	ENSG00000104626	ERI1	protein_coding	chr8	+	3	0	AGO2	0	0	1	0	0	0	0	6
hsa-miR-1343-3p	ENSG00000003989	SLC7A2	protein_coding	chr8	+	3	0	AGO1-4,AGO2	0	0	1	1	0	0	0	6
hsa-miR-1343-3p	ENSG00000003989	SLC7A2	protein_coding	chr8	+	3	0	AGO1-4,AGO2	0	0	1	1	0	0	0	6
hsa-miR-1343-3p	ENSG00000147457	CHMP7	protein_coding	chr8	+	3	0	AGO1-4	0	0	0	1	0	0	0	3
hsa-miR-1343-3p	ENSG00000147457	CHMP7	protein_coding	chr8	+	3	0	AGO1-4,AGO2	0	0	1	1	0	0	0	3
hsa-miR-1343-3p	ENSG00000158669	GPAT4	protein_coding	chr8	+	3	0	AGO1-4,AGO2	0	0	1	1	0	0	0	2
hsa-miR-1343-3p	ENSG00000123124	WWP1	protein_coding	chr8	+	3	0	AGO2	0	0	0	0	0	1	0	4
hsa-miR-1343-3p	ENSG00000147649	MTDH	protein_coding	chr8	+	3	2	AGO1,AGO2,AGO3	0	0	0	1	0	0	0	1
hsa-miR-1343-3p	ENSG00000137040	RANBP6	protein_coding	chr9	-	3	0	AGO1-4	0	0	1	0	0	0	0	7
hsa-miR-1343-3p	ENSG00000147862	NFIB	protein_coding	chr9	-	3	0	AGO1,AGO1-4,AGO2	0	0	0	0	0	1	0	3
hsa-miR-1343-3p	ENSG00000175893	ZDHHC21	protein_coding	chr9	-	3	0	AGO1-4,AGO2	0	0	1	1	0	0	0	2
hsa-miR-1343-3p	ENSG00000188647	PTAR1	protein_coding	chr9	-	3	0	AGO1-4,AGO2	0	0	0	1	0	0	0	2
hsa-miR-1343-3p	ENSG00000188647	PTAR1	protein_coding	chr9	-	3	0	AGO1-4,AGO2	0	0	0	1	0	0	0	2
hsa-miR-1343-3p	ENSG00000106771	TMEM245	protein_coding	chr9	-	3	0	AGO1-4,AGO2	0	0	1	1	0	0	0	5
hsa-miR-1343-3p	ENSG00000070159	PTPN3	protein_coding	chr9	-	3	0	AGO1-4	0	0	1	0	0	0	0	1
hsa-miR-1343-3p	ENSG00000148200	NR6A1	protein_coding	chr9	-	3	0	AGO1-4,AGO2	0	0	1	0	0	0	0	1
hsa-miR-1343-3p	ENSG00000148200	NR6A1	protein_coding	chr9	-	3	0	AGO1-4,AGO2	0	0	1	0	0	0	0	1
hsa-miR-1343-3p	ENSG00000119414	PPP6C	protein_coding	chr9	-	3	0	AGO2	0	0	1	0	0	0	0	3
hsa-miR-1343-3p	ENSG00000136830	FAM129B	protein_coding	chr9	-	3	0	AGO1-4	0	0	1	0	0	0	0	6
hsa-miR-1343-3p	ENSG00000136819	C9orf78	protein_coding	chr9	-	3	0	AGO1,AGO1-4	0	0	1	0	0	0	0	2
hsa-miR-1343-3p	ENSG00000136819	C9orf78	protein_coding	chr9	-	3	0	AGO1-4,AGO2	0	0	1	0	0	0	0	2
hsa-miR-1343-3p	ENSG00000148297	MED22	protein_coding	chr9	-	3	0	AGO1,AGO2	0	0	1	0	0	0	0	2
hsa-miR-1343-3p	ENSG00000157654	PALM2-AKAP2	protein_coding	chr9	+	3	0	AGO1-4,AGO2	0	0	0	1	0	0	0	1
hsa-miR-1343-3p	ENSG00000241978	AKAP2	protein_coding	chr9	+	3	0	AGO1-4,AGO2	0	0	0	1	0	0	0	5
hsa-miR-1343-3p	ENSG00000136875	PRPF4	protein_coding	chr9	+	3	0	AGO1-4,AGO2	0	0	1	0	0	0	0	2
hsa-miR-1343-3p	ENSG00000182752	PAPPA	protein_coding	chr9	+	3	0	AGO1-4,AGO2	0	0	1	1	0	1	0	2
hsa-miR-1343-3p	ENSG00000107021	TBC1D13	protein_coding	chr9	+	3	0	AGO1-4	0	0	1	1	0	0	0	1
hsa-miR-1343-3p	ENSG00000130723	PRRC2B	protein_coding	chr9	+	3	0	AGO1-4,AGO2	0	0	1	0	0	0	0	0
hsa-miR-1343-3p	ENSG00000188566	NDOR1	protein_coding	chr9	+	3	0	AGO1,AGO1-4	0	0	1	0	0	0	0	3
hsa-miR-1343-3p	ENSG00000131263	RLIM	protein_coding	chrX	-	3	0	AGO1-4	0	0	1	0	0	0	0	0
hsa-miR-1343-3p	ENSG00000101935	AMMECR1	protein_coding	chrX	-	3	0	AGO1-4,AGO2	0	0	1	1	0	0	0	2
hsa-miR-1343-3p	ENSG00000171388	APLN	protein_coding	chrX	-	3	0	AGO1-4	0	0	1	1	0	0	0	2
hsa-miR-1343-3p	ENSG00000169057	MECP2	protein_coding	chrX	-	3	0	AGO1-4,AGO2	0	0	1	1	0	0	0	3
hsa-miR-1343-3p	ENSG00000068354	TBC1D25	protein_coding	chrX	+	3	1	AGO1-4,AGO2	0	0	1	1	0	0	0	3
hsa-miR-1343-3p	ENSG00000122824	NUDT10	protein_coding	chrX	+	3	0	AGO1,AGO2,AGO3	0	0	1	0	0	0	0	3
hsa-miR-1343-3p	ENSG00000147100	SLC16A2	protein_coding	chrX	+	3	0	AGO1,AGO2	0	0	0	1	0	0	0	6
hsa-miR-1343-3p	ENSG00000142599	RERE	protein_coding	chr1	-	2	0	AGO1-4,AGO2	0	0	1	0	0	0	0	3
hsa-miR-1343-3p	ENSG00000185436	IFNLR1	protein_coding	chr1	-	2	0	AGO1-4,AGO2	0	0	0	1	0	0	0	1
hsa-miR-1343-3p	ENSG00000162512	SDC3	protein_coding	chr1	-	2	0	AGO2	0	0	1	0	0	1	0	2
hsa-miR-1343-3p	ENSG00000117385	P3H1	protein_coding	chr1	-	2	0	AGO1-4,AGO2	0	0	1	0	0	1	0	2
hsa-miR-1343-3p	ENSG00000172380	GNG12	protein_coding	chr1	-	2	0	AGO2	0	0	1	0	0	0	0	6
hsa-miR-1343-3p	ENSG00000134243	SORT1	protein_coding	chr1	-	2	0	AGO1,AGO1-4	0	0	1	0	0	0	0	1
hsa-miR-1343-3p	ENSG00000134243	SORT1	protein_coding	chr1	-	2	0	AGO1-4,AGO2	0	0	1	0	0	0	0	1
hsa-miR-1343-3p	ENSG00000178104	PDE4DIP	protein_coding	chr1	-	2	0	AGO1-4	0	0	0	1	0	0	0	2
hsa-miR-1343-3p	ENSG00000152042	NBPF11	protein_coding	chr1	-	2	0	AGO1-4	0	0	1	0	0	0	0	0
hsa-miR-1343-3p	ENSG00000014914	MTMR11	protein_coding	chr1	-	2	0	AGO1-4,AGO2	0	0	1	0	0	0	0	8
hsa-miR-1343-3p	ENSG00000143393	PI4KB	protein_coding	chr1	-	2	0	AGO1-4,AGO2	0	0	1	0	0	0	0	1
hsa-miR-1343-3p	ENSG00000143319	ISG20L2	protein_coding	chr1	-	2	0	AGO1-4	0	0	1	1	0	0	0	2
hsa-miR-1343-3p	ENSG00000132694	ARHGEF11	protein_coding	chr1	-	2	0	AGO1-4	0	0	1	0	0	0	0	1
hsa-miR-1343-3p	ENSG00000162739	SLAMF6	protein_coding	chr1	-	2	0	AGO1-4	0	0	1	1	0	0	0	11
hsa-miR-1343-3p	ENSG00000158773	USF1	protein_coding	chr1	-	2	0	AGO1-4,AGO2	0	0	1	0	0	0	0	6
hsa-miR-1343-3p	ENSG00000000457	SCYL3	protein_coding	chr1	-	2	0	AGO1-4,AGO2	0	0	1	1	0	0	0	3
hsa-miR-1343-3p	ENSG00000135870	RC3H1	protein_coding	chr1	-	2	0	AGO1-4	0	0	1	0	0	0	0	3
hsa-miR-1343-3p	ENSG00000117153	KLHL12	protein_coding	chr1	-	2	0	AGO1,AGO2	0	0	1	0	0	0	0	3
hsa-miR-1343-3p	ENSG00000170382	LRRN2	protein_coding	chr1	-	2	0	AGO1-4	0	0	1	0	0	0	0	5
hsa-miR-1343-3p	ENSG00000158711	ELK4	protein_coding	chr1	-	2	0	AGO1-4	0	0	1	0	0	0	0	4
hsa-miR-1343-3p	ENSG00000133065	SLC41A1	protein_coding	chr1	-	2	0	AGO1-4	0	0	1	0	0	0	0	0
hsa-miR-1343-3p	ENSG00000203668	CHML	protein_coding	chr1	-	2	0	AGO1-4,AGO2	0	0	1	1	0	0	0	1
hsa-miR-1343-3p	ENSG00000171735	CAMTA1	protein_coding	chr1	+	2	0	AGO1-4	0	0	1	0	0	0	0	0
hsa-miR-1343-3p	ENSG00000188807	TMEM201	protein_coding	chr1	+	2	0	AGO1-4,AGO2	0	0	1	0	0	0	0	0
hsa-miR-1343-3p	ENSG00000116691	MIIP	protein_coding	chr1	+	2	0	AGO1-4	0	0	0	1	0	0	0	3
hsa-miR-1343-3p	ENSG00000116138	DNAJC16	protein_coding	chr1	+	2	0	AGO2	0	0	0	0	0	1	0	3
hsa-miR-1343-3p	ENSG00000055070	SZRD1	protein_coding	chr1	+	2	0	AGO2	0	0	1	0	0	0	0	1
hsa-miR-1343-3p	ENSG00000157978	LDLRAP1	protein_coding	chr1	+	2	2	AGO1-4,AGO2	0	0	0	1	0	0	0	2
hsa-miR-1343-3p	ENSG00000157978	LDLRAP1	protein_coding	chr1	+	2	0	AGO1-4,AGO2	0	0	0	1	0	1	0	2
hsa-miR-1343-3p	ENSG00000142784	WDTC1	protein_coding	chr1	+	2	0	AGO2	0	0	0	1	0	0	0	1
hsa-miR-1343-3p	ENSG00000025800	KPNA6	protein_coding	chr1	+	2	0	AGO1-4,AGO2	0	0	1	1	0	0	0	1
hsa-miR-1343-3p	ENSG00000025800	KPNA6	protein_coding	chr1	+	2	0	AGO1-4	0	0	1	1	0	0	0	1
hsa-miR-1343-3p	ENSG00000134698	AGO4	protein_coding	chr1	+	2	0	AGO1-4	0	0	1	0	0	0	0	3
hsa-miR-1343-3p	ENSG00000066136	NFYC	protein_coding	chr1	+	2	0	AGO1,AGO2	0	0	1	1	0	0	0	1
hsa-miR-1343-3p	ENSG00000162599	NFIA	protein_coding	chr1	+	2	0	AGO1-4	0	0	0	1	0	0	0	2
hsa-miR-1343-3p	ENSG00000213625	LEPROT	protein_coding	chr1	+	2	0	AGO1-4,AGO2	0	0	1	0	0	0	0	6
hsa-miR-1343-3p	ENSG00000117505	DR1	protein_coding	chr1	+	2	0	AGO1-4,AGO2	0	0	1	0	0	0	0	3
hsa-miR-1343-3p	ENSG00000215717	TMEM167B	protein_coding	chr1	+	2	0	AGO1-4,AGO2	0	0	1	0	0	0	0	2
hsa-miR-1343-3p	ENSG00000184371	CSF1	protein_coding	chr1	+	2	0	AGO1-4,AGO2	0	0	0	1	0	0	0	6
hsa-miR-1343-3p	ENSG00000163349	HIPK1	protein_coding	chr1	+	2	0	AGO1-4	0	0	1	1	0	0	0	3
hsa-miR-1343-3p	ENSG00000168614	NBPF9	protein_coding	chr1	+	2	0	AGO1-4	0	0	1	0	0	0	0	0
hsa-miR-1343-3p	ENSG00000186275	NBPF12	protein_coding	chr1	+	2	0	AGO1-4	0	0	1	0	0	0	0	0
hsa-miR-1343-3p	ENSG00000116128	BCL9	protein_coding	chr1	+	2	0	AGO1-4	0	0	0	1	0	0	0	2
hsa-miR-1343-3p	ENSG00000203827	NBPF16	protein_coding	chr1	+	2	0	AGO1-4	0	0	1	0	0	0	0	0
hsa-miR-1343-3p	ENSG00000143367	TUFT1	protein_coding	chr1	+	2	0	AGO1-4	0	0	1	0	0	0	0	2
hsa-miR-1343-3p	ENSG00000169241	SLC50A1	protein_coding	chr1	+	2	0	AGO1-4	0	0	0	1	0	0	0	3
hsa-miR-1343-3p	ENSG00000143294	PRCC	protein_coding	chr1	+	2	0	AGO1-4,AGO2	0	0	1	0	0	0	0	1
hsa-miR-1343-3p	ENSG00000118217	ATF6	protein_coding	chr1	+	2	0	AGO1-4,AGO2	0	0	1	0	0	0	0	1
hsa-miR-1343-3p	ENSG00000143157	POGK	protein_coding	chr1	+	2	0	AGO1,AGO1-4	0	0	1	0	0	0	0	1
hsa-miR-1343-3p	ENSG00000117266	CDK18	protein_coding	chr1	+	2	0	AGO1-4	0	0	0	1	0	0	0	1
hsa-miR-1343-3p	ENSG00000162889	MAPKAPK2	protein_coding	chr1	+	2	0	AGO1-4,AGO2	0	0	1	0	0	0	0	7
hsa-miR-1343-3p	ENSG00000123836	PFKFB2	protein_coding	chr1	+	2	0	AGO1-4	0	0	1	0	0	0	0	2
hsa-miR-1343-3p	ENSG00000123836	PFKFB2	protein_coding	chr1	+	2	0	AGO1-4	0	0	1	0	0	0	0	2
hsa-miR-1343-3p	ENSG00000162772	ATF3	protein_coding	chr1	+	2	0	AGO1-4,AGO2	0	0	1	0	0	0	0	5
hsa-miR-1343-3p	ENSG00000136643	RPS6KC1	protein_coding	chr1	+	2	0	AGO2	0	0	1	0	0	0	0	1
hsa-miR-1343-3p	ENSG00000143753	DEGS1	protein_coding	chr1	+	2	0	AGO1-4,AGO2	0	0	1	0	0	0	0	4
hsa-miR-1343-3p	ENSG00000181873	IBA57	protein_coding	chr1	+	2	0	AGO2	0	0	1	1	0	0	0	2
hsa-miR-1343-3p	ENSG00000116984	MTR	protein_coding	chr1	+	2	0	AGO2	0	0	1	1	0	0	0	5
hsa-miR-1343-3p	ENSG00000152457	DCLRE1C	protein_coding	chr10	-	2	0	AGO1-4	0	0	1	0	0	0	0	5
hsa-miR-1343-3p	ENSG00000136758	YME1L1	protein_coding	chr10	-	2	0	AGO1-4	0	0	1	1	0	0	0	0
hsa-miR-1343-3p	ENSG00000150051	MKX	protein_coding	chr10	-	2	0	AGO2	0	0	1	1	0	0	0	4
hsa-miR-1343-3p	ENSG00000150051	MKX	protein_coding	chr10	-	2	0	AGO2	0	0	0	1	0	0	0	4
hsa-miR-1343-3p	ENSG00000171988	JMJD1C	protein_coding	chr10	-	2	0	AGO1-4	0	0	0	1	0	0	0	4
hsa-miR-1343-3p	ENSG00000165813	CCDC186	protein_coding	chr10	-	2	0	AGO1,AGO2	0	0	0	1	0	0	0	1
hsa-miR-1343-3p	ENSG00000099204	ABLIM1	protein_coding	chr10	-	2	0	AGO1,AGO2	0	0	1	0	0	0	0	4
hsa-miR-1343-3p	ENSG00000181192	DHTKD1	protein_coding	chr10	+	2	0	AGO1-4	0	0	1	1	0	0	0	2
hsa-miR-1343-3p	ENSG00000120594	PLXDC2	protein_coding	chr10	+	2	0	AGO1-4	0	0	1	0	0	1	0	4
hsa-miR-1343-3p	ENSG00000150347	ARID5B	protein_coding	chr10	+	2	0	AGO1-4	0	0	1	1	0	0	0	5
hsa-miR-1343-3p	ENSG00000150347	ARID5B	protein_coding	chr10	+	2	0	AGO1-4	0	0	1	1	0	0	0	5
hsa-miR-1343-3p	ENSG00000150347	ARID5B	protein_coding	chr10	+	2	0	AGO1-4,AGO2	0	0	1	1	0	0	0	5
hsa-miR-1343-3p	ENSG00000107719	PALD1	protein_coding	chr10	+	2	0	AGO2	0	0	1	0	0	0	0	4
hsa-miR-1343-3p	ENSG00000107731	UNC5B	protein_coding	chr10	+	2	0	AGO1-4	0	0	1	1	0	0	0	1
hsa-miR-1343-3p	ENSG00000107731	UNC5B	protein_coding	chr10	+	2	1	AGO2	0	0	1	1	0	0	0	1
hsa-miR-1343-3p	ENSG00000122863	CHST3	protein_coding	chr10	+	2	0	AGO1-4	0	0	1	0	0	0	0	4
hsa-miR-1343-3p	ENSG00000156671	SAMD8	protein_coding	chr10	+	2	0	AGO2	0	0	1	0	0	0	0	2
hsa-miR-1343-3p	ENSG00000108219	TSPAN14	protein_coding	chr10	+	2	0	AGO1-4	0	0	1	1	0	0	0	1
hsa-miR-1343-3p	ENSG00000108219	TSPAN14	protein_coding	chr10	+	2	0	AGO1-4	0	0	1	1	0	0	0	1
hsa-miR-1343-3p	ENSG00000119969	HELLS	protein_coding	chr10	+	2	0	AGO1-4,AGO2	0	0	1	0	0	0	0	3
hsa-miR-1343-3p	ENSG00000138166	DUSP5	protein_coding	chr10	+	2	0	AGO1-4	0	0	1	0	0	0	0	5
hsa-miR-1343-3p	ENSG00000165806	CASP7	protein_coding	chr10	+	2	0	AGO1-4	0	0	1	0	0	0	0	4
hsa-miR-1343-3p	ENSG00000078902	TOLLIP	protein_coding	chr11	-	2	0	AGO1-4	0	0	1	0	0	0	0	4
hsa-miR-1343-3p	ENSG00000175352	NRIP3	protein_coding	chr11	-	2	0	AGO1-4	0	0	1	1	0	0	0	3
hsa-miR-1343-3p	ENSG00000149115	TNKS1BP1	protein_coding	chr11	-	2	0	AGO1-4	0	0	0	1	0	0	0	4
hsa-miR-1343-3p	ENSG00000149115	TNKS1BP1	protein_coding	chr11	-	2	0	AGO2	0	0	0	1	0	0	0	4
hsa-miR-1343-3p	ENSG00000149115	TNKS1BP1	protein_coding	chr11	-	2	0	AGO1,AGO1-4	0	0	0	1	0	0	0	4
hsa-miR-1343-3p	ENSG00000149485	FADS1	protein_coding	chr11	-	2	0	AGO1-4	0	0	1	1	0	0	0	1
hsa-miR-1343-3p	ENSG00000149485	FADS1	protein_coding	chr11	-	2	0	AGO2	0	0	0	1	0	0	0	1
hsa-miR-1343-3p	ENSG00000162194	LBHD1	protein_coding	chr11	-	2	2	AGO1-4,AGO2	0	0	1	1	0	1	0	2
hsa-miR-1343-3p	ENSG00000278615	C11orf98	protein_coding	chr11	-	2	2	AGO1-4,AGO2	0	0	1	1	0	1	0	0
hsa-miR-1343-3p	ENSG00000173898	SPTBN2	protein_coding	chr11	-	2	0	AGO2	0	0	0	1	0	0	0	1
hsa-miR-1343-3p	ENSG00000173898	SPTBN2	protein_coding	chr11	-	2	0	AGO1-4,AGO2	0	0	0	1	0	0	0	1
hsa-miR-1343-3p	ENSG00000110066	KMT5B	protein_coding	chr11	-	2	0	AGO2	0	0	0	0	0	1	0	0
hsa-miR-1343-3p	ENSG00000132749	TESMIN	protein_coding	chr11	-	2	0	AGO1-4	0	0	1	0	0	0	0	0
hsa-miR-1343-3p	ENSG00000162129	CLPB	protein_coding	chr11	-	2	0	AGO2	0	0	1	0	0	0	0	1
hsa-miR-1343-3p	ENSG00000175538	KCNE3	protein_coding	chr11	-	2	0	AGO2	0	0	1	1	0	0	0	3
hsa-miR-1343-3p	ENSG00000137486	ARRB1	protein_coding	chr11	-	2	0	AGO1-4	0	0	1	0	0	0	0	2
hsa-miR-1343-3p	ENSG00000158555	GDPD5	protein_coding	chr11	-	2	0	AGO2	0	0	1	1	0	0	0	2
hsa-miR-1343-3p	ENSG00000137760	ALKBH8	protein_coding	chr11	-	2	0	AGO1-4	0	0	1	0	0	0	0	2
hsa-miR-1343-3p	ENSG00000149428	HYOU1	protein_coding	chr11	-	2	0	AGO1-4	0	0	1	0	0	0	0	0
hsa-miR-1343-3p	ENSG00000149428	HYOU1	protein_coding	chr11	-	2	0	AGO1-4	0	0	1	1	0	0	0	0
hsa-miR-1343-3p	ENSG00000110400	NECTIN1	protein_coding	chr11	-	2	0	AGO1-4	0	0	0	1	0	0	0	2
hsa-miR-1343-3p	ENSG00000134954	ETS1	protein_coding	chr11	-	2	0	AGO1-4	0	0	1	1	0	1	0	5
hsa-miR-1343-3p	ENSG00000134909	ARHGAP32	protein_coding	chr11	-	2	0	AGO1-4	0	0	1	0	0	0	0	3
hsa-miR-1343-3p	ENSG00000183020	AP2A2	protein_coding	chr11	+	2	0	AGO2	0	0	1	0	0	0	0	1
hsa-miR-1343-3p	ENSG00000174672	BRSK2	protein_coding	chr11	+	2	0	AGO2,AGO3	0	0	0	0	0	1	0	0
hsa-miR-1343-3p	ENSG00000179532	DNHD1	protein_coding	chr11	+	2	0	AGO2	0	0	0	1	0	0	0	3
hsa-miR-1343-3p	ENSG00000166402	TUB	protein_coding	chr11	+	2	0	AGO2	0	0	1	1	0	0	0	1
hsa-miR-1343-3p	ENSG00000187079	TEAD1	protein_coding	chr11	+	2	0	AGO1-4,AGO2	0	0	1	0	0	0	0	4
hsa-miR-1343-3p	ENSG00000052841	TTC17	protein_coding	chr11	+	2	0	AGO1-4,AGO2	0	0	1	1	0	0	0	2
hsa-miR-1343-3p	ENSG00000149091	DGKZ	protein_coding	chr11	+	2	0	AGO1-4	0	0	0	1	0	0	0	1
hsa-miR-1343-3p	ENSG00000149091	DGKZ	protein_coding	chr11	+	2	0	AGO1-4	0	0	0	1	0	0	0	1
hsa-miR-1343-3p	ENSG00000149091	DGKZ	protein_coding	chr11	+	2	0	AGO1-4	0	0	0	1	0	0	0	1
hsa-miR-1343-3p	ENSG00000149742	SLC22A9	protein_coding	chr11	+	2	0	AGO1-4	0	0	1	1	0	0	0	0
hsa-miR-1343-3p	ENSG00000133318	RTN3	protein_coding	chr11	+	2	0	AGO1-4,AGO2	0	0	1	0	0	0	0	0
hsa-miR-1343-3p	ENSG00000173264	GPR137	protein_coding	chr11	+	2	0	AGO1-4,AGO2	0	0	1	0	0	0	0	3
hsa-miR-1343-3p	ENSG00000149809	TM7SF2	protein_coding	chr11	+	2	0	AGO1-4	0	0	1	0	0	0	0	0
hsa-miR-1343-3p	ENSG00000239306	RBM14	protein_coding	chr11	+	2	0	AGO2	0	0	0	1	0	0	0	3
hsa-miR-1343-3p	ENSG00000173227	SYT12	protein_coding	chr11	+	2	0	AGO1-4,AGO2	0	0	1	1	0	0	0	1
hsa-miR-1343-3p	ENSG00000173120	KDM2A	protein_coding	chr11	+	2	0	AGO1-4,AGO2	0	0	1	0	0	0	0	1
hsa-miR-1343-3p	ENSG00000172613	RAD9A	protein_coding	chr11	+	2	0	AGO1-4	0	0	0	1	0	0	0	0
hsa-miR-1343-3p	ENSG00000131626	PPFIA1	protein_coding	chr11	+	2	0	AGO1-4	0	0	0	1	0	0	0	1
hsa-miR-1343-3p	ENSG00000168010	ATG16L2	protein_coding	chr11	+	2	0	AGO1-4	0	0	1	0	0	0	0	2
hsa-miR-1343-3p	ENSG00000077514	POLD3	protein_coding	chr11	+	2	0	AGO2	0	0	1	0	0	0	0	1
hsa-miR-1343-3p	ENSG00000077514	POLD3	protein_coding	chr11	+	2	0	AGO1-4	0	0	1	0	0	0	0	1
hsa-miR-1343-3p	ENSG00000078124	ACER3	protein_coding	chr11	+	2	0	AGO1-4	0	0	1	0	0	0	0	0
hsa-miR-1343-3p	ENSG00000165323	FAT3	protein_coding	chr11	+	2	0	AGO2	0	0	0	1	0	0	0	3
hsa-miR-1343-3p	ENSG00000168876	ANKRD49	protein_coding	chr11	+	2	0	AGO1-4,AGO2	0	0	1	0	0	0	0	4
hsa-miR-1343-3p	ENSG00000170145	SIK2	protein_coding	chr11	+	2	0	AGO1-4	0	0	0	1	0	0	0	0
hsa-miR-1343-3p	ENSG00000118058	KMT2A	protein_coding	chr11	+	2	0	AGO1-4	0	0	1	0	0	0	0	1
hsa-miR-1343-3p	ENSG00000110395	CBL	protein_coding	chr11	+	2	0	AGO1-4,AGO2	0	0	1	0	0	0	0	0
hsa-miR-1343-3p	ENSG00000110080	ST3GAL4	protein_coding	chr11	+	2	0	AGO2	0	0	1	0	0	0	0	2
hsa-miR-1343-3p	ENSG00000047621	C12orf4	protein_coding	chr12	-	2	0	AGO1-4,AGO2	0	0	1	0	0	0	0	4
hsa-miR-1343-3p	ENSG00000215021	PHB2	protein_coding	chr12	-	2	0	AGO1-4	0	0	0	1	0	0	0	5
hsa-miR-1343-3p	ENSG00000087502	ERGIC2	protein_coding	chr12	-	2	0	AGO1-4	0	0	1	0	0	0	0	4
hsa-miR-1343-3p	ENSG00000110888	CAPRIN2	protein_coding	chr12	-	2	3	AGO2	0	0	0	1	0	0	0	3
hsa-miR-1343-3p	ENSG00000110888	CAPRIN2	protein_coding	chr12	-	2	0	AGO2	0	0	0	1	0	0	0	3
hsa-miR-1343-3p	ENSG00000170456	DENND5B	protein_coding	chr12	-	2	0	AGO1-4,AGO2	0	0	1	1	0	0	0	2
hsa-miR-1343-3p	ENSG00000151229	SLC2A13	protein_coding	chr12	-	2	0	AGO2	0	0	1	0	0	0	0	4
hsa-miR-1343-3p	ENSG00000111424	VDR	protein_coding	chr12	-	2	0	AGO1-4	0	0	1	0	0	0	0	8
hsa-miR-1343-3p	ENSG00000111424	VDR	protein_coding	chr12	-	2	0	AGO1-4	0	0	1	0	0	0	0	8
hsa-miR-1343-3p	ENSG00000094916	CBX5	protein_coding	chr12	-	2	0	AGO1-4,AGO2	0	0	1	1	0	0	0	1
hsa-miR-1343-3p	ENSG00000094916	CBX5	protein_coding	chr12	-	2	0	AGO1-4	0	0	1	1	0	1	0	1
hsa-miR-1343-3p	ENSG00000094916	CBX5	protein_coding	chr12	-	2	0	AGO1-4,AGO2	0	0	1	1	0	0	0	1
hsa-miR-1343-3p	ENSG00000111110	PPM1H	protein_coding	chr12	-	2	0	AGO1,AGO1-4	0	0	1	0	0	0	0	0
hsa-miR-1343-3p	ENSG00000135677	GNS	protein_coding	chr12	-	2	0	AGO1-4	0	0	1	0	0	0	0	1
hsa-miR-1343-3p	ENSG00000111696	NT5DC3	protein_coding	chr12	-	2	0	AGO1-4	0	0	1	0	0	0	0	1
hsa-miR-1343-3p	ENSG00000110906	KCTD10	protein_coding	chr12	-	2	2	AGO1-4	0	0	1	0	0	0	0	3
hsa-miR-1343-3p	ENSG00000171435	KSR2	protein_coding	chr12	-	2	0	AGO2	0	0	0	1	0	0	0	1
hsa-miR-1343-3p	ENSG00000122966	CIT	protein_coding	chr12	-	2	0	AGO1-4,AGO2	0	0	1	1	0	1	0	0
hsa-miR-1343-3p	ENSG00000122966	CIT	protein_coding	chr12	-	2	0	AGO1-4,AGO2	0	0	1	1	0	0	0	0
hsa-miR-1343-3p	ENSG00000177084	POLE	protein_coding	chr12	-	2	0	AGO1-4	0	0	1	0	0	0	0	3
hsa-miR-1343-3p	ENSG00000176915	ANKLE2	protein_coding	chr12	-	2	0	AGO1-4	0	0	1	0	0	0	0	6
hsa-miR-1343-3p	ENSG00000072609	CHFR	protein_coding	chr12	-	2	0	AGO1-4	0	0	1	0	0	0	0	2
hsa-miR-1343-3p	ENSG00000196458	ZNF605	protein_coding	chr12	-	2	0	AGO1-4,AGO2	0	0	1	0	0	0	0	2
hsa-miR-1343-3p	ENSG00000082805	ERC1	protein_coding	chr12	+	2	0	AGO1,AGO1-4	0	0	1	1	0	0	0	2
hsa-miR-1343-3p	ENSG00000078246	TULP3	protein_coding	chr12	+	2	1	AGO1-4,AGO2	0	0	1	1	0	0	0	4
hsa-miR-1343-3p	ENSG00000089818	NECAP1	protein_coding	chr12	+	2	0	AGO1-4,AGO2	0	0	0	1	0	0	0	3
hsa-miR-1343-3p	ENSG00000013588	GPRC5A	protein_coding	chr12	+	2	0	AGO1-4,AGO2	0	0	1	0	0	0	0	8
hsa-miR-1343-3p	ENSG00000110841	PPFIBP1	protein_coding	chr12	+	2	0	AGO1-4,AGO2	0	0	1	0	0	0	0	2
hsa-miR-1343-3p	ENSG00000167535	CACNB3	protein_coding	chr12	+	2	0	AGO1-4	0	0	0	1	0	0	0	4
hsa-miR-1343-3p	ENSG00000123352	SPATS2	protein_coding	chr12	+	2	0	AGO1-4	0	0	0	1	0	0	0	2
hsa-miR-1343-3p	ENSG00000111077	TNS2	protein_coding	chr12	+	2	0	AGO1-4	0	0	0	1	0	0	0	7
hsa-miR-1343-3p	ENSG00000135476	ESPL1	protein_coding	chr12	+	2	0	AGO2	0	0	0	1	0	0	0	3
hsa-miR-1343-3p	ENSG00000197111	PCBP2	protein_coding	chr12	+	2	0	AGO1-4,AGO2	0	0	1	0	0	0	0	1
hsa-miR-1343-3p	ENSG00000135486	HNRNPA1	protein_coding	chr12	+	2	0	AGO1-4	0	0	1	0	0	0	0	4
hsa-miR-1343-3p	ENSG00000135486	HNRNPA1	protein_coding	chr12	+	2	0	AGO1-4	0	0	1	0	0	0	0	4
hsa-miR-1343-3p	ENSG00000111481	COPZ1	protein_coding	chr12	+	2	0	AGO1-4	0	0	1	1	0	0	0	5
hsa-miR-1343-3p	ENSG00000123297	TSFM	protein_coding	chr12	+	2	0	AGO1,AGO2	0	0	1	0	0	0	0	3
hsa-miR-1343-3p	ENSG00000135655	USP15	protein_coding	chr12	+	2	0	AGO1-4,AGO2	0	0	1	0	0	0	0	6
hsa-miR-1343-3p	ENSG00000080371	RAB21	protein_coding	chr12	+	2	0	AGO2	0	0	1	0	0	0	0	2
hsa-miR-1343-3p	ENSG00000186908	ZDHHC17	protein_coding	chr12	+	2	0	AGO1-4	0	0	1	1	0	0	0	3
hsa-miR-1343-3p	ENSG00000076513	ANKRD13A	protein_coding	chr12	+	2	0	AGO1-4,AGO2	0	0	1	0	0	0	0	4
hsa-miR-1343-3p	ENSG00000111335	OAS2	protein_coding	chr12	+	2	0	AGO1-4,AGO2	0	0	1	0	0	0	0	9
hsa-miR-1343-3p	ENSG00000111725	PRKAB1	protein_coding	chr12	+	2	0	AGO1-4,AGO2	0	0	1	0	0	0	0	5
hsa-miR-1343-3p	ENSG00000110917	MLEC	protein_coding	chr12	+	2	0	AGO1-4	0	0	1	1	0	0	0	4
hsa-miR-1343-3p	ENSG00000175727	MLXIP	protein_coding	chr12	+	2	0	AGO1-4	0	0	1	0	0	0	0	4
hsa-miR-1343-3p	ENSG00000111432	FZD10	protein_coding	chr12	+	2	0	AGO2	0	0	1	0	0	0	0	7
hsa-miR-1343-3p	ENSG00000196387	ZNF140	protein_coding	chr12	+	2	0	AGO1-4,AGO2	0	0	1	1	0	1	0	5
hsa-miR-1343-3p	ENSG00000196387	ZNF140	protein_coding	chr12	+	2	0	AGO1-4,AGO2	0	0	1	1	0	0	0	5
hsa-miR-1343-3p	ENSG00000139496	NUP58	protein_coding	chr13	+	2	0	AGO1-4,AGO2	0	0	1	0	0	0	0	5
hsa-miR-1343-3p	ENSG00000150893	FREM2	protein_coding	chr13	+	2	0	AGO1-4	0	0	1	0	0	0	0	1
hsa-miR-1343-3p	ENSG00000134871	COL4A2	protein_coding	chr13	+	2	0	AGO1,AGO2	0	0	0	1	0	0	0	4
hsa-miR-1343-3p	ENSG00000134871	COL4A2	protein_coding	chr13	+	2	0	AGO1-4,AGO2	0	0	0	1	0	0	0	4
hsa-miR-1343-3p	ENSG00000134871	COL4A2	protein_coding	chr13	+	2	0	AGO1-4	0	0	0	1	0	0	0	4
hsa-miR-1343-3p	ENSG00000129474	AJUBA	protein_coding	chr14	-	2	0	AGO1-4	0	0	1	0	0	0	0	6
hsa-miR-1343-3p	ENSG00000100504	PYGL	protein_coding	chr14	-	2	0	AGO1-4,AGO2	0	0	0	1	0	0	0	3
hsa-miR-1343-3p	ENSG00000197045	GMFB	protein_coding	chr14	-	2	1	AGO1-4,AGO2	0	0	1	1	0	0	0	3
hsa-miR-1343-3p	ENSG00000197045	GMFB	protein_coding	chr14	-	2	0	AGO1-4,AGO2	0	0	1	1	0	0	0	3
hsa-miR-1343-3p	ENSG00000154001	PPP2R5E	protein_coding	chr14	-	2	0	AGO1-4	0	0	1	0	0	0	0	2
hsa-miR-1343-3p	ENSG00000072121	ZFYVE26	protein_coding	chr14	-	2	0	AGO1-4	0	0	1	0	0	0	0	2
hsa-miR-1343-3p	ENSG00000072121	ZFYVE26	protein_coding	chr14	-	2	0	AGO1-4	0	0	0	1	0	0	0	2
hsa-miR-1343-3p	ENSG00000072121	ZFYVE26	protein_coding	chr14	-	2	2	AGO2	0	0	0	1	0	0	0	2
hsa-miR-1343-3p	ENSG00000006432	MAP3K9	protein_coding	chr14	-	2	0	AGO1-4,AGO2	0	0	1	1	0	0	0	1
hsa-miR-1343-3p	ENSG00000133961	NUMB	protein_coding	chr14	-	2	0	AGO2	0	0	1	0	0	0	0	2
hsa-miR-1343-3p	ENSG00000187097	ENTPD5	protein_coding	chr14	-	2	0	AGO2	0	0	1	0	0	0	0	3
hsa-miR-1343-3p	ENSG00000133935	ERG28	protein_coding	chr14	-	2	1	AGO2	0	0	1	0	0	0	0	0
hsa-miR-1343-3p	ENSG00000009830	POMT2	protein_coding	chr14	-	2	0	AGO1-4,AGO2	0	0	1	1	0	0	0	2
hsa-miR-1343-3p	ENSG00000100580	TMED8	protein_coding	chr14	-	2	0	AGO1-4,AGO2	0	0	1	0	0	0	0	1
hsa-miR-1343-3p	ENSG00000100596	SPTLC2	protein_coding	chr14	-	2	0	AGO1-4,AGO2	0	0	1	1	0	0	0	3
hsa-miR-1343-3p	ENSG00000015133	CCDC88C	protein_coding	chr14	-	2	0	AGO1-4,AGO2	0	0	1	1	0	0	0	2
hsa-miR-1343-3p	ENSG00000015133	CCDC88C	protein_coding	chr14	-	2	0	AGO1-4	0	0	1	1	0	0	0	2
hsa-miR-1343-3p	ENSG00000066739	ATG2B	protein_coding	chr14	-	2	0	AGO1-4	0	0	1	0	0	0	0	4
hsa-miR-1343-3p	ENSG00000080824	HSP90AA1	protein_coding	chr14	-	2	0	AGO1-4	0	0	1	0	0	0	0	1
hsa-miR-1343-3p	ENSG00000166170	BAG5	protein_coding	chr14	-	2	0	AGO1-4	0	0	1	0	0	0	0	2
hsa-miR-1343-3p	ENSG00000088808	PPP1R13B	protein_coding	chr14	-	2	0	AGO1-4	0	0	0	1	0	0	0	2
hsa-miR-1343-3p	ENSG00000088808	PPP1R13B	protein_coding	chr14	-	2	0	AGO1-4	0	0	0	1	0	0	0	2
hsa-miR-1343-3p	ENSG00000092203	TOX4	protein_coding	chr14	+	2	0	AGO1-4,AGO2	0	0	1	1	0	0	0	2
hsa-miR-1343-3p	ENSG00000196943	NOP9	protein_coding	chr14	+	2	0	AGO1-4	0	0	1	0	0	0	0	0
hsa-miR-1343-3p	ENSG00000126822	PLEKHG3	protein_coding	chr14	+	2	0	AGO1-4,AGO2	0	0	0	1	0	0	0	2
hsa-miR-1343-3p	ENSG00000100731	PCNX1	protein_coding	chr14	+	2	0	AGO1-4,AGO2	0	0	1	0	0	0	0	1
hsa-miR-1343-3p	ENSG00000140044	JDP2	protein_coding	chr14	+	2	0	AGO1-4,AGO2	0	0	1	0	0	0	0	3
hsa-miR-1343-3p	ENSG00000089916	GPATCH2L	protein_coding	chr14	+	2	0	AGO1-4,AGO2	0	0	0	1	0	0	0	3
hsa-miR-1343-3p	ENSG00000089916	GPATCH2L	protein_coding	chr14	+	2	0	AGO1-4	0	0	1	1	0	0	0	3
hsa-miR-1343-3p	ENSG00000168398	BDKRB2	protein_coding	chr14	+	2	0	AGO2	0	0	1	1	0	0	0	3
hsa-miR-1343-3p	ENSG00000196405	EVL	protein_coding	chr14	+	2	0	AGO1-4	0	0	1	0	0	0	0	3
hsa-miR-1343-3p	ENSG00000126214	KLC1	protein_coding	chr14	+	2	0	AGO1-4,AGO2	0	0	1	0	0	0	0	2
hsa-miR-1343-3p	ENSG00000159459	UBR1	protein_coding	chr15	-	2	0	AGO1-4,AGO2	0	0	1	0	0	0	0	6
hsa-miR-1343-3p	ENSG00000166450	PRTG	protein_coding	chr15	-	2	0	AGO1-4	0	0	1	0	0	0	0	3
hsa-miR-1343-3p	ENSG00000169118	CSNK1G1	protein_coding	chr15	-	2	0	AGO1-4	0	0	1	0	0	0	0	0
hsa-miR-1343-3p	ENSG00000159322	ADPGK	protein_coding	chr15	-	2	1	AGO1-4,AGO2	0	0	1	1	0	0	0	2
hsa-miR-1343-3p	ENSG00000178718	RPP25	protein_coding	chr15	-	2	0	AGO1-4	0	0	1	2	0	0	0	3
hsa-miR-1343-3p	ENSG00000166821	PEX11A	protein_coding	chr15	-	2	0	AGO1-4	0	0	1	0	0	0	0	2
hsa-miR-1343-3p	ENSG00000169926	KLF13	protein_coding	chr15	+	2	0	AGO1-4,AGO2	0	0	1	0	0	0	0	3
hsa-miR-1343-3p	ENSG00000169926	KLF13	protein_coding	chr15	+	2	0	AGO1-4,AGO2	0	0	1	0	0	0	0	3
hsa-miR-1343-3p	ENSG00000128829	EIF2AK4	protein_coding	chr15	+	2	0	AGO2	0	0	0	1	0	0	0	3
hsa-miR-1343-3p	ENSG00000051180	RAD51	protein_coding	chr15	+	2	0	AGO1-4,AGO2	0	0	1	1	0	0	0	3
hsa-miR-1343-3p	ENSG00000285396	AC012476.1	protein_coding	chr15	+	2	0	AGO1-4,AGO2	0	0	1	1	0	0	0	0
hsa-miR-1343-3p	ENSG00000166145	SPINT1	protein_coding	chr15	+	2	0	AGO1-4	0	0	1	1	0	0	0	1
hsa-miR-1343-3p	ENSG00000159433	STARD9	protein_coding	chr15	+	2	0	AGO2	0	0	0	1	0	0	0	6
hsa-miR-1343-3p	ENSG00000157450	RNF111	protein_coding	chr15	+	2	0	AGO2	0	0	1	0	0	1	0	2
hsa-miR-1343-3p	ENSG00000103671	TRIP4	protein_coding	chr15	+	2	0	AGO1-4	0	0	1	0	0	0	0	1
hsa-miR-1343-3p	ENSG00000140464	PML	protein_coding	chr15	+	2	0	AGO1,AGO2	0	0	1	0	0	0	0	11
hsa-miR-1343-3p	ENSG00000140382	HMG20A	protein_coding	chr15	+	2	0	AGO1-4,AGO2	0	0	1	0	0	0	0	2
hsa-miR-1343-3p	ENSG00000166716	ZNF592	protein_coding	chr15	+	2	0	AGO1-4	0	0	0	1	0	0	0	1
hsa-miR-1343-3p	ENSG00000140526	ABHD2	protein_coding	chr15	+	2	0	AGO1-4	0	0	1	0	0	0	0	3
hsa-miR-1343-3p	ENSG00000129925	TMEM8A	protein_coding	chr16	-	2	0	AGO2	0	0	1	0	0	0	0	4
hsa-miR-1343-3p	ENSG00000129925	TMEM8A	protein_coding	chr16	-	2	0	AGO1-4	0	0	1	0	0	0	0	4
hsa-miR-1343-3p	ENSG00000127585	FBXL16	protein_coding	chr16	-	2	0	AGO1-4,AGO2	0	0	1	1	0	1	0	3
hsa-miR-1343-3p	ENSG00000103245	NARFL	protein_coding	chr16	-	2	0	AGO1-4,AGO2	0	0	0	1	0	0	0	3
hsa-miR-1343-3p	ENSG00000103024	NME3	protein_coding	chr16	-	2	0	AGO2	0	0	1	0	0	0	0	5
hsa-miR-1343-3p	ENSG00000167972	ABCA3	protein_coding	chr16	-	2	0	AGO1-4,AGO2	0	0	1	1	0	0	0	3
hsa-miR-1343-3p	ENSG00000103426	CORO7-PAM16	protein_coding	chr16	-	2	2	AGO1-4,AGO2	0	0	0	1	0	0	0	2
hsa-miR-1343-3p	ENSG00000217930	PAM16	protein_coding	chr16	-	2	2	AGO1-4,AGO2	0	0	0	1	0	0	0	4
hsa-miR-1343-3p	ENSG00000171490	RSL1D1	protein_coding	chr16	-	2	0	AGO1-4,AGO2	0	0	1	1	0	0	0	5
hsa-miR-1343-3p	ENSG00000174943	KCTD13	protein_coding	chr16	-	2	0	AGO1-4	0	0	1	0	0	0	0	3
hsa-miR-1343-3p	ENSG00000171241	SHCBP1	protein_coding	chr16	-	2	0	AGO1-4	0	0	1	0	0	0	0	3
hsa-miR-1343-3p	ENSG00000172775	FAM192A	protein_coding	chr16	-	2	0	AGO1-4	0	0	1	1	0	0	0	0
hsa-miR-1343-3p	ENSG00000141084	RANBP10	protein_coding	chr16	-	2	0	AGO1-4	0	0	0	1	0	0	0	2
hsa-miR-1343-3p	ENSG00000103061	SLC7A6OS	protein_coding	chr16	-	2	0	AGO1-4	0	0	1	0	0	0	0	1
hsa-miR-1343-3p	ENSG00000103061	SLC7A6OS	protein_coding	chr16	-	2	0	AGO1-4,AGO2	0	0	1	0	0	0	0	1
hsa-miR-1343-3p	ENSG00000166816	LDHD	protein_coding	chr16	-	2	0	AGO1-4	0	0	1	0	0	0	0	3
hsa-miR-1343-3p	ENSG00000050820	BCAR1	protein_coding	chr16	-	2	0	AGO1-4	0	0	0	1	0	0	0	3
hsa-miR-1343-3p	ENSG00000050820	BCAR1	protein_coding	chr16	-	2	0	AGO1-4	0	0	0	1	0	0	0	3
hsa-miR-1343-3p	ENSG00000103160	HSDL1	protein_coding	chr16	-	2	0	AGO1,AGO1-4	0	0	1	0	0	0	0	2
hsa-miR-1343-3p	ENSG00000103168	TAF1C	protein_coding	chr16	-	2	0	AGO1-4	0	0	0	1	0	0	0	4
hsa-miR-1343-3p	ENSG00000167522	ANKRD11	protein_coding	chr16	-	2	0	AGO1-4	0	0	0	1	0	0	0	3
hsa-miR-1343-3p	ENSG00000197774	EME2	protein_coding	chr16	+	2	0	AGO1-4	0	0	0	1	0	0	0	1
hsa-miR-1343-3p	ENSG00000162066	AMDHD2	protein_coding	chr16	+	2	0	AGO2	0	0	1	0	0	0	0	4
hsa-miR-1343-3p	ENSG00000183044	ABAT	protein_coding	chr16	+	2	0	AGO1-4	0	0	1	0	0	0	0	2
hsa-miR-1343-3p	ENSG00000186260	MKL2	protein_coding	chr16	+	2	0	AGO1-4	0	0	1	0	0	0	0	2
hsa-miR-1343-3p	ENSG00000103222	ABCC1	protein_coding	chr16	+	2	0	AGO2	0	0	1	1	0	0	0	1
hsa-miR-1343-3p	ENSG00000103222	ABCC1	protein_coding	chr16	+	2	1	AGO2	0	0	0	1	0	0	0	1
hsa-miR-1343-3p	ENSG00000176953	NFATC2IP	protein_coding	chr16	+	2	0	AGO1,AGO2	0	0	0	1	0	0	0	2
hsa-miR-1343-3p	ENSG00000176953	NFATC2IP	protein_coding	chr16	+	2	0	AGO1-4,AGO2	0	0	1	1	0	0	0	2
hsa-miR-1343-3p	ENSG00000156873	PHKG2	protein_coding	chr16	+	2	0	AGO1-4,AGO2	0	0	1	0	0	0	0	1
hsa-miR-1343-3p	ENSG00000102910	LONP2	protein_coding	chr16	+	2	0	AGO1-4	0	0	1	0	0	0	0	3
hsa-miR-1343-3p	ENSG00000102910	LONP2	protein_coding	chr16	+	2	0	AGO1-4	0	0	1	0	0	0	0	3
hsa-miR-1343-3p	ENSG00000205336	ADGRG1	protein_coding	chr16	+	2	0	AGO1-4,AGO2	0	0	0	1	0	0	0	1
hsa-miR-1343-3p	ENSG00000072736	NFATC3	protein_coding	chr16	+	2	0	AGO1-4,AGO2	0	0	1	0	0	0	0	2
hsa-miR-1343-3p	ENSG00000103064	SLC7A6	protein_coding	chr16	+	2	0	AGO1-4,AGO2	0	0	1	0	0	0	0	3
hsa-miR-1343-3p	ENSG00000168807	SNTB2	protein_coding	chr16	+	2	0	AGO1-4,AGO2	0	0	1	0	0	0	0	5
hsa-miR-1343-3p	ENSG00000090857	PDPR	protein_coding	chr16	+	2	0	AGO2	0	0	1	1	0	0	0	4
hsa-miR-1343-3p	ENSG00000090857	PDPR	protein_coding	chr16	+	2	0	AGO1,AGO1-4	0	0	1	1	0	0	0	4
hsa-miR-1343-3p	ENSG00000140829	DHX38	protein_coding	chr16	+	2	0	AGO1-4,AGO2	0	0	1	1	0	0	0	3
hsa-miR-1343-3p	ENSG00000131149	GSE1	protein_coding	chr16	+	2	0	AGO1-4	0	0	1	0	0	0	0	1
hsa-miR-1343-3p	ENSG00000258839	MC1R	protein_coding	chr16	+	2	0	AGO1-4	0	0	1	0	0	0	0	7
hsa-miR-1343-3p	ENSG00000167703	SLC43A2	protein_coding	chr17	-	2	0	AGO1-4,AGO2	0	0	1	0	0	0	0	3
hsa-miR-1343-3p	ENSG00000132361	CLUH	protein_coding	chr17	-	2	2	AGO1,AGO1-4	0	0	0	1	0	0	0	1
hsa-miR-1343-3p	ENSG00000197417	SHPK	protein_coding	chr17	-	2	0	AGO1-4,AGO2	0	0	1	0	0	0	0	2
hsa-miR-1343-3p	ENSG00000197417	SHPK	protein_coding	chr17	-	2	0	AGO2	0	0	1	0	0	0	0	2
hsa-miR-1343-3p	ENSG00000262304	AC027796.3	protein_coding	chr17	-	2	0	AGO2	0	0	1	0	0	0	0	3
hsa-miR-1343-3p	ENSG00000197417	SHPK	protein_coding	chr17	-	2	0	AGO1-4	0	0	1	0	0	0	0	2
hsa-miR-1343-3p	ENSG00000262304	AC027796.3	protein_coding	chr17	-	2	0	AGO1-4	0	0	1	0	0	0	0	3
hsa-miR-1343-3p	ENSG00000197417	SHPK	protein_coding	chr17	-	2	0	AGO1-4,AGO2	0	0	1	0	0	0	0	2
hsa-miR-1343-3p	ENSG00000262304	AC027796.3	protein_coding	chr17	-	2	0	AGO1-4,AGO2	0	0	1	0	0	0	0	3
hsa-miR-1343-3p	ENSG00000167840	ZNF232	protein_coding	chr17	-	2	0	AGO1-4	0	0	1	1	0	0	0	1
hsa-miR-1343-3p	ENSG00000083290	ULK2	protein_coding	chr17	-	2	0	AGO1-4,AGO2	0	0	1	0	0	0	0	1
hsa-miR-1343-3p	ENSG00000083290	ULK2	protein_coding	chr17	-	2	0	AGO1-4,AGO2	0	0	1	1	0	1	0	1
hsa-miR-1343-3p	ENSG00000132589	FLOT2	protein_coding	chr17	-	2	0	AGO1-4,AGO2	0	0	1	0	0	0	0	4
hsa-miR-1343-3p	ENSG00000278540	ACACA	protein_coding	chr17	-	2	0	AGO1-4,AGO2	0	0	0	1	0	0	0	1
hsa-miR-1343-3p	ENSG00000276293	PIP4K2B	protein_coding	chr17	-	2	0	AGO1-4,AGO2	0	0	1	1	0	0	0	1
hsa-miR-1343-3p	ENSG00000276293	PIP4K2B	protein_coding	chr17	-	2	0	AGO1-4,AGO2	0	0	0	1	0	0	0	1
hsa-miR-1343-3p	ENSG00000173757	STAT5B	protein_coding	chr17	-	2	0	AGO2	0	0	1	0	0	0	0	8
hsa-miR-1343-3p	ENSG00000012048	BRCA1	protein_coding	chr17	-	2	0	AGO1-4	0	0	0	1	0	0	0	3
hsa-miR-1343-3p	ENSG00000012048	BRCA1	protein_coding	chr17	-	2	0	AGO1-4,AGO2	0	0	0	1	0	0	0	3
hsa-miR-1343-3p	ENSG00000198740	ZNF652	protein_coding	chr17	-	2	0	AGO1-4,AGO2	0	0	1	0	0	0	0	2
hsa-miR-1343-3p	ENSG00000064195	DLX3	protein_coding	chr17	-	2	0	AGO1-4	0	0	1	1	0	0	0	0
hsa-miR-1343-3p	ENSG00000180891	CUEDC1	protein_coding	chr17	-	2	0	AGO1-4	0	0	1	0	0	0	0	2
hsa-miR-1343-3p	ENSG00000180891	CUEDC1	protein_coding	chr17	-	2	0	AGO1-4	0	0	1	0	0	0	0	2
hsa-miR-1343-3p	ENSG00000180891	CUEDC1	protein_coding	chr17	-	2	0	AGO1-4,AGO2	0	0	1	0	0	0	0	2
hsa-miR-1343-3p	ENSG00000121101	TEX14	protein_coding	chr17	-	2	0	AGO1-4	0	0	0	1	0	0	0	1
hsa-miR-1343-3p	ENSG00000136490	LIMD2	protein_coding	chr17	-	2	0	AGO1-4	0	0	1	0	0	0	0	4
hsa-miR-1343-3p	ENSG00000136490	LIMD2	protein_coding	chr17	-	2	0	AGO1-4	0	0	1	0	0	0	0	4
hsa-miR-1343-3p	ENSG00000108592	FTSJ3	protein_coding	chr17	-	2	0	AGO1-4,AGO2	0	0	1	0	0	0	0	2
hsa-miR-1343-3p	ENSG00000070495	JMJD6	protein_coding	chr17	-	2	0	AGO1,AGO2	0	0	0	1	0	0	0	3
hsa-miR-1343-3p	ENSG00000108679	LGALS3BP	protein_coding	chr17	-	2	0	AGO1-4,AGO2	0	0	1	1	0	0	0	8
hsa-miR-1343-3p	ENSG00000167291	TBC1D16	protein_coding	chr17	-	2	1	AGO1-4	0	0	1	1	0	0	0	1
hsa-miR-1343-3p	ENSG00000167291	TBC1D16	protein_coding	chr17	-	2	0	AGO1-4,AGO2	0	0	1	1	0	0	0	1
hsa-miR-1343-3p	ENSG00000171246	NPTX1	protein_coding	chr17	-	2	2	AGO2	0	0	1	1	0	0	0	6
hsa-miR-1343-3p	ENSG00000141551	CSNK1D	protein_coding	chr17	-	2	0	AGO1-4,AGO2	0	0	1	0	0	0	0	2
hsa-miR-1343-3p	ENSG00000181396	OGFOD3	protein_coding	chr17	-	2	0	AGO2	0	0	1	1	0	0	0	4
hsa-miR-1343-3p	ENSG00000108963	DPH1	protein_coding	chr17	+	2	0	AGO1-4,AGO2	0	0	1	0	0	0	0	3
hsa-miR-1343-3p	ENSG00000262664	OVCA2	protein_coding	chr17	+	2	0	AGO1-4,AGO2	0	0	1	0	0	0	0	0
hsa-miR-1343-3p	ENSG00000132359	RAP1GAP2	protein_coding	chr17	+	2	0	AGO1,AGO2	0	0	0	0	0	1	0	1
hsa-miR-1343-3p	ENSG00000141503	MINK1	protein_coding	chr17	+	2	0	AGO2	0	0	0	1	0	0	0	4
hsa-miR-1343-3p	ENSG00000141503	MINK1	protein_coding	chr17	+	2	0	AGO1,AGO2	0	0	0	1	0	0	0	4
hsa-miR-1343-3p	ENSG00000129250	KIF1C	protein_coding	chr17	+	2	3	AGO1-4,AGO2	0	0	1	1	0	0	0	2
hsa-miR-1343-3p	ENSG00000129250	KIF1C	protein_coding	chr17	+	2	2	AGO1,AGO2	0	0	1	1	0	0	0	2
hsa-miR-1343-3p	ENSG00000129250	KIF1C	protein_coding	chr17	+	2	0	AGO1,AGO2	0	0	1	1	0	0	0	2
hsa-miR-1343-3p	ENSG00000129226	CD68	protein_coding	chr17	+	2	0	AGO1-4	0	0	0	1	0	0	0	8
hsa-miR-1343-3p	ENSG00000178921	PFAS	protein_coding	chr17	+	2	0	AGO1-4,AGO2	0	0	0	1	0	0	0	2
hsa-miR-1343-3p	ENSG00000108591	DRG2	protein_coding	chr17	+	2	0	AGO1,AGO2	0	0	1	1	0	0	0	4
hsa-miR-1343-3p	ENSG00000108587	GOSR1	protein_coding	chr17	+	2	0	AGO1,AGO1-4	0	0	1	1	0	0	0	2
hsa-miR-1343-3p	ENSG00000196712	NF1	protein_coding	chr17	+	2	0	AGO1-4	0	0	1	0	0	0	0	1
hsa-miR-1343-3p	ENSG00000176749	CDK5R1	protein_coding	chr17	+	2	0	AGO2	0	0	1	0	0	0	0	1
hsa-miR-1343-3p	ENSG00000002834	LASP1	protein_coding	chr17	+	2	0	AGO1-4,AGO2	0	0	1	1	0	0	0	3
hsa-miR-1343-3p	ENSG00000141736	ERBB2	protein_coding	chr17	+	2	0	AGO1-4	0	0	0	1	0	0	0	4
hsa-miR-1343-3p	ENSG00000141736	ERBB2	protein_coding	chr17	+	2	0	AGO1,AGO2	0	0	0	1	0	0	0	4
hsa-miR-1343-3p	ENSG00000126351	THRA	protein_coding	chr17	+	2	0	AGO1-4,AGO2	0	0	1	0	0	0	0	3
hsa-miR-1343-3p	ENSG00000108788	MLX	protein_coding	chr17	+	2	0	AGO1-4	0	0	1	0	0	0	0	6
hsa-miR-1343-3p	ENSG00000131462	TUBG1	protein_coding	chr17	+	2	1	AGO1-4	0	0	0	2	0	0	0	3
hsa-miR-1343-3p	ENSG00000131467	PSME3	protein_coding	chr17	+	2	0	AGO1-4,AGO2	0	0	1	1	0	0	0	1
hsa-miR-1343-3p	ENSG00000067596	DHX8	protein_coding	chr17	+	2	0	AGO1-4	0	0	1	0	0	0	0	2
hsa-miR-1343-3p	ENSG00000136448	NMT1	protein_coding	chr17	+	2	0	AGO1,AGO2	0	0	0	1	0	1	0	1
hsa-miR-1343-3p	ENSG00000108439	PNPO	protein_coding	chr17	+	2	0	AGO1-4	0	0	1	0	0	0	0	2
hsa-miR-1343-3p	ENSG00000002919	SNX11	protein_coding	chr17	+	2	0	AGO1-4,AGO2	0	0	1	0	0	0	0	5
hsa-miR-1343-3p	ENSG00000153944	MSI2	protein_coding	chr17	+	2	0	AGO1-4	0	0	1	0	0	0	0	0
hsa-miR-1343-3p	ENSG00000153944	MSI2	protein_coding	chr17	+	2	0	AGO1-4	0	0	1	0	0	0	0	0
hsa-miR-1343-3p	ENSG00000170921	TANC2	protein_coding	chr17	+	2	0	AGO1-4	0	0	1	1	0	0	0	2
hsa-miR-1343-3p	ENSG00000170921	TANC2	protein_coding	chr17	+	2	0	AGO1-4,AGO2	0	0	1	1	0	0	0	2
hsa-miR-1343-3p	ENSG00000170921	TANC2	protein_coding	chr17	+	2	0	AGO1-4,AGO2	0	0	1	1	0	0	0	2
hsa-miR-1343-3p	ENSG00000183077	AFMID	protein_coding	chr17	+	2	0	AGO1-4,AGO2	0	0	1	0	0	0	0	2
hsa-miR-1343-3p	ENSG00000167280	ENGASE	protein_coding	chr17	+	2	0	AGO2	0	0	0	1	0	0	0	3
hsa-miR-1343-3p	ENSG00000173821	RNF213	protein_coding	chr17	+	2	0	AGO1-4	0	0	0	1	0	0	0	7
hsa-miR-1343-3p	ENSG00000141446	ESCO1	protein_coding	chr18	-	2	0	AGO1-4	0	0	0	0	0	1	0	4
hsa-miR-1343-3p	ENSG00000175387	SMAD2	protein_coding	chr18	-	2	0	AGO2	0	0	1	0	0	0	0	1
hsa-miR-1343-3p	ENSG00000141644	MBD1	protein_coding	chr18	-	2	0	AGO1-4,AGO2	0	0	1	1	0	0	0	2
hsa-miR-1343-3p	ENSG00000141449	GREB1L	protein_coding	chr18	+	2	0	AGO2	0	0	0	1	0	0	0	1
hsa-miR-1343-3p	ENSG00000046604	DSG2	protein_coding	chr18	+	2	0	AGO1-4	0	0	1	1	0	0	0	3
hsa-miR-1343-3p	ENSG00000141646	SMAD4	protein_coding	chr18	+	2	0	AGO1-4,AGO2	0	0	0	1	0	0	0	4
hsa-miR-1343-3p	ENSG00000183186	C2CD4C	protein_coding	chr19	-	2	0	AGO2	0	0	1	0	0	0	0	3
hsa-miR-1343-3p	ENSG00000099817	POLR2E	protein_coding	chr19	-	2	0	AGO2	0	0	0	1	0	0	0	5
hsa-miR-1343-3p	ENSG00000172081	MOB3A	protein_coding	chr19	-	2	0	AGO1-4,AGO2	0	0	1	1	0	0	0	5
hsa-miR-1343-3p	ENSG00000167807	AC011511.1	protein_coding	chr19	-	2	0	AGO1-4	0	0	1	1	0	0	0	1
hsa-miR-1343-3p	ENSG00000267673	FDX2	protein_coding	chr19	-	2	0	AGO1-4	0	0	1	1	0	0	0	2
hsa-miR-1343-3p	ENSG00000161847	RAVER1	protein_coding	chr19	-	2	1	AGO1-4	0	0	1	0	0	0	0	4
hsa-miR-1343-3p	ENSG00000267303	AC011511.4	protein_coding	chr19	-	2	1	AGO1-4	0	0	1	0	0	0	0	1
hsa-miR-1343-3p	ENSG00000011451	WIZ	protein_coding	chr19	-	2	0	AGO2	0	0	1	0	0	0	0	1
hsa-miR-1343-3p	ENSG00000011451	WIZ	protein_coding	chr19	-	2	0	AGO1-4,AGO2	0	0	1	0	0	0	0	1
hsa-miR-1343-3p	ENSG00000130522	JUND	protein_coding	chr19	-	2	0	AGO1-4,AGO2	0	0	1	0	0	0	0	5
hsa-miR-1343-3p	ENSG00000105664	COMP	protein_coding	chr19	-	2	0	AGO1-4	0	0	0	1	0	0	0	5
hsa-miR-1343-3p	ENSG00000245680	ZNF585B	protein_coding	chr19	-	2	0	AGO1,AGO2	0	0	1	0	0	0	0	3
hsa-miR-1343-3p	ENSG00000269190	FBXO17	protein_coding	chr19	-	2	0	AGO1-4	0	0	1	0	0	0	0	2
hsa-miR-1343-3p	ENSG00000269190	FBXO17	protein_coding	chr19	-	2	0	AGO1-4	0	0	1	0	0	0	0	2
hsa-miR-1343-3p	ENSG00000278318	ZNF229	protein_coding	chr19	-	2	0	AGO1-4	0	0	1	1	0	0	0	1
hsa-miR-1343-3p	ENSG00000104884	ERCC2	protein_coding	chr19	-	2	0	AGO1-4	0	0	0	1	0	0	0	0
hsa-miR-1343-3p	ENSG00000130749	ZC3H4	protein_coding	chr19	-	2	0	AGO1-4,AGO2	0	0	1	0	0	0	0	1
hsa-miR-1343-3p	ENSG00000130749	ZC3H4	protein_coding	chr19	-	2	2	AGO1-4	0	0	1	1	0	0	0	1
hsa-miR-1343-3p	ENSG00000105483	CARD8	protein_coding	chr19	-	2	0	AGO1-4	0	0	1	0	0	0	0	4
hsa-miR-1343-3p	ENSG00000126458	RRAS	protein_coding	chr19	-	2	0	AGO1-4,AGO2	0	0	1	0	0	1	0	12
hsa-miR-1343-3p	ENSG00000213024	NUP62	protein_coding	chr19	-	2	1	AGO1-4	0	0	1	1	0	0	0	1
hsa-miR-1343-3p	ENSG00000125503	PPP1R12C	protein_coding	chr19	-	2	0	AGO2	0	0	0	0	0	1	0	3
hsa-miR-1343-3p	ENSG00000121410	A1BG	protein_coding	chr19	-	2	0	AGO1-4,AGO2	0	0	1	1	0	0	0	3
hsa-miR-1343-3p	ENSG00000141905	NFIC	protein_coding	chr19	+	2	0	AGO1-4,AGO2	0	0	1	1	0	0	0	4
hsa-miR-1343-3p	ENSG00000141905	NFIC	protein_coding	chr19	+	2	0	AGO1-4	0	0	1	1	0	0	0	4
hsa-miR-1343-3p	ENSG00000141905	NFIC	protein_coding	chr19	+	2	0	AGO1-4,AGO2	0	0	1	1	0	0	0	4
hsa-miR-1343-3p	ENSG00000198551	ZNF627	protein_coding	chr19	+	2	0	AGO1-4	0	0	1	1	0	0	0	5
hsa-miR-1343-3p	ENSG00000105393	BABAM1	protein_coding	chr19	+	2	0	AGO2	0	0	1	1	0	0	0	5
hsa-miR-1343-3p	ENSG00000105393	BABAM1	protein_coding	chr19	+	2	0	AGO1-4,AGO2	0	0	1	0	0	0	0	5
hsa-miR-1343-3p	ENSG00000130517	PGPEP1	protein_coding	chr19	+	2	0	AGO1-4	0	0	1	1	0	0	0	4
hsa-miR-1343-3p	ENSG00000153879	CEBPG	protein_coding	chr19	+	2	0	AGO1-4,AGO2	0	0	1	0	0	0	0	3
hsa-miR-1343-3p	ENSG00000205138	SDHAF1	protein_coding	chr19	+	2	0	AGO1-4,AGO2	0	0	1	0	0	0	0	3
hsa-miR-1343-3p	ENSG00000105738	SIPA1L3	protein_coding	chr19	+	2	0	AGO1-4	0	0	1	0	0	0	0	1
hsa-miR-1343-3p	ENSG00000167625	ZNF526	protein_coding	chr19	+	2	0	AGO1,AGO1-4	0	0	1	1	0	0	0	3
hsa-miR-1343-3p	ENSG00000130208	APOC1	protein_coding	chr19	+	2	0	AGO1-4,AGO2	0	0	1	0	0	0	0	3
hsa-miR-1343-3p	ENSG00000160007	ARHGAP35	protein_coding	chr19	+	2	0	AGO1-4,AGO2	0	0	1	0	0	0	0	2
hsa-miR-1343-3p	ENSG00000160007	ARHGAP35	protein_coding	chr19	+	2	0	AGO1-4,AGO2	0	0	1	0	0	0	0	2
hsa-miR-1343-3p	ENSG00000105443	CYTH2	protein_coding	chr19	+	2	0	AGO2	0	0	1	0	0	0	0	6
hsa-miR-1343-3p	ENSG00000105443	CYTH2	protein_coding	chr19	+	2	0	AGO2	0	0	1	0	0	0	0	6
hsa-miR-1343-3p	ENSG00000105443	CYTH2	protein_coding	chr19	+	2	0	AGO2	0	0	1	0	0	0	0	6
hsa-miR-1343-3p	ENSG00000104852	SNRNP70	protein_coding	chr19	+	2	0	AGO1-4,AGO2	0	0	1	1	0	0	0	3
hsa-miR-1343-3p	ENSG00000142528	ZNF473	protein_coding	chr19	+	2	0	AGO1-4,AGO2	0	0	0	1	0	0	0	6
hsa-miR-1343-3p	ENSG00000142528	ZNF473	protein_coding	chr19	+	2	0	AGO1-4	0	0	0	1	0	0	0	6
hsa-miR-1343-3p	ENSG00000204524	ZNF805	protein_coding	chr19	+	2	0	AGO1-4	0	0	0	1	0	0	0	1
hsa-miR-1343-3p	ENSG00000138073	PREB	protein_coding	chr2	-	2	0	AGO1-4,AGO2	0	0	1	0	0	0	0	3
hsa-miR-1343-3p	ENSG00000115207	GTF3C2	protein_coding	chr2	-	2	0	AGO1-4,AGO2	0	0	1	1	0	0	0	3
hsa-miR-1343-3p	ENSG00000115207	GTF3C2	protein_coding	chr2	-	2	0	AGO1-4	0	0	0	1	0	0	0	3
hsa-miR-1343-3p	ENSG00000115808	STRN	protein_coding	chr2	-	2	0	AGO1-4,AGO2	0	0	1	0	0	0	0	2
hsa-miR-1343-3p	ENSG00000055332	EIF2AK2	protein_coding	chr2	-	2	0	AGO1-4	0	0	1	0	0	0	0	2
hsa-miR-1343-3p	ENSG00000275052	PPP4R3B	protein_coding	chr2	-	2	0	AGO1-4	0	0	1	1	0	0	0	3
hsa-miR-1343-3p	ENSG00000275052	PPP4R3B	protein_coding	chr2	-	2	2	AGO1-4	0	0	0	1	0	0	0	3
hsa-miR-1343-3p	ENSG00000179833	SERTAD2	protein_coding	chr2	-	2	0	AGO1-4,AGO2	0	0	1	0	0	0	0	4
hsa-miR-1343-3p	ENSG00000116001	TIA1	protein_coding	chr2	-	2	0	AGO1,AGO2	0	0	1	0	0	1	0	5
hsa-miR-1343-3p	ENSG00000115525	ST3GAL5	protein_coding	chr2	-	2	0	AGO1-4	0	0	1	0	0	0	0	2
hsa-miR-1343-3p	ENSG00000170500	LONRF2	protein_coding	chr2	-	2	0	AGO2	0	0	0	1	0	0	0	3
hsa-miR-1343-3p	ENSG00000115526	CHST10	protein_coding	chr2	-	2	0	AGO1-4,AGO2	0	0	1	0	0	0	0	2
hsa-miR-1343-3p	ENSG00000136709	WDR33	protein_coding	chr2	-	2	0	AGO1-4,AGO2	0	0	1	0	0	0	0	5
hsa-miR-1343-3p	ENSG00000082438	COBLL1	protein_coding	chr2	-	2	0	AGO1-4	0	0	1	0	0	0	0	2
hsa-miR-1343-3p	ENSG00000198648	STK39	protein_coding	chr2	-	2	0	AGO1-4,AGO2	0	0	1	0	0	0	0	3
hsa-miR-1343-3p	ENSG00000115844	DLX2	protein_coding	chr2	-	2	0	AGO1-4	0	0	0	0	0	1	0	2
hsa-miR-1343-3p	ENSG00000115524	SF3B1	protein_coding	chr2	-	2	0	AGO1-4,AGO2	0	0	1	1	0	1	0	8
hsa-miR-1343-3p	ENSG00000114933	INO80D	protein_coding	chr2	-	2	0	AGO1-4	0	0	0	1	0	0	0	5
hsa-miR-1343-3p	ENSG00000163251	FZD5	protein_coding	chr2	-	2	0	AGO1-4,AGO2	0	0	1	0	0	0	0	3
hsa-miR-1343-3p	ENSG00000124019	FAM124B	protein_coding	chr2	-	2	0	AGO1-4	0	0	1	0	0	0	0	7
hsa-miR-1343-3p	ENSG00000081052	COL4A4	protein_coding	chr2	-	2	0	AGO2	0	0	1	1	0	1	0	5
hsa-miR-1343-3p	ENSG00000135898	GPR55	protein_coding	chr2	-	2	0	AGO1,AGO1-4	0	0	1	2	0	0	0	5
hsa-miR-1343-3p	ENSG00000135898	GPR55	protein_coding	chr2	-	2	0	AGO1,AGO1-4	0	0	1	0	0	0	0	5
hsa-miR-1343-3p	ENSG00000124839	RAB17	protein_coding	chr2	-	2	0	AGO1-4	0	0	1	1	0	0	0	3
hsa-miR-1343-3p	ENSG00000130294	KIF1A	protein_coding	chr2	-	2	0	AGO2	0	0	1	0	0	0	0	0
hsa-miR-1343-3p	ENSG00000071575	TRIB2	protein_coding	chr2	+	2	0	AGO1-4	0	0	0	1	0	0	0	5
hsa-miR-1343-3p	ENSG00000071575	TRIB2	protein_coding	chr2	+	2	0	AGO1-4	0	0	1	1	0	0	0	5
hsa-miR-1343-3p	ENSG00000071575	TRIB2	protein_coding	chr2	+	2	0	AGO1-4,AGO2	0	0	1	0	0	0	0	5
hsa-miR-1343-3p	ENSG00000134323	MYCN	protein_coding	chr2	+	2	0	AGO2	0	0	1	0	0	0	0	1
hsa-miR-1343-3p	ENSG00000178295	GEN1	protein_coding	chr2	+	2	0	AGO1-4,AGO2	0	0	1	0	0	0	0	3
hsa-miR-1343-3p	ENSG00000157851	DPYSL5	protein_coding	chr2	+	2	0	AGO2	0	0	1	0	0	0	0	0
hsa-miR-1343-3p	ENSG00000119820	YIPF4	protein_coding	chr2	+	2	0	AGO1,AGO1-4	0	0	1	1	0	0	0	5
hsa-miR-1343-3p	ENSG00000162878	PKDCC	protein_coding	chr2	+	2	0	AGO2	0	0	1	0	0	0	0	3
hsa-miR-1343-3p	ENSG00000171150	SOCS5	protein_coding	chr2	+	2	0	AGO2	0	0	1	0	0	0	0	4
hsa-miR-1343-3p	ENSG00000162869	PPP1R21	protein_coding	chr2	+	2	1	AGO1-4,AGO2	0	0	0	2	0	0	0	2
hsa-miR-1343-3p	ENSG00000162869	PPP1R21	protein_coding	chr2	+	2	0	AGO1-4	0	0	0	1	0	0	0	2
hsa-miR-1343-3p	ENSG00000162869	PPP1R21	protein_coding	chr2	+	2	0	AGO1-4	0	0	0	1	0	0	0	2
hsa-miR-1343-3p	ENSG00000115421	PAPOLG	protein_coding	chr2	+	2	0	AGO1-4	0	0	1	0	0	1	0	4
hsa-miR-1343-3p	ENSG00000119862	LGALSL	protein_coding	chr2	+	2	0	AGO1-4,AGO2	0	0	1	0	0	0	0	2
hsa-miR-1343-3p	ENSG00000115364	MRPL19	protein_coding	chr2	+	2	0	AGO1-4,AGO2	0	0	1	0	0	0	0	1
hsa-miR-1343-3p	ENSG00000132300	PTCD3	protein_coding	chr2	+	2	0	AGO1-4	0	0	1	1	0	0	0	5
hsa-miR-1343-3p	ENSG00000132300	PTCD3	protein_coding	chr2	+	2	0	AGO1-4	0	0	1	1	0	0	0	5
hsa-miR-1343-3p	ENSG00000088179	PTPN4	protein_coding	chr2	+	2	0	AGO2,AGO4	0	0	1	1	0	1	0	2
hsa-miR-1343-3p	ENSG00000088179	PTPN4	protein_coding	chr2	+	2	0	AGO1-4	0	0	1	1	0	0	0	2
hsa-miR-1343-3p	ENSG00000115762	PLEKHB2	protein_coding	chr2	+	2	0	AGO1-4,AGO2	0	0	1	0	0	0	0	3
hsa-miR-1343-3p	ENSG00000115806	GORASP2	protein_coding	chr2	+	2	0	AGO1,AGO1-4	0	0	0	1	0	0	0	2
hsa-miR-1343-3p	ENSG00000135912	TTLL4	protein_coding	chr2	+	2	0	AGO1-4,AGO2	0	0	0	1	0	0	0	2
hsa-miR-1343-3p	ENSG00000115661	STK16	protein_coding	chr2	+	2	0	AGO1-4	0	0	0	1	0	0	0	6
hsa-miR-1343-3p	ENSG00000123983	ACSL3	protein_coding	chr2	+	2	0	AGO1-4	0	0	1	0	0	0	0	1
hsa-miR-1343-3p	ENSG00000144468	RHBDD1	protein_coding	chr2	+	2	0	AGO1-4	0	0	1	0	0	0	0	6
hsa-miR-1343-3p	ENSG00000173692	PSMD1	protein_coding	chr2	+	2	1	AGO1-4,AGO2	0	0	0	1	0	0	0	3
hsa-miR-1343-3p	ENSG00000135930	EIF4E2	protein_coding	chr2	+	2	0	AGO1-4	0	0	1	0	0	0	0	3
hsa-miR-1343-3p	ENSG00000130147	SH3BP4	protein_coding	chr2	+	2	0	AGO1-4	0	0	1	0	0	0	0	3
hsa-miR-1343-3p	ENSG00000101265	RASSF2	protein_coding	chr20	-	2	0	AGO1-4,AGO2	0	0	0	2	0	0	0	4
hsa-miR-1343-3p	ENSG00000171552	BCL2L1	protein_coding	chr20	-	2	0	AGO1-4,AGO2	0	0	0	1	0	0	0	6
hsa-miR-1343-3p	ENSG00000171552	BCL2L1	protein_coding	chr20	-	2	0	AGO1-4	0	0	0	1	0	0	0	6
hsa-miR-1343-3p	ENSG00000197183	NOL4L	protein_coding	chr20	-	2	0	AGO2	0	0	1	0	0	0	0	2
hsa-miR-1343-3p	ENSG00000197183	NOL4L	protein_coding	chr20	-	2	0	AGO1-4,AGO2	0	0	1	0	0	0	0	2
hsa-miR-1343-3p	ENSG00000101019	UQCC1	protein_coding	chr20	-	2	0	AGO2	0	0	1	0	0	0	0	4
hsa-miR-1343-3p	ENSG00000149639	SOGA1	protein_coding	chr20	-	2	0	AGO1-4,AGO2	0	0	1	1	0	0	0	1
hsa-miR-1343-3p	ENSG00000166619	BLCAP	protein_coding	chr20	-	2	0	AGO1-4	0	0	1	0	0	0	0	0
hsa-miR-1343-3p	ENSG00000124177	CHD6	protein_coding	chr20	-	2	0	AGO1-4	0	0	0	1	0	0	0	2
hsa-miR-1343-3p	ENSG00000062598	ELMO2	protein_coding	chr20	-	2	0	AGO1-4	0	0	1	1	0	0	0	2
hsa-miR-1343-3p	ENSG00000062598	ELMO2	protein_coding	chr20	-	2	0	AGO1-4	0	0	1	1	0	1	0	2
hsa-miR-1343-3p	ENSG00000172315	TP53RK	protein_coding	chr20	-	2	0	AGO1-4	0	0	1	0	0	0	0	3
hsa-miR-1343-3p	ENSG00000124201	ZNFX1	protein_coding	chr20	-	2	0	AGO2	0	0	0	1	0	0	0	7
hsa-miR-1343-3p	ENSG00000132825	PPP1R3D	protein_coding	chr20	-	2	0	AGO1-4	0	0	1	0	0	0	0	1
hsa-miR-1343-3p	ENSG00000198276	UCKL1	protein_coding	chr20	-	2	0	AGO1-4	0	0	1	0	0	0	0	4
hsa-miR-1343-3p	ENSG00000203883	SOX18	protein_coding	chr20	-	2	0	AGO1-4	0	0	1	0	0	0	0	7
hsa-miR-1343-3p	ENSG00000203883	SOX18	protein_coding	chr20	-	2	0	AGO1-4	0	0	1	0	0	0	0	7
hsa-miR-1343-3p	ENSG00000125841	NRSN2	protein_coding	chr20	+	2	0	AGO1-4,AGO2	0	0	1	0	0	0	0	1
hsa-miR-1343-3p	ENSG00000101361	NOP56	protein_coding	chr20	+	2	1	AGO1-4,AGO2	0	0	0	1	0	0	0	4
hsa-miR-1343-3p	ENSG00000182621	PLCB1	protein_coding	chr20	+	2	0	AGO1-4,AGO2	0	0	1	1	0	0	0	1
hsa-miR-1343-3p	ENSG00000078747	ITCH	protein_coding	chr20	+	2	0	AGO1-4	0	0	1	1	0	0	0	2
hsa-miR-1343-3p	ENSG00000125966	MMP24	protein_coding	chr20	+	2	0	AGO1-4,AGO2	0	0	1	1	0	0	0	2
hsa-miR-1343-3p	ENSG00000088367	EPB41L1	protein_coding	chr20	+	2	0	AGO1-4	0	0	1	1	0	0	0	2
hsa-miR-1343-3p	ENSG00000170471	RALGAPB	protein_coding	chr20	+	2	0	AGO1-4,AGO2	0	0	1	0	0	0	0	1
hsa-miR-1343-3p	ENSG00000101076	HNF4A	protein_coding	chr20	+	2	0	AGO2	0	0	1	1	0	0	0	4
hsa-miR-1343-3p	ENSG00000124120	TTPAL	protein_coding	chr20	+	2	0	AGO2	0	0	1	1	0	0	0	2
hsa-miR-1343-3p	ENSG00000168734	PKIG	protein_coding	chr20	+	2	1	AGO1-4	0	0	1	2	0	0	0	9
hsa-miR-1343-3p	ENSG00000168734	PKIG	protein_coding	chr20	+	2	0	AGO1-4	0	0	1	0	0	0	0	9
hsa-miR-1343-3p	ENSG00000101109	STK4	protein_coding	chr20	+	2	0	AGO1-4	0	0	1	1	0	0	0	3
hsa-miR-1343-3p	ENSG00000101109	STK4	protein_coding	chr20	+	2	0	AGO1-4	0	0	1	1	0	0	0	3
hsa-miR-1343-3p	ENSG00000197818	SLC9A8	protein_coding	chr20	+	2	0	AGO1-4	0	0	1	0	0	0	0	2
hsa-miR-1343-3p	ENSG00000124171	PARD6B	protein_coding	chr20	+	2	0	AGO1-4	0	0	1	0	0	0	0	2
hsa-miR-1343-3p	ENSG00000124164	VAPB	protein_coding	chr20	+	2	0	AGO1,AGO1-4	0	0	1	0	0	1	0	0
hsa-miR-1343-3p	ENSG00000159082	SYNJ1	protein_coding	chr21	-	2	0	AGO2	0	0	0	1	0	0	0	4
hsa-miR-1343-3p	ENSG00000160223	ICOSLG	protein_coding	chr21	-	2	0	AGO1-4,AGO2	0	0	0	1	0	0	0	1
hsa-miR-1343-3p	ENSG00000277117	FP565260.3	protein_coding	chr21	-	2	0	AGO1-4,AGO2	0	0	0	1	0	0	0	1
hsa-miR-1343-3p	ENSG00000184787	UBE2G2	protein_coding	chr21	-	2	0	AGO1-4	0	0	1	0	0	0	0	1
hsa-miR-1343-3p	ENSG00000157557	ETS2	protein_coding	chr21	+	2	0	AGO1-4	0	0	1	1	0	0	0	6
hsa-miR-1343-3p	ENSG00000160221	C21orf33	protein_coding	chr21	+	2	0	AGO2	0	0	1	0	0	0	0	1
hsa-miR-1343-3p	ENSG00000276612	FP565260.2	protein_coding	chr21	+	2	0	AGO2	0	0	1	0	0	0	0	6
hsa-miR-1343-3p	ENSG00000280071	FP565260.6	protein_coding	chr21	+	2	0	AGO2	0	0	1	0	0	0	0	4
hsa-miR-1343-3p	ENSG00000100056	ESS2	protein_coding	chr22	-	2	0	AGO2	0	0	1	1	0	0	0	1
hsa-miR-1343-3p	ENSG00000100056	ESS2	protein_coding	chr22	-	2	0	AGO1-4	0	0	0	1	0	0	0	1
hsa-miR-1343-3p	ENSG00000099899	TRMT2A	protein_coding	chr22	-	2	1	AGO2	0	0	0	1	0	0	0	3
hsa-miR-1343-3p	ENSG00000099899	TRMT2A	protein_coding	chr22	-	2	1	AGO1-4	0	0	0	1	0	0	0	3
hsa-miR-1343-3p	ENSG00000100034	PPM1F	protein_coding	chr22	-	2	0	AGO1-4,AGO2	0	0	1	1	0	0	0	0
hsa-miR-1343-3p	ENSG00000100034	PPM1F	protein_coding	chr22	-	2	0	AGO1-4,AGO2	0	0	1	1	0	0	0	0
hsa-miR-1343-3p	ENSG00000100099	HPS4	protein_coding	chr22	-	2	0	AGO1-4,AGO2	0	0	0	1	0	0	0	4
hsa-miR-1343-3p	ENSG00000099992	TBC1D10A	protein_coding	chr22	-	2	0	AGO2	0	0	0	1	0	0	0	7
hsa-miR-1343-3p	ENSG00000099995	SF3A1	protein_coding	chr22	-	2	0	AGO2	0	0	1	0	0	0	0	1
hsa-miR-1343-3p	ENSG00000099995	SF3A1	protein_coding	chr22	-	2	0	AGO1-4,AGO2	0	0	1	0	0	0	0	1
hsa-miR-1343-3p	ENSG00000128340	RAC2	protein_coding	chr22	-	2	0	AGO1-4	0	0	1	0	0	0	0	12
hsa-miR-1343-3p	ENSG00000166897	ELFN2	protein_coding	chr22	-	2	0	AGO1-4,AGO2	0	0	1	0	0	0	0	2
hsa-miR-1343-3p	ENSG00000183741	CBX6	protein_coding	chr22	-	2	0	AGO1,AGO2	0	0	0	1	0	0	0	3
hsa-miR-1343-3p	ENSG00000183864	TOB2	protein_coding	chr22	-	2	0	AGO1	0	0	1	1	0	1	0	5
hsa-miR-1343-3p	ENSG00000100138	SNU13	protein_coding	chr22	-	2	0	AGO2	0	0	1	0	0	0	0	3
hsa-miR-1343-3p	ENSG00000100207	TCF20	protein_coding	chr22	-	2	0	AGO1-4,AGO2	0	0	1	0	0	0	0	0
hsa-miR-1343-3p	ENSG00000075275	CELSR1	protein_coding	chr22	-	2	0	AGO1-4,AGO2	0	0	0	1	0	0	0	4
hsa-miR-1343-3p	ENSG00000100228	RAB36	protein_coding	chr22	+	2	0	AGO2	0	0	1	0	0	0	0	4
hsa-miR-1343-3p	ENSG00000186575	NF2	protein_coding	chr22	+	2	0	AGO2	0	0	0	1	0	0	0	1
hsa-miR-1343-3p	ENSG00000186575	NF2	protein_coding	chr22	+	2	0	AGO1-4	0	0	0	1	0	0	0	1
hsa-miR-1343-3p	ENSG00000100234	TIMP3	protein_coding	chr22	+	2	0	AGO1-4	0	0	1	0	0	0	0	5
hsa-miR-1343-3p	ENSG00000100234	TIMP3	protein_coding	chr22	+	2	0	AGO2	0	0	1	0	0	0	0	5
hsa-miR-1343-3p	ENSG00000100106	TRIOBP	protein_coding	chr22	+	2	1	AGO1-4	0	0	0	1	0	0	0	2
hsa-miR-1343-3p	ENSG00000100106	TRIOBP	protein_coding	chr22	+	2	0	AGO1-4	0	0	0	1	0	0	0	2
hsa-miR-1343-3p	ENSG00000100321	SYNGR1	protein_coding	chr22	+	2	0	AGO1-4	0	0	1	1	0	0	0	2
hsa-miR-1343-3p	ENSG00000196236	XPNPEP3	protein_coding	chr22	+	2	0	AGO1,AGO2	0	0	1	0	0	0	0	5
hsa-miR-1343-3p	ENSG00000157020	SEC13	protein_coding	chr3	-	2	0	AGO1-4	0	0	1	0	0	0	0	4
hsa-miR-1343-3p	ENSG00000144711	IQSEC1	protein_coding	chr3	-	2	0	AGO1-4	0	0	1	0	0	0	0	2
hsa-miR-1343-3p	ENSG00000132182	NUP210	protein_coding	chr3	-	2	0	AGO1-4,AGO2	0	0	1	0	0	0	0	3
hsa-miR-1343-3p	ENSG00000131368	MRPS25	protein_coding	chr3	-	2	0	AGO1-4	0	0	1	0	0	0	0	3
hsa-miR-1343-3p	ENSG00000093183	SEC22C	protein_coding	chr3	-	2	0	AGO1-4,AGO2	0	0	1	1	0	0	0	0
hsa-miR-1343-3p	ENSG00000163814	CDCP1	protein_coding	chr3	-	2	0	AGO1-4	0	0	1	0	0	0	0	4
hsa-miR-1343-3p	ENSG00000163814	CDCP1	protein_coding	chr3	-	2	0	AGO1-4	0	0	1	0	0	0	0	4
hsa-miR-1343-3p	ENSG00000114302	PRKAR2A	protein_coding	chr3	-	2	0	AGO1-4	0	0	1	0	0	0	0	0
hsa-miR-1343-3p	ENSG00000163931	TKT	protein_coding	chr3	-	2	0	AGO2	0	0	1	0	0	0	0	5
hsa-miR-1343-3p	ENSG00000163637	PRICKLE2	protein_coding	chr3	-	2	0	AGO1-4	0	0	1	0	0	0	0	4
hsa-miR-1343-3p	ENSG00000163637	PRICKLE2	protein_coding	chr3	-	2	0	AGO1-4	0	0	1	0	0	0	0	4
hsa-miR-1343-3p	ENSG00000181722	ZBTB20	protein_coding	chr3	-	2	0	AGO2	0	0	0	0	0	1	0	1
hsa-miR-1343-3p	ENSG00000173230	GOLGB1	protein_coding	chr3	-	2	0	AGO1-4,AGO2	0	0	1	0	0	0	0	3
hsa-miR-1343-3p	ENSG00000173230	GOLGB1	protein_coding	chr3	-	2	0	AGO1-4,AGO2	0	0	0	1	0	0	0	3
hsa-miR-1343-3p	ENSG00000172667	ZMAT3	protein_coding	chr3	-	2	0	AGO1-4	0	0	1	1	0	0	0	4
hsa-miR-1343-3p	ENSG00000172667	ZMAT3	protein_coding	chr3	-	2	0	AGO1-4,AGO2	0	0	1	1	0	0	0	4
hsa-miR-1343-3p	ENSG00000163975	MELTF	protein_coding	chr3	-	2	0	AGO2	0	0	1	0	0	0	0	3
hsa-miR-1343-3p	ENSG00000144554	FANCD2	protein_coding	chr3	+	2	0	AGO1-4,AGO2	0	0	1	0	0	0	0	4
hsa-miR-1343-3p	ENSG00000144554	FANCD2	protein_coding	chr3	+	2	0	AGO2	0	0	1	0	0	0	0	4
hsa-miR-1343-3p	ENSG00000157014	TATDN2	protein_coding	chr3	+	2	0	AGO1-4	0	0	0	1	0	0	0	0
hsa-miR-1343-3p	ENSG00000272410	AC022384.1	protein_coding	chr3	+	2	0	AGO1-4	0	0	0	1	0	0	0	1
hsa-miR-1343-3p	ENSG00000179152	TCAIM	protein_coding	chr3	+	2	0	AGO1-4	0	0	1	0	0	0	0	5
hsa-miR-1343-3p	ENSG00000163808	KIF15	protein_coding	chr3	+	2	0	AGO2	0	0	0	1	0	0	0	3
hsa-miR-1343-3p	ENSG00000004534	RBM6	protein_coding	chr3	+	2	0	AGO2	0	0	0	1	0	0	0	3
hsa-miR-1343-3p	ENSG00000163684	RPP14	protein_coding	chr3	+	2	0	AGO1-4	0	0	1	1	0	0	0	3
hsa-miR-1343-3p	ENSG00000255154	HTD2	protein_coding	chr3	+	2	0	AGO1-4	0	0	1	1	0	0	0	3
hsa-miR-1343-3p	ENSG00000081154	PCNP	protein_coding	chr3	+	2	0	AGO1-4,AGO2	0	0	1	0	0	0	0	5
hsa-miR-1343-3p	ENSG00000144815	NXPE3	protein_coding	chr3	+	2	0	AGO1-4,AGO2	0	0	0	1	0	0	0	3
hsa-miR-1343-3p	ENSG00000144857	BOC	protein_coding	chr3	+	2	0	AGO1-4	0	0	1	0	0	0	0	4
hsa-miR-1343-3p	ENSG00000184307	ZDHHC23	protein_coding	chr3	+	2	0	AGO1-4,AGO2	0	0	1	1	0	0	0	2
hsa-miR-1343-3p	ENSG00000031081	ARHGAP31	protein_coding	chr3	+	2	0	AGO1-4	0	0	0	2	0	0	0	4
hsa-miR-1343-3p	ENSG00000114491	UMPS	protein_coding	chr3	+	2	0	AGO1-4,AGO2	0	0	0	1	0	0	0	2
hsa-miR-1343-3p	ENSG00000114491	UMPS	protein_coding	chr3	+	2	0	AGO1-4,AGO2	0	0	0	2	0	0	0	2
hsa-miR-1343-3p	ENSG00000073111	MCM2	protein_coding	chr3	+	2	0	AGO2	0	0	0	1	0	0	0	2
hsa-miR-1343-3p	ENSG00000017260	ATP2C1	protein_coding	chr3	+	2	0	AGO1-4,AGO2	0	0	1	1	0	0	0	1
hsa-miR-1343-3p	ENSG00000177311	ZBTB38	protein_coding	chr3	+	2	0	AGO1-4,AGO2	0	0	1	0	0	0	0	4
hsa-miR-1343-3p	ENSG00000181467	RAP2B	protein_coding	chr3	+	2	0	AGO1-4,AGO2	0	0	1	0	0	0	0	2
hsa-miR-1343-3p	ENSG00000171109	MFN1	protein_coding	chr3	+	2	0	AGO1-4,AGO2	0	0	1	1	0	0	0	3
hsa-miR-1343-3p	ENSG00000161202	DVL3	protein_coding	chr3	+	2	0	AGO1-4,AGO2	0	0	1	0	0	0	0	1
hsa-miR-1343-3p	ENSG00000145012	LPP	protein_coding	chr3	+	2	0	AGO1-4	0	0	1	0	0	0	0	3
hsa-miR-1343-3p	ENSG00000186001	LRCH3	protein_coding	chr3	+	2	0	AGO1-4	0	0	1	0	0	0	0	3
hsa-miR-1343-3p	ENSG00000168924	LETM1	protein_coding	chr4	-	2	0	AGO1-4,AGO2	0	0	1	0	0	0	0	1
hsa-miR-1343-3p	ENSG00000168924	LETM1	protein_coding	chr4	-	2	0	AGO1-4,AGO2	0	0	1	0	0	0	0	1
hsa-miR-1343-3p	ENSG00000123933	MXD4	protein_coding	chr4	-	2	0	AGO2	0	0	0	1	0	0	0	3
hsa-miR-1343-3p	ENSG00000196526	AFAP1	protein_coding	chr4	-	2	0	AGO2	0	0	1	0	0	0	0	3
hsa-miR-1343-3p	ENSG00000196526	AFAP1	protein_coding	chr4	-	2	0	AGO1-4	0	0	1	0	0	0	0	3
hsa-miR-1343-3p	ENSG00000196526	AFAP1	protein_coding	chr4	-	2	0	AGO1-4	0	0	1	0	0	0	0	3
hsa-miR-1343-3p	ENSG00000169762	TAPT1	protein_coding	chr4	-	2	0	AGO1-4,AGO2	0	0	1	0	0	1	0	2
hsa-miR-1343-3p	ENSG00000132463	GRSF1	protein_coding	chr4	-	2	0	AGO2	0	0	1	0	0	0	0	0
hsa-miR-1343-3p	ENSG00000123739	PLA2G12A	protein_coding	chr4	-	2	0	AGO1-4,AGO2	0	0	1	0	0	0	0	1
hsa-miR-1343-3p	ENSG00000154447	SH3RF1	protein_coding	chr4	-	2	0	AGO1-4,AGO2	0	0	1	1	0	0	0	0
hsa-miR-1343-3p	ENSG00000198948	MFAP3L	protein_coding	chr4	-	2	0	AGO1-4	0	0	1	1	0	0	0	0
hsa-miR-1343-3p	ENSG00000185619	PCGF3	protein_coding	chr4	+	2	0	AGO1-4	0	0	1	0	0	0	0	2
hsa-miR-1343-3p	ENSG00000087266	SH3BP2	protein_coding	chr4	+	2	0	AGO1,AGO1-4	0	0	1	1	0	0	0	4
hsa-miR-1343-3p	ENSG00000087266	SH3BP2	protein_coding	chr4	+	2	0	AGO1,AGO2	0	0	0	1	0	0	0	4
hsa-miR-1343-3p	ENSG00000124882	EREG	protein_coding	chr4	+	2	0	AGO2	0	0	1	0	0	0	0	5
hsa-miR-1343-3p	ENSG00000174796	THAP6	protein_coding	chr4	+	2	0	AGO1-4,AGO2	0	0	1	0	0	0	0	4
hsa-miR-1343-3p	ENSG00000138771	SHROOM3	protein_coding	chr4	+	2	0	AGO1-4	0	0	1	0	0	0	0	3
hsa-miR-1343-3p	ENSG00000164024	METAP1	protein_coding	chr4	+	2	0	AGO2	0	0	1	0	0	0	0	1
hsa-miR-1343-3p	ENSG00000174720	LARP7	protein_coding	chr4	+	2	0	AGO1-4,AGO2	0	0	0	1	0	0	0	2
hsa-miR-1343-3p	ENSG00000138685	FGF2	protein_coding	chr4	+	2	0	AGO1-4,AGO2	0	0	1	0	0	0	0	5
hsa-miR-1343-3p	ENSG00000109654	TRIM2	protein_coding	chr4	+	2	0	AGO2	0	0	1	0	0	0	0	2
hsa-miR-1343-3p	ENSG00000171617	ENC1	protein_coding	chr5	-	2	0	AGO1-4	0	0	1	0	0	0	0	2
hsa-miR-1343-3p	ENSG00000243414	TICAM2	protein_coding	chr5	-	2	0	AGO1-4	0	0	1	0	0	0	0	3
hsa-miR-1343-3p	ENSG00000251201	TMED7-TICAM2	protein_coding	chr5	-	2	0	AGO1-4	0	0	1	0	0	0	0	4
hsa-miR-1343-3p	ENSG00000164402	8-Sep	protein_coding	chr5	-	2	0	AGO1-4,AGO2	0	0	1	0	0	0	0	2
hsa-miR-1343-3p	ENSG00000113555	PCDH12	protein_coding	chr5	-	2	0	AGO2	0	0	0	1	0	0	0	4
hsa-miR-1343-3p	ENSG00000019582	CD74	protein_coding	chr5	-	2	0	AGO1-4	0	0	1	0	0	0	0	13
hsa-miR-1343-3p	ENSG00000122203	KIAA1191	protein_coding	chr5	-	2	0	AGO1-4	0	0	1	0	0	0	0	5
hsa-miR-1343-3p	ENSG00000112877	CEP72	protein_coding	chr5	+	2	0	AGO2	0	0	0	1	0	0	0	2
hsa-miR-1343-3p	ENSG00000112877	CEP72	protein_coding	chr5	+	2	0	AGO2	0	0	0	1	0	0	0	2
hsa-miR-1343-3p	ENSG00000112941	PAPD7	protein_coding	chr5	+	2	0	AGO1-4	0	0	1	0	0	0	0	1
hsa-miR-1343-3p	ENSG00000164294	GPX8	protein_coding	chr5	+	2	0	AGO1-4	0	0	1	0	0	0	0	6
hsa-miR-1343-3p	ENSG00000172058	SERF1A	protein_coding	chr5	+	2	0	AGO2	0	0	0	1	0	0	0	2
hsa-miR-1343-3p	ENSG00000049883	PTCD2	protein_coding	chr5	+	2	0	AGO1	0	0	1	0	0	0	0	3
hsa-miR-1343-3p	ENSG00000113161	HMGCR	protein_coding	chr5	+	2	0	AGO1-4,AGO2	0	0	1	0	0	0	0	1
hsa-miR-1343-3p	ENSG00000164292	RHOBTB3	protein_coding	chr5	+	2	0	AGO1-4,AGO2	0	0	1	0	0	0	0	1
hsa-miR-1343-3p	ENSG00000113441	LNPEP	protein_coding	chr5	+	2	0	AGO1-4	0	0	1	0	0	0	0	7
hsa-miR-1343-3p	ENSG00000081059	TCF7	protein_coding	chr5	+	2	0	AGO2	0	0	1	0	0	1	0	5
hsa-miR-1343-3p	ENSG00000181904	C5orf24	protein_coding	chr5	+	2	0	AGO2	0	0	1	0	0	1	0	4
hsa-miR-1343-3p	ENSG00000120733	KDM3B	protein_coding	chr5	+	2	0	AGO1-4,AGO2	0	0	0	2	0	0	0	4
hsa-miR-1343-3p	ENSG00000120733	KDM3B	protein_coding	chr5	+	2	0	AGO1,AGO2	0	0	1	1	0	1	0	4
hsa-miR-1343-3p	ENSG00000164284	GRPEL2	protein_coding	chr5	+	2	0	AGO1,AGO2	0	0	1	0	0	0	0	10
hsa-miR-1343-3p	ENSG00000164284	GRPEL2	protein_coding	chr5	+	2	0	AGO1,AGO1-4	0	0	1	0	0	0	0	10
hsa-miR-1343-3p	ENSG00000123643	SLC36A1	protein_coding	chr5	+	2	0	AGO2	0	0	1	0	0	0	0	3
hsa-miR-1343-3p	ENSG00000155506	LARP1	protein_coding	chr5	+	2	0	AGO1-4	0	0	1	1	0	0	0	1
hsa-miR-1343-3p	ENSG00000214357	NEURL1B	protein_coding	chr5	+	2	0	AGO1-4	0	0	1	0	0	0	0	4
hsa-miR-1343-3p	ENSG00000214357	NEURL1B	protein_coding	chr5	+	2	0	AGO1-4	0	0	1	0	0	0	0	4
hsa-miR-1343-3p	ENSG00000111859	NEDD9	protein_coding	chr6	-	2	0	AGO1-4	0	0	0	1	0	0	0	4
hsa-miR-1343-3p	ENSG00000111859	NEDD9	protein_coding	chr6	-	2	0	AGO1-4	0	0	0	1	0	0	0	4
hsa-miR-1343-3p	ENSG00000204681	GABBR1	protein_coding	chr6	-	2	0	AGO2	0	0	0	1	0	0	0	4
hsa-miR-1343-3p	ENSG00000204267	TAP2	protein_coding	chr6	-	2	0	AGO1-4,AGO2	0	0	1	0	0	0	0	7
hsa-miR-1343-3p	ENSG00000112144	ICK	protein_coding	chr6	-	2	0	AGO1-4	0	0	1	0	0	0	0	2
hsa-miR-1343-3p	ENSG00000151914	DST	protein_coding	chr6	-	2	0	AGO1-4,AGO2	0	0	1	1	0	0	0	4
hsa-miR-1343-3p	ENSG00000151914	DST	protein_coding	chr6	-	2	0	AGO1-4,AGO2	0	0	1	1	0	0	0	4
hsa-miR-1343-3p	ENSG00000146414	SHPRH	protein_coding	chr6	-	2	0	AGO2	0	0	0	1	0	0	0	3
hsa-miR-1343-3p	ENSG00000137265	IRF4	protein_coding	chr6	+	2	0	AGO2	0	0	1	0	0	0	0	10
hsa-miR-1343-3p	ENSG00000164379	FOXQ1	protein_coding	chr6	+	2	0	AGO1-4,AGO2	0	0	1	0	0	0	0	2
hsa-miR-1343-3p	ENSG00000153162	BMP6	protein_coding	chr6	+	2	0	AGO2	0	0	1	0	0	0	0	5
hsa-miR-1343-3p	ENSG00000112812	PRSS16	protein_coding	chr6	+	2	0	AGO1-4	0	0	1	1	0	0	0	3
hsa-miR-1343-3p	ENSG00000137310	TCF19	protein_coding	chr6	+	2	0	AGO1-4	0	0	1	0	0	0	0	2
hsa-miR-1343-3p	ENSG00000204516	MICB	protein_coding	chr6	+	2	1	AGO1-4,AGO2	0	0	1	0	0	0	0	7
hsa-miR-1343-3p	ENSG00000112033	PPARD	protein_coding	chr6	+	2	0	AGO2	0	0	1	0	0	0	0	4
hsa-miR-1343-3p	ENSG00000137161	CNPY3	protein_coding	chr6	+	2	1	AGO1-4,AGO2	0	0	0	1	0	0	0	2
hsa-miR-1343-3p	ENSG00000137221	TJAP1	protein_coding	chr6	+	2	0	AGO1-4,AGO2	0	0	0	1	0	0	0	2
hsa-miR-1343-3p	ENSG00000137269	LRRC1	protein_coding	chr6	+	2	0	AGO1-4	0	0	1	0	0	0	0	0
hsa-miR-1343-3p	ENSG00000111832	RWDD1	protein_coding	chr6	+	2	2	AGO1-4,AGO2	0	0	0	1	0	0	0	3
hsa-miR-1343-3p	ENSG00000146374	RSPO3	protein_coding	chr6	+	2	0	AGO2	0	0	1	0	0	0	0	6
hsa-miR-1343-3p	ENSG00000118503	TNFAIP3	protein_coding	chr6	+	2	0	AGO1-4	0	0	1	0	0	0	0	4
hsa-miR-1343-3p	ENSG00000164880	INTS1	protein_coding	chr7	-	2	0	AGO1-4,AGO2	0	0	1	0	0	0	0	1
hsa-miR-1343-3p	ENSG00000182095	TNRC18	protein_coding	chr7	-	2	0	AGO2	0	0	0	1	0	0	0	3
hsa-miR-1343-3p	ENSG00000136193	SCRN1	protein_coding	chr7	-	2	0	AGO1-4,AGO2	0	0	1	0	0	0	0	2
hsa-miR-1343-3p	ENSG00000154978	VOPP1	protein_coding	chr7	-	2	0	AGO1-4	0	0	0	1	0	0	0	4
hsa-miR-1343-3p	ENSG00000154978	VOPP1	protein_coding	chr7	-	2	0	AGO1-4	0	0	0	1	0	0	0	4
hsa-miR-1343-3p	ENSG00000154978	VOPP1	protein_coding	chr7	-	2	0	AGO1-4	0	0	0	1	0	0	0	4
hsa-miR-1343-3p	ENSG00000176410	DNAJC30	protein_coding	chr7	-	2	0	AGO1,AGO1-4	0	0	1	0	0	0	0	1
hsa-miR-1343-3p	ENSG00000105810	CDK6	protein_coding	chr7	-	2	0	AGO2	0	0	1	1	0	0	0	4
hsa-miR-1343-3p	ENSG00000004799	PDK4	protein_coding	chr7	-	2	0	AGO1-4,AGO2	0	0	1	1	0	0	0	3
hsa-miR-1343-3p	ENSG00000106244	PDAP1	protein_coding	chr7	-	2	0	AGO1,AGO1-4	0	0	1	1	0	0	0	2
hsa-miR-1343-3p	ENSG00000146833	TRIM4	protein_coding	chr7	-	2	0	AGO1-4	0	0	1	0	0	0	0	3
hsa-miR-1343-3p	ENSG00000146776	ATXN7L1	protein_coding	chr7	-	2	0	AGO2	0	0	1	1	0	0	0	1
hsa-miR-1343-3p	ENSG00000106348	IMPDH1	protein_coding	chr7	-	2	0	AGO1-4,AGO2	0	0	0	1	0	0	0	4
hsa-miR-1343-3p	ENSG00000128567	PODXL	protein_coding	chr7	-	2	0	AGO1-4,AGO2	0	0	1	1	0	0	0	5
hsa-miR-1343-3p	ENSG00000064393	HIPK2	protein_coding	chr7	-	2	0	AGO2	0	0	0	1	0	0	0	0
hsa-miR-1343-3p	ENSG00000064393	HIPK2	protein_coding	chr7	-	2	0	AGO2	0	0	0	1	0	0	0	0
hsa-miR-1343-3p	ENSG00000033050	ABCF2	protein_coding	chr7	-	2	0	AGO1-4	0	0	1	1	0	0	0	5
hsa-miR-1343-3p	ENSG00000033050	ABCF2	protein_coding	chr7	-	2	2	AGO2	0	0	0	1	0	0	0	5
hsa-miR-1343-3p	ENSG00000285292	ABCF2	protein_coding	chr7	-	2	2	AGO2	0	0	0	1	0	0	0	0
hsa-miR-1343-3p	ENSG00000106012	IQCE	protein_coding	chr7	+	2	0	AGO2	0	0	0	0	0	1	0	2
hsa-miR-1343-3p	ENSG00000122547	EEPD1	protein_coding	chr7	+	2	0	AGO1-4,AGO2	0	0	1	0	0	0	0	4
hsa-miR-1343-3p	ENSG00000106636	YKT6	protein_coding	chr7	+	2	0	AGO2	0	0	1	0	0	0	0	2
hsa-miR-1343-3p	ENSG00000146648	EGFR	protein_coding	chr7	+	2	0	AGO2	0	0	1	0	0	0	0	4
hsa-miR-1343-3p	ENSG00000126522	ASL	protein_coding	chr7	+	2	0	AGO1-4	0	0	1	1	0	0	0	9
hsa-miR-1343-3p	ENSG00000243335	KCTD7	protein_coding	chr7	+	2	0	AGO2	0	0	1	0	0	0	0	5
hsa-miR-1343-3p	ENSG00000049540	ELN	protein_coding	chr7	+	2	0	AGO1-4	0	0	0	1	0	0	0	5
hsa-miR-1343-3p	ENSG00000005469	CROT	protein_coding	chr7	+	2	0	AGO1-4	0	0	1	0	0	0	0	6
hsa-miR-1343-3p	ENSG00000196652	ZKSCAN5	protein_coding	chr7	+	2	0	AGO1-4	0	0	0	1	0	0	0	5
hsa-miR-1343-3p	ENSG00000106459	NRF1	protein_coding	chr7	+	2	0	AGO1-4,AGO2	0	0	1	0	0	1	0	4
hsa-miR-1343-3p	ENSG00000156011	PSD3	protein_coding	chr8	-	2	0	AGO1-4,AGO2	0	0	1	0	0	0	0	3
hsa-miR-1343-3p	ENSG00000104228	TRIM35	protein_coding	chr8	-	2	0	AGO2	0	0	1	0	0	0	0	4
hsa-miR-1343-3p	ENSG00000104687	GSR	protein_coding	chr8	-	2	0	AGO1-4	0	0	1	0	0	0	0	1
hsa-miR-1343-3p	ENSG00000164684	ZNF704	protein_coding	chr8	-	2	0	AGO2	0	0	1	1	0	0	0	1
hsa-miR-1343-3p	ENSG00000156804	FBXO32	protein_coding	chr8	-	2	0	AGO1-4,AGO2	0	0	0	1	0	0	0	7
hsa-miR-1343-3p	ENSG00000008513	ST3GAL1	protein_coding	chr8	-	2	0	AGO2	0	0	1	1	0	0	0	1
hsa-miR-1343-3p	ENSG00000185189	NRBP2	protein_coding	chr8	-	2	0	AGO1-4,AGO2	0	0	0	0	0	1	0	1
hsa-miR-1343-3p	ENSG00000173273	TNKS	protein_coding	chr8	+	2	0	AGO1-4,AGO2	0	0	1	0	0	0	0	2
hsa-miR-1343-3p	ENSG00000120896	SORBS3	protein_coding	chr8	+	2	2	AGO1-4,AGO2	0	0	0	1	0	0	0	3
hsa-miR-1343-3p	ENSG00000147457	CHMP7	protein_coding	chr8	+	2	0	AGO1-4	0	0	1	1	0	0	0	3
hsa-miR-1343-3p	ENSG00000147471	PLPBP	protein_coding	chr8	+	2	0	AGO1-4,AGO2	0	0	1	1	0	0	0	2
hsa-miR-1343-3p	ENSG00000147471	PLPBP	protein_coding	chr8	+	2	0	AGO1-4,AGO2	0	0	1	1	0	0	0	2
hsa-miR-1343-3p	ENSG00000085788	DDHD2	protein_coding	chr8	+	2	0	AGO1-4,AGO2	0	0	1	0	0	0	0	3
hsa-miR-1343-3p	ENSG00000104365	IKBKB	protein_coding	chr8	+	2	0	AGO1-4,AGO2	0	0	1	0	0	0	0	8
hsa-miR-1343-3p	ENSG00000104365	IKBKB	protein_coding	chr8	+	2	0	AGO1-4,AGO2	0	0	1	0	0	0	0	8
hsa-miR-1343-3p	ENSG00000164920	OSR2	protein_coding	chr8	+	2	0	AGO1-4,AGO2	0	0	1	0	0	1	0	4
hsa-miR-1343-3p	ENSG00000137040	RANBP6	protein_coding	chr9	-	2	0	AGO1-4	0	0	1	0	0	0	0	7
hsa-miR-1343-3p	ENSG00000164976	MYORG	protein_coding	chr9	-	2	0	AGO1-4,AGO2	0	0	1	0	0	0	0	1
hsa-miR-1343-3p	ENSG00000164970	FAM219A	protein_coding	chr9	-	2	0	AGO2	0	0	1	1	0	0	0	2
hsa-miR-1343-3p	ENSG00000168795	ZBTB5	protein_coding	chr9	-	2	0	AGO1-4,AGO2	0	0	1	0	0	0	0	5
hsa-miR-1343-3p	ENSG00000135048	TMEM2	protein_coding	chr9	-	2	0	AGO1-4	0	0	1	1	0	0	0	2
hsa-miR-1343-3p	ENSG00000185963	BICD2	protein_coding	chr9	-	2	0	AGO1-4	0	0	1	0	0	0	0	1
hsa-miR-1343-3p	ENSG00000131669	NINJ1	protein_coding	chr9	-	2	0	AGO1-4	0	0	1	0	0	0	0	6
hsa-miR-1343-3p	ENSG00000165029	ABCA1	protein_coding	chr9	-	2	0	AGO1-4	0	0	1	0	0	0	0	2
hsa-miR-1343-3p	ENSG00000119321	FKBP15	protein_coding	chr9	-	2	0	AGO1-4	0	0	0	1	0	0	0	3
hsa-miR-1343-3p	ENSG00000136861	CDK5RAP2	protein_coding	chr9	-	2	0	AGO1-4	0	0	0	1	0	0	0	4
hsa-miR-1343-3p	ENSG00000136830	FAM129B	protein_coding	chr9	-	2	0	AGO1-4	0	0	1	0	0	0	0	6
hsa-miR-1343-3p	ENSG00000136830	FAM129B	protein_coding	chr9	-	2	0	AGO1-4,AGO2	0	0	1	0	0	0	0	6
hsa-miR-1343-3p	ENSG00000136830	FAM129B	protein_coding	chr9	-	2	0	AGO1-4,AGO2	0	0	1	0	0	0	0	6
hsa-miR-1343-3p	ENSG00000167112	TRUB2	protein_coding	chr9	-	2	0	AGO1-4	0	0	0	1	0	0	0	2
hsa-miR-1343-3p	ENSG00000198917	SPOUT1	protein_coding	chr9	-	2	0	AGO1-4	0	0	1	0	0	0	0	4
hsa-miR-1343-3p	ENSG00000169925	BRD3	protein_coding	chr9	-	2	0	AGO1-4	0	0	1	0	0	0	0	1
hsa-miR-1343-3p	ENSG00000186193	SAPCD2	protein_coding	chr9	-	2	0	AGO1-4	0	0	1	1	0	0	0	1
hsa-miR-1343-3p	ENSG00000186193	SAPCD2	protein_coding	chr9	-	2	0	AGO1-4,AGO2	0	0	1	1	0	0	0	1
hsa-miR-1343-3p	ENSG00000165724	ZMYND19	protein_coding	chr9	-	2	0	AGO1-4	0	0	1	0	0	0	0	2
hsa-miR-1343-3p	ENSG00000107099	DOCK8	protein_coding	chr9	+	2	0	AGO1-4	0	0	0	1	0	0	0	6
hsa-miR-1343-3p	ENSG00000120158	RCL1	protein_coding	chr9	+	2	0	AGO1-4	0	0	1	0	0	0	0	4
hsa-miR-1343-3p	ENSG00000213694	S1PR3	protein_coding	chr9	+	2	0	AGO1-4	0	0	1	0	0	0	0	6
hsa-miR-1343-3p	ENSG00000165025	SYK	protein_coding	chr9	+	2	0	AGO1-4,AGO2	0	0	1	1	0	0	0	4
hsa-miR-1343-3p	ENSG00000188312	CENPP	protein_coding	chr9	+	2	0	AGO1-4	0	0	1	0	0	0	0	2
hsa-miR-1343-3p	ENSG00000165185	KIAA1958	protein_coding	chr9	+	2	0	AGO1-4,AGO2	0	0	1	1	0	0	0	2
hsa-miR-1343-3p	ENSG00000136868	SLC31A1	protein_coding	chr9	+	2	0	AGO2	0	0	0	1	0	0	0	2
hsa-miR-1343-3p	ENSG00000136875	PRPF4	protein_coding	chr9	+	2	0	AGO1-4,AGO2	0	0	1	0	0	0	0	2
hsa-miR-1343-3p	ENSG00000157693	TMEM268	protein_coding	chr9	+	2	0	AGO1-4	0	0	1	1	0	0	0	3
hsa-miR-1343-3p	ENSG00000148180	GSN	protein_coding	chr9	+	2	0	AGO1-4,AGO2	0	0	0	1	0	0	0	7
hsa-miR-1343-3p	ENSG00000011454	RABGAP1	protein_coding	chr9	+	2	0	AGO1-4	0	0	1	0	0	0	0	1
hsa-miR-1343-3p	ENSG00000119408	NEK6	protein_coding	chr9	+	2	0	AGO1-4	0	0	1	1	0	0	0	2
hsa-miR-1343-3p	ENSG00000107021	TBC1D13	protein_coding	chr9	+	2	0	AGO1-4,AGO2	0	0	1	1	0	0	0	1
hsa-miR-1343-3p	ENSG00000107021	TBC1D13	protein_coding	chr9	+	2	0	AGO1-4,AGO2	0	0	1	0	0	0	0	1
hsa-miR-1343-3p	ENSG00000130723	PRRC2B	protein_coding	chr9	+	2	0	AGO2	0	0	1	0	0	0	0	0
hsa-miR-1343-3p	ENSG00000130635	COL5A1	protein_coding	chr9	+	2	0	AGO1-4,AGO2	0	0	0	1	0	0	0	6
hsa-miR-1343-3p	ENSG00000284976	BX255925.3	protein_coding	chr9	+	2	0	AGO1-4,AGO2	0	0	1	0	0	0	0	0
hsa-miR-1343-3p	ENSG00000177189	RPS6KA3	protein_coding	chrX	-	2	0	AGO1-4,AGO2	0	0	1	0	0	0	0	1
hsa-miR-1343-3p	ENSG00000157625	TAB3	protein_coding	chrX	-	2	0	AGO1-4,AGO2	0	0	0	1	0	0	0	0
hsa-miR-1343-3p	ENSG00000180182	MED14	protein_coding	chrX	-	2	0	AGO1-4	0	0	1	0	0	1	0	1
hsa-miR-1343-3p	ENSG00000171388	APLN	protein_coding	chrX	-	2	0	AGO1-4	0	0	1	1	0	0	0	2
hsa-miR-1343-3p	ENSG00000203950	RTL8A	protein_coding	chrX	-	2	0	AGO1-4	0	0	0	0	0	1	0	2
hsa-miR-1343-3p	ENSG00000198910	L1CAM	protein_coding	chrX	-	2	0	AGO2	0	0	0	1	0	0	0	3
hsa-miR-1343-3p	ENSG00000169057	MECP2	protein_coding	chrX	-	2	0	AGO1-4,AGO2	0	0	1	1	0	0	0	3
hsa-miR-1343-3p	ENSG00000169057	MECP2	protein_coding	chrX	-	2	0	AGO2	0	0	0	1	0	0	0	3
hsa-miR-1343-3p	ENSG00000169895	SYAP1	protein_coding	chrX	+	2	0	AGO1-4	0	0	1	0	0	0	0	2
hsa-miR-1343-3p	ENSG00000102225	CDK16	protein_coding	chrX	+	2	0	AGO1-4	0	0	0	0	0	1	0	2
hsa-miR-1343-3p	ENSG00000130052	STARD8	protein_coding	chrX	+	2	0	AGO1-4,AGO2	0	0	0	1	0	0	0	4
hsa-miR-1343-3p	ENSG00000077713	SLC25A43	protein_coding	chrX	+	2	0	AGO1-4,AGO2	0	0	1	0	0	0	0	3
hsa-miR-1343-3p	ENSG00000173275	ZNF449	protein_coding	chrX	+	2	0	AGO1-4	0	0	1	0	0	0	0	1
hsa-miR-1343-3p	ENSG00000165775	FUNDC2	protein_coding	chrX	+	1	0	AGO2	0	0	1	0	0	0	0	3
hsa-miR-1343-3p	ENSG00000131697	NPHP4	protein_coding	chr1	-	1	0	AGO2	0	0	0	1	0	0	0	4
hsa-miR-1343-3p	ENSG00000116254	CHD5	protein_coding	chr1	-	1	0	AGO1-4	0	0	1	0	0	0	0	0
hsa-miR-1343-3p	ENSG00000116254	CHD5	protein_coding	chr1	-	1	0	AGO2	0	0	1	0	0	0	0	0
hsa-miR-1343-3p	ENSG00000116237	ICMT	protein_coding	chr1	-	1	0	AGO2	0	0	1	0	0	0	0	1
hsa-miR-1343-3p	ENSG00000069812	HES2	protein_coding	chr1	-	1	0	AGO2	0	0	1	1	0	0	0	7
hsa-miR-1343-3p	ENSG00000142599	RERE	protein_coding	chr1	-	1	0	AGO2	0	0	1	0	0	0	0	3
hsa-miR-1343-3p	ENSG00000116670	MAD2L2	protein_coding	chr1	-	1	0	AGO1-4	0	0	1	0	0	0	0	3
hsa-miR-1343-3p	ENSG00000177000	MTHFR	protein_coding	chr1	-	1	0	AGO1-4	0	0	0	1	0	0	0	2
hsa-miR-1343-3p	ENSG00000177000	MTHFR	protein_coding	chr1	-	1	0	AGO1-4	0	0	0	1	0	0	0	2
hsa-miR-1343-3p	ENSG00000162496	DHRS3	protein_coding	chr1	-	1	0	AGO2	0	0	1	0	0	0	0	3
hsa-miR-1343-3p	ENSG00000117298	ECE1	protein_coding	chr1	-	1	0	AGO1-4	0	0	1	0	0	0	0	6
hsa-miR-1343-3p	ENSG00000185436	IFNLR1	protein_coding	chr1	-	1	0	AGO2	0	0	0	1	0	0	0	1
hsa-miR-1343-3p	ENSG00000090020	SLC9A1	protein_coding	chr1	-	1	0	AGO2	0	0	1	1	0	0	0	1
hsa-miR-1343-3p	ENSG00000116350	SRSF4	protein_coding	chr1	-	1	3	AGO1-4	0	0	0	1	0	0	0	1
hsa-miR-1343-3p	ENSG00000116353	MECR	protein_coding	chr1	-	1	0	AGO1	0	0	1	1	0	0	0	0
hsa-miR-1343-3p	ENSG00000134668	SPOCD1	protein_coding	chr1	-	1	0	AGO1-4	0	0	1	1	0	0	0	4
hsa-miR-1343-3p	ENSG00000116525	TRIM62	protein_coding	chr1	-	1	0	AGO1-4	0	0	0	1	0	0	0	2
hsa-miR-1343-3p	ENSG00000163866	SMIM12	protein_coding	chr1	-	1	0	AGO2	0	0	1	0	0	0	0	3
hsa-miR-1343-3p	ENSG00000196449	YRDC	protein_coding	chr1	-	1	0	AGO2	0	0	1	0	0	0	0	2
hsa-miR-1343-3p	ENSG00000183431	SF3A3	protein_coding	chr1	-	1	2	AGO2	0	0	1	1	0	0	0	1
hsa-miR-1343-3p	ENSG00000183431	SF3A3	protein_coding	chr1	-	1	0	AGO2	0	0	0	1	0	0	0	1
hsa-miR-1343-3p	ENSG00000163909	HEYL	protein_coding	chr1	-	1	0	AGO1-4	0	0	1	1	0	0	0	3
hsa-miR-1343-3p	ENSG00000197429	IPP	protein_coding	chr1	-	1	0	AGO1-4	0	0	0	1	0	0	0	2
hsa-miR-1343-3p	ENSG00000169213	RAB3B	protein_coding	chr1	-	1	0	AGO1-4	0	0	1	2	0	0	0	1
hsa-miR-1343-3p	ENSG00000169213	RAB3B	protein_coding	chr1	-	1	0	AGO1-4	0	0	1	1	0	0	0	1
hsa-miR-1343-3p	ENSG00000173406	DAB1	protein_coding	chr1	-	1	0	AGO1-4	0	0	1	1	0	0	0	2
hsa-miR-1343-3p	ENSG00000172380	GNG12	protein_coding	chr1	-	1	0	AGO1-4	0	0	1	0	0	0	0	6
hsa-miR-1343-3p	ENSG00000117155	SSX2IP	protein_coding	chr1	-	1	0	AGO1-4	0	0	1	0	0	0	0	1
hsa-miR-1343-3p	ENSG00000117500	TMED5	protein_coding	chr1	-	1	0	AGO1	0	0	1	0	0	0	0	3
hsa-miR-1343-3p	ENSG00000060718	COL11A1	protein_coding	chr1	-	1	0	AGO1-4	0	0	1	0	0	0	0	3
hsa-miR-1343-3p	ENSG00000134222	PSRC1	protein_coding	chr1	-	1	1	AGO1-4	0	0	0	1	0	0	0	0
hsa-miR-1343-3p	ENSG00000178104	PDE4DIP	protein_coding	chr1	-	1	0	AGO1-4	0	0	1	1	0	0	0	2
hsa-miR-1343-3p	ENSG00000122497	NBPF14	protein_coding	chr1	-	1	0	AGO1-4	0	0	0	1	0	0	0	0
hsa-miR-1343-3p	ENSG00000203832	NBPF20	protein_coding	chr1	-	1	2	AGO1-4	0	0	1	1	0	0	0	0
hsa-miR-1343-3p	ENSG00000203832	NBPF20	protein_coding	chr1	-	1	0	AGO1-4	0	0	0	1	0	0	0	0
hsa-miR-1343-3p	ENSG00000184678	HIST2H2BE	protein_coding	chr1	-	1	0	AGO1-4	0	0	1	0	0	0	0	0
hsa-miR-1343-3p	ENSG00000143393	PI4KB	protein_coding	chr1	-	1	0	AGO2	0	0	1	0	0	0	0	1
hsa-miR-1343-3p	ENSG00000196754	S100A2	protein_coding	chr1	-	1	0	AGO2	0	0	1	0	0	0	0	10
hsa-miR-1343-3p	ENSG00000160741	CRTC2	protein_coding	chr1	-	1	0	AGO1-4	0	0	0	1	0	0	0	4
hsa-miR-1343-3p	ENSG00000160741	CRTC2	protein_coding	chr1	-	1	0	AGO2	0	0	0	1	0	0	0	4
hsa-miR-1343-3p	ENSG00000169291	SHE	protein_coding	chr1	-	1	0	AGO1-4	0	0	1	1	0	0	0	6
hsa-miR-1343-3p	ENSG00000169231	THBS3	protein_coding	chr1	-	1	0	AGO2	0	0	1	0	0	1	0	5
hsa-miR-1343-3p	ENSG00000163374	YY1AP1	protein_coding	chr1	-	1	0	AGO1-4	0	0	0	1	0	0	0	3
hsa-miR-1343-3p	ENSG00000163374	YY1AP1	protein_coding	chr1	-	1	0	AGO2	0	0	0	1	0	0	0	3
hsa-miR-1343-3p	ENSG00000163374	YY1AP1	protein_coding	chr1	-	1	0	AGO2	0	0	0	1	0	0	0	3
hsa-miR-1343-3p	ENSG00000132680	KHDC4	protein_coding	chr1	-	1	0	AGO2	0	0	0	1	0	0	0	6
hsa-miR-1343-3p	ENSG00000198952	SMG5	protein_coding	chr1	-	1	0	AGO2	0	0	0	1	0	0	0	0
hsa-miR-1343-3p	ENSG00000160818	GPATCH4	protein_coding	chr1	-	1	0	AGO1-4	0	0	1	0	0	0	0	1
hsa-miR-1343-3p	ENSG00000143319	ISG20L2	protein_coding	chr1	-	1	0	AGO1-4	0	0	0	1	0	0	0	2
hsa-miR-1343-3p	ENSG00000132694	ARHGEF11	protein_coding	chr1	-	1	0	AGO1-4	0	0	1	0	0	0	0	1
hsa-miR-1343-3p	ENSG00000132694	ARHGEF11	protein_coding	chr1	-	1	0	AGO1-4	0	0	1	0	0	0	0	1
hsa-miR-1343-3p	ENSG00000132716	DCAF8	protein_coding	chr1	-	1	0	AGO2	0	0	1	1	0	0	0	5
hsa-miR-1343-3p	ENSG00000000457	SCYL3	protein_coding	chr1	-	1	0	AGO1-4	0	0	0	1	0	0	0	3
hsa-miR-1343-3p	ENSG00000135870	RC3H1	protein_coding	chr1	-	1	0	AGO1-4	0	0	1	0	0	0	0	3
hsa-miR-1343-3p	ENSG00000120341	SEC16B	protein_coding	chr1	-	1	0	AGO1-4	0	0	1	0	0	0	0	4
hsa-miR-1343-3p	ENSG00000143322	ABL2	protein_coding	chr1	-	1	0	AGO1-4	0	0	1	0	0	0	0	5
hsa-miR-1343-3p	ENSG00000143322	ABL2	protein_coding	chr1	-	1	0	AGO2	0	0	1	0	0	0	0	5
hsa-miR-1343-3p	ENSG00000143333	RGS16	protein_coding	chr1	-	1	0	AGO2	0	0	0	1	0	0	0	4
hsa-miR-1343-3p	ENSG00000143333	RGS16	protein_coding	chr1	-	1	0	AGO2	0	0	0	1	0	0	0	4
hsa-miR-1343-3p	ENSG00000163431	LMOD1	protein_coding	chr1	-	1	0	AGO1-4	0	0	0	1	0	0	0	6
hsa-miR-1343-3p	ENSG00000143858	SYT2	protein_coding	chr1	-	1	0	AGO1	0	0	1	1	0	0	0	3
hsa-miR-1343-3p	ENSG00000117153	KLHL12	protein_coding	chr1	-	1	0	AGO1-4	0	0	1	0	0	0	0	3
hsa-miR-1343-3p	ENSG00000174529	TMEM81	protein_coding	chr1	-	1	0	AGO2	0	0	1	1	0	0	0	1
hsa-miR-1343-3p	ENSG00000182795	C1orf116	protein_coding	chr1	-	1	0	AGO1-4	0	0	0	1	0	0	0	6
hsa-miR-1343-3p	ENSG00000174059	CD34	protein_coding	chr1	-	1	0	AGO1-4	0	0	0	1	0	0	0	4
[truncated: 1,423 more rows]
