# Supplementary material for: CircGLIS3 promotes gastric cancer progression by regulating the miR-1343-3p/PGK1 pathway and inhibiting vimentin phosphorylation
Source: J Transl Med. 2024 Mar 8;22:251. doi: 10.1186/s12967-023-04625-2 (PMC10921581; doi:10.1186/s12967-023-04625-2)
Supplement: Supplementary file 8 — Additional file 8. Peptides of proteins bound to circGLIS3 detected by mass spectrometry. [file 12967_2023_4625_MOESM8_ESM.xlsx]

## Sheet: 筛选过程
prot_hit_num	prot_acc	prot_desc	prot_score	prot_mass	prot_matches	prot_matches_sig	prot_sequences	prot_sequences_sig	prot_cover	prot_pi	emPAI		prot_acc	prot_acc	prot_acc	prot_acc
1	sp|P35579|MYH9_HUMAN	Myosin-9 OS=Homo sapiens OX=9606 GN=MYH9 PE=1 SV=4	1975	227646	43	43	29	29	16.6	5.5	0.82		sp|P04264|K2C1_HUMAN	sp|P35579|MYH9_HUMAN	sp|P04264|K2C1_HUMAN	sp|P35579|MYH9_HUMAN
2	sp|P04264|K2C1_HUMAN	Keratin, type II cytoskeletal 1 OS=Homo sapiens OX=9606 GN=KRT1 PE=1 SV=6	952	66170	27	27	20	20	34	8.15	2.53		sp|P35527|K1C9_HUMAN	sp|P04264|K2C1_HUMAN	sp|P35527|K1C9_HUMAN	sp|P04264|K2C1_HUMAN
3	sp|P60709|ACTB_HUMAN	Actin, cytoplasmic 1 OS=Homo sapiens OX=9606 GN=ACTB PE=1 SV=1	828	42052	28	28	16	16	48.8	5.29	5.62		sp|P62805|H4_HUMAN	sp|P60709|ACTB_HUMAN	sp|P62805|H4_HUMAN	sp|P60709|ACTB_HUMAN
4	sp|P35527|K1C9_HUMAN	Keratin, type I cytoskeletal 9 OS=Homo sapiens OX=9606 GN=KRT9 PE=1 SV=3	550	62255	17	17	11	11	22.8	5.14	1.28		sp|P06576|ATPB_HUMAN	sp|P35527|K1C9_HUMAN	sp|P06576|ATPB_HUMAN	sp|P35527|K1C9_HUMAN
5	sp|P62736|ACTA_HUMAN	Actin, aortic smooth muscle OS=Homo sapiens OX=9606 GN=ACTA2 PE=1 SV=1	545	42381	23	23	15	15	51.5	5.23	3.84		sp|P60709|ACTB_HUMAN	#N/A	sp|P60709|ACTB_HUMAN	#N/A
6	sp|P13645|K1C10_HUMAN	Keratin, type I cytoskeletal 10 OS=Homo sapiens OX=9606 GN=KRT10 PE=1 SV=6	532	59020	20	20	16	16	24	5.13	1.65		sp|P11142|HSP7C_HUMAN	sp|P13645|K1C10_HUMAN	sp|P11142|HSP7C_HUMAN	sp|P13645|K1C10_HUMAN
7	sp|P02533|K1C14_HUMAN	Keratin, type I cytoskeletal 14 OS=Homo sapiens OX=9606 GN=KRT14 PE=1 SV=4	405	51872	14	14	11	11	23.7	5.09	1.23		sp|P13645|K1C10_HUMAN	sp|P02533|K1C14_HUMAN	sp|P54652|HSP72_HUMAN	sp|P02533|K1C14_HUMAN
8	sp|P62805|H4_HUMAN	Histone H4 OS=Homo sapiens OX=9606 GN=H4C1 PE=1 SV=2	399	11360	13	13	7	7	56.3	11.36	30.62		sp|P10809|CH60_HUMAN	sp|P62805|H4_HUMAN	sp|P13645|K1C10_HUMAN	sp|P62805|H4_HUMAN
9	sp|P11142|HSP7C_HUMAN	Heat shock cognate 71 kDa protein OS=Homo sapiens OX=9606 GN=HSPA8 PE=1 SV=1	349	71082	8	8	7	7	10.7	5.37	0.44		sp|P11021|BIP_HUMAN	sp|P11142|HSP7C_HUMAN	sp|P10809|CH60_HUMAN	sp|P11142|HSP7C_HUMAN
10	sp|P06576|ATPB_HUMAN	ATP synthase subunit beta, mitochondrial OS=Homo sapiens OX=9606 GN=ATP5F1B PE=1 SV=3	320	56525	9	9	6	6	17.2	5.26	0.57		sp|P38646|GRP75_HUMAN	sp|P06576|ATPB_HUMAN	sp|P11021|BIP_HUMAN	sp|P06576|ATPB_HUMAN
11	sp|P35908|K22E_HUMAN	Keratin, type II cytoskeletal 2 epidermal OS=Homo sapiens OX=9606 GN=KRT2 PE=1 SV=2	317	65678	9	9	9	9	17.4	8.07	0.55		sp|P07437|TBB5_HUMAN	sp|P35908|K22E_HUMAN	sp|P38646|GRP75_HUMAN	sp|P35908|K22E_HUMAN
12	sp|P13647|K2C5_HUMAN	Keratin, type II cytoskeletal 5 OS=Homo sapiens OX=9606 GN=KRT5 PE=1 SV=3	262	62568	10	10	9	9	14.6	7.59	0.67		sp|Q9BVA1|TBB2B_HUMAN	sp|P13647|K2C5_HUMAN	sp|Q13509|TBB3_HUMAN	sp|P13647|K2C5_HUMAN
13	sp|P08779|K1C16_HUMAN	Keratin, type I cytoskeletal 16 OS=Homo sapiens OX=9606 GN=KRT16 PE=1 SV=4	257	51578	12	12	8	8	16.5	4.99	0.86		sp|P35908|K22E_HUMAN	sp|P08779|K1C16_HUMAN	sp|Q9BVA1|TBB2B_HUMAN	sp|P08779|K1C16_HUMAN
14	sp|P07951|TPM2_HUMAN	Tropomyosin beta chain OS=Homo sapiens OX=9606 GN=TPM2 PE=1 SV=1	246	32945	8	8	6	6	19.4	4.66	1.15		sp|P68032|ACTC_HUMAN	#N/A	sp|P35908|K22E_HUMAN	#N/A
15	sp|P10809|CH60_HUMAN	60 kDa heat shock protein, mitochondrial OS=Homo sapiens OX=9606 GN=HSPD1 PE=1 SV=2	239	61187	5	5	2	2	8	5.7	0.3		sp|P34931|HS71L_HUMAN	sp|P10809|CH60_HUMAN	sp|P68032|ACTC_HUMAN	sp|P10809|CH60_HUMAN
16	sp|P09493|TPM1_HUMAN	Tropomyosin alpha-1 chain OS=Homo sapiens OX=9606 GN=TPM1 PE=1 SV=2	231	32746	9	9	7	7	23.2	4.69	1.39		sp|P35579|MYH9_HUMAN	#N/A	sp|P34931|HS71L_HUMAN	#N/A
17	sp|P38646|GRP75_HUMAN	Stress-70 protein, mitochondrial OS=Homo sapiens OX=9606 GN=HSPA9 PE=1 SV=2	205	73920	3	3	3	3	6.3	5.87	0.14		sp|P0DPH7|TBA3C_HUMAN	sp|P38646|GRP75_HUMAN	sp|Q6S8J3|POTEE_HUMAN	sp|P38646|GRP75_HUMAN
18	sp|P11021|BIP_HUMAN	Endoplasmic reticulum chaperone BiP OS=Homo sapiens OX=9606 GN=HSPA5 PE=1 SV=2	196	72402	6	6	6	6	10.2	5.07	0.3		sp|P08779|K1C16_HUMAN	sp|P11021|BIP_HUMAN	sp|P35579|MYH9_HUMAN	sp|P11021|BIP_HUMAN
19	sp|P35580|MYH10_HUMAN	Myosin-10 OS=Homo sapiens OX=9606 GN=MYH10 PE=1 SV=3	167	229827	5	5	5	5	2.6	5.44	0.07		sp|P02533|K1C14_HUMAN	#N/A	sp|Q9BYX7|ACTBM_HUMAN	#N/A
20	sp|P02538|K2C6A_HUMAN	Keratin, type II cytoskeletal 6A OS=Homo sapiens OX=9606 GN=KRT6A PE=1 SV=3	136	60293	5	5	5	5	8	8.09	0.3		sp|P38606|VATA_HUMAN	#N/A	sp|P0DPH7|TBA3C_HUMAN	sp|P02538|K2C6A_HUMAN
21	sp|P0DPH7|TBA3C_HUMAN	Tubulin alpha-3C chain OS=Homo sapiens OX=9606 GN=TUBA3C PE=1 SV=1	133	50612	3	3	3	3	9.8	4.97	0.21		sp|P25705|ATPA_HUMAN	sp|P0DPH7|TBA3C_HUMAN	sp|P02533|K1C14_HUMAN	sp|P0DPH7|TBA3C_HUMAN
22	sp|P0DMV8|HS71A_HUMAN	Heat shock 70 kDa protein 1A OS=Homo sapiens OX=9606 GN=HSPA1A PE=1 SV=1	101	70294	3	3	3	3	5.9	5.48	0.15		sp|P13647|K2C5_HUMAN	#N/A	sp|P08779|K1C16_HUMAN	sp|P0DMV8|HS71A_HUMAN
23	sp|P07900|HS90A_HUMAN	Heat shock protein HSP 90-alpha OS=Homo sapiens OX=9606 GN=HSP90AA1 PE=1 SV=5	99	85006	4	4	4	4	5.3	4.94	0.16		sp|P62979|RS27A_HUMAN	sp|P07900|HS90A_HUMAN	sp|P38606|VATA_HUMAN	sp|P07900|HS90A_HUMAN
24	sp|O00571|DDX3X_HUMAN	ATP-dependent RNA helicase DDX3X OS=Homo sapiens OX=9606 GN=DDX3X PE=1 SV=3	96	73597	3	3	1	1	1.7	6.73	0.09		sp|P07900|HS90A_HUMAN	sp|O00571|DDX3X_HUMAN	sp|P25705|ATPA_HUMAN	#N/A
25	sp|P0DP23|CALM1_HUMAN	Calmodulin-1 OS=Homo sapiens OX=9606 GN=CALM1 PE=1 SV=1	95	16827	2	2	2	2	18.8	4.09	0.44		sp|O00571|DDX3X_HUMAN	sp|P0DP23|CALM1_HUMAN	sp|P13647|K2C5_HUMAN	sp|P0DP23|CALM1_HUMAN
26	sp|P62979|RS27A_HUMAN	Ubiquitin-40S ribosomal protein S27a OS=Homo sapiens OX=9606 GN=RPS27A PE=1 SV=2	92	18296	3	3	3	3	24.4	9.68	0.66		sp|P02768|ALBU_HUMAN	sp|P62979|RS27A_HUMAN	sp|Q562R1|ACTBL_HUMAN	#N/A
27	sp|P60660|MYL6_HUMAN	Myosin light polypeptide 6 OS=Homo sapiens OX=9606 GN=MYL6 PE=1 SV=2	90	17090	3	3	3	3	23.8	4.56	0.72		sp|P0DP23|CALM1_HUMAN	#N/A	sp|P68371|TBB4B_HUMAN	#N/A
28	sp|Q9BVA1|TBB2B_HUMAN	Tubulin beta-2B chain OS=Homo sapiens OX=9606 GN=TUBB2B PE=1 SV=1	88	50377	2	2	1	1	3.4	4.78	0.14		sp|Q4VXU2|PAP1L_HUMAN	sp|Q9BVA1|TBB2B_HUMAN	sp|P62987|RL40_HUMAN	sp|Q9BVA1|TBB2B_HUMAN
29	sp|P02768|ALBU_HUMAN	Albumin OS=Homo sapiens OX=9606 GN=ALB PE=1 SV=2	86	71317	2	2	1	1	2.5	5.92	0.09		sp|Q8WUD1|RAB2B_HUMAN	sp|P02768|ALBU_HUMAN	sp|P07900|HS90A_HUMAN	sp|P02768|ALBU_HUMAN
30	sp|P21281|VATB2_HUMAN	V-type proton ATPase subunit B, brain isoform OS=Homo sapiens OX=9606 GN=ATP6V1B2 PE=1 SV=3	81	56807	2	2	2	2	4.9	5.57	0.12		sp|Q9H0U4|RAB1B_HUMAN	sp|P21281|VATB2_HUMAN	sp|P0DMV8|HS71A_HUMAN	sp|P21281|VATB2_HUMAN
31	sp|P25705|ATPA_HUMAN	ATP synthase subunit alpha, mitochondrial OS=Homo sapiens OX=9606 GN=ATP5F1A PE=1 SV=1	77	59828	2	2	2	2	4.2	9.16	0.11		sp|Q5VTE0|EF1A3_HUMAN	sp|P25705|ATPA_HUMAN	sp|P17066|HSP76_HUMAN	sp|P25705|ATPA_HUMAN
32	sp|P62826|RAN_HUMAN	GTP-binding nuclear protein Ran OS=Homo sapiens OX=9606 GN=RAN PE=1 SV=3	76	24579	2	2	2	2	9.7	7.01	0.29		sp|P21281|VATB2_HUMAN	sp|P62826|RAN_HUMAN	sp|P08238|HS90B_HUMAN	sp|P62826|RAN_HUMAN
33	sp|A0A075B6P5|KV228_HUMAN	Immunoglobulin kappa variable 2-28 OS=Homo sapiens OX=9606 GN=IGKV2-28 PE=3 SV=1	75	13062	1	1	1	1	10.8	5.61	0.26		sp|P51149|RAB7A_HUMAN	#N/A	sp|O15523|DDX3Y_HUMAN	#N/A
34	sp|P62266|RS23_HUMAN	40S ribosomal protein S23 OS=Homo sapiens OX=9606 GN=RPS23 PE=1 SV=3	68	15969	1	1	1	1	7.7	10.5	0.21		sp|P35030|TRY3_HUMAN	sp|P62266|RS23_HUMAN	sp|Q92841|DDX17_HUMAN	sp|P62266|RS23_HUMAN
35	sp|P08670|VIME_HUMAN	Vimentin OS=Homo sapiens OX=9606 GN=VIM PE=1 SV=4	66	53676	2	2	2	2	5.4	5.06	0.13		sp|P11310|ACADM_HUMAN	#N/A	sp|P17844|DDX5_HUMAN	#N/A
36	sp|P11310|ACADM_HUMAN	Medium-chain specific acyl-CoA dehydrogenase, mitochondrial OS=Homo sapiens OX=9606 GN=ACADM PE=1 SV=1	66	47015	1	1	1	1	3.1	8.61	0.07		sp|Q13185|CBX3_HUMAN	sp|P11310|ACADM_HUMAN	sp|Q04695|K1C17_HUMAN	sp|P11310|ACADM_HUMAN
37	sp|Q71DI3|H32_HUMAN	Histone H3.2 OS=Homo sapiens OX=9606 GN=H3C15 PE=1 SV=3	65	15436	2	2	1	1	8.1	11.27	0.49		sp|P61106|RAB14_HUMAN	sp|Q71DI3|H32_HUMAN	sp|P19012|K1C15_HUMAN	sp|Q71DI3|H32_HUMAN
38	sp|P23396|RS3_HUMAN	40S ribosomal protein S3 OS=Homo sapiens OX=9606 GN=RPS3 PE=1 SV=2	65	26842	1	1	1	1	5.3	9.68	0.12		sp|Q71DI3|H32_HUMAN	#N/A	sp|P04259|K2C6B_HUMAN	#N/A
39	sp|P38606|VATA_HUMAN	V-type proton ATPase catalytic subunit A OS=Homo sapiens OX=9606 GN=ATP6V1A PE=1 SV=2	63	68660	2	2	2	2	5.2	5.35	0.1		sp|O60313|OPA1_HUMAN	sp|P38606|VATA_HUMAN	sp|P08727|K1C19_HUMAN	sp|P38606|VATA_HUMAN
40	sp|O00148|DX39A_HUMAN	ATP-dependent RNA helicase DDX39A OS=Homo sapiens OX=9606 GN=DDX39A PE=1 SV=2	60	49611	1	1	1	1	2.3	5.46	0.07		sp|P0CB38|PAB4L_HUMAN	sp|O00148|DX39A_HUMAN	sp|P02768|ALBU_HUMAN	#N/A
41	sp|P0DOX5|IGG1_HUMAN	Immunoglobulin gamma-1 heavy chain OS=Homo sapiens OX=9606 PE=1 SV=2	59	49925	7	7	2	2	3.3	8.94	0.21		sp|P01024|CO3_HUMAN	sp|P0DOX5|IGG1_HUMAN	sp|P0DP23|CALM1_HUMAN	sp|P0DOX5|IGG1_HUMAN
42	sp|Q8WUD1|RAB2B_HUMAN	Ras-related protein Rab-2B OS=Homo sapiens OX=9606 GN=RAB2B PE=1 SV=1	58	24427	1	1	1	1	6	7.68	0.14		sp|P62826|RAN_HUMAN	sp|Q8WUD1|RAB2B_HUMAN	sp|Q4VXU2|PAP1L_HUMAN	sp|Q8WUD1|RAB2B_HUMAN
43	sp|Q9H0U4|RAB1B_HUMAN	Ras-related protein Rab-1B OS=Homo sapiens OX=9606 GN=RAB1B PE=1 SV=1	56	22328	2	2	2	2	10.9	5.55	0.32		sp|Q8NEV1|CSK23_HUMAN	sp|Q9H0U4|RAB1B_HUMAN	sp|Q7Z406|MYH14_HUMAN	#N/A
44	sp|P22087|FBRL_HUMAN	rRNA 2~-O-methyltransferase fibrillarin OS=Homo sapiens OX=9606 GN=FBL PE=1 SV=2	54	33877	2	2	2	2	4	10.18	0.21		sp|Q15907|RB11B_HUMAN	sp|P22087|FBRL_HUMAN	sp|Q8WUD1|RAB2B_HUMAN	sp|P22087|FBRL_HUMAN
45	sp|P61604|CH10_HUMAN	10 kDa heat shock protein, mitochondrial OS=Homo sapiens OX=9606 GN=HSPE1 PE=1 SV=2	54	10925	1	1	1	1	9.8	8.89	0.32		sp|O43390|HNRPR_HUMAN	sp|P61604|CH10_HUMAN	sp|P61006|RAB8A_HUMAN	sp|P61604|CH10_HUMAN
46	sp|O43390|HNRPR_HUMAN	Heterogeneous nuclear ribonucleoprotein R OS=Homo sapiens OX=9606 GN=HNRNPR PE=1 SV=1	53	71184	1	1	1	1	1.9	8.23	0.05		sp|O14983|AT2A1_HUMAN	sp|O43390|HNRPR_HUMAN	sp|Q15286|RAB35_HUMAN	sp|O43390|HNRPR_HUMAN
47	sp|P35232|PHB_HUMAN	Prohibitin OS=Homo sapiens OX=9606 GN=PHB PE=1 SV=1	52	29843	1	1	1	1	3.7	5.57	0.11		sp|O00148|DX39A_HUMAN	sp|P35232|PHB_HUMAN	sp|P59190|RAB15_HUMAN	sp|P35232|PHB_HUMAN
48	sp|P62263|RS14_HUMAN	40S ribosomal protein S14 OS=Homo sapiens OX=9606 GN=RPS14 PE=1 SV=3	52	16434	1	1	1	1	7.3	10.07	0.21		sp|P36776|LONM_HUMAN	sp|P62263|RS14_HUMAN	sp|Q5VTE0|EF1A3_HUMAN	sp|P62263|RS14_HUMAN
49	sp|P55072|TERA_HUMAN	Transitional endoplasmic reticulum ATPase OS=Homo sapiens OX=9606 GN=VCP PE=1 SV=4	51	89950	1	1	1	1	1.6	5.14	0.04		sp|P69905|HBA_HUMAN	#N/A	sp|P21281|VATB2_HUMAN	sp|P55072|TERA_HUMAN
50	sp|O60313|OPA1_HUMAN	Dynamin-like 120 kDa protein, mitochondrial OS=Homo sapiens OX=9606 GN=OPA1 PE=1 SV=3	51	112131	1	1	1	1	1.1	7.88	0.03		sp|P18085|ARF4_HUMAN	sp|O60313|OPA1_HUMAN	sp|Q12931|TRAP1_HUMAN	sp|O60313|OPA1_HUMAN
51	sp|P29992|GNA11_HUMAN	Guanine nucleotide-binding protein subunit alpha-11 OS=Homo sapiens OX=9606 GN=GNA11 PE=1 SV=2	50	42382	1	1	1	1	3.1	5.51	0.08		sp|P62266|RS23_HUMAN	sp|P29992|GNA11_HUMAN	sp|P51149|RAB7A_HUMAN	#N/A
52	sp|P35030|TRY3_HUMAN	Trypsin-3 OS=Homo sapiens OX=9606 GN=PRSS3 PE=1 SV=2	47	33306	1	1	1	1	4.3	7.46	0.1		sp|P29992|GNA11_HUMAN	sp|P35030|TRY3_HUMAN	sp|P35030|TRY3_HUMAN	sp|P35030|TRY3_HUMAN
53	sp|P05089|ARGI1_HUMAN	Arginase-1 OS=Homo sapiens OX=9606 GN=ARG1 PE=1 SV=2	46	34884	1	1	1	1	3.4	6.72	0.1		sp|Q9NVI7|ATD3A_HUMAN	#N/A	sp|P19013|K2C4_HUMAN	#N/A
54	sp|Q14240|IF4A2_HUMAN	Eukaryotic initiation factor 4A-II OS=Homo sapiens OX=9606 GN=EIF4A2 PE=1 SV=2	44	46601	1	1	1	1	2.5	5.33	0.07		sp|O95678|K2C75_HUMAN	sp|Q14240|IF4A2_HUMAN	sp|P11310|ACADM_HUMAN	sp|Q14240|IF4A2_HUMAN
55	sp|Q3SY84|K2C71_HUMAN	Keratin, type II cytoskeletal 71 OS=Homo sapiens OX=9606 GN=KRT71 PE=1 SV=3	40	57769	1	1	1	1	2.3	6.28	0.06		sp|P35232|PHB_HUMAN	sp|Q3SY84|K2C71_HUMAN	sp|P13646|K1C13_HUMAN	#N/A
56	sp|Q9NVI7|ATD3A_HUMAN	ATPase family AAA domain-containing protein 3A OS=Homo sapiens OX=9606 GN=ATAD3A PE=1 SV=2	40	71610	1	1	1	1	1.9	9.08	0.05		sp|P0DOX5|IGG1_HUMAN	sp|Q9NVI7|ATD3A_HUMAN	sp|Q13185|CBX3_HUMAN	sp|Q9NVI7|ATD3A_HUMAN
57	sp|Q96L21|RL10L_HUMAN	60S ribosomal protein L10-like OS=Homo sapiens OX=9606 GN=RPL10L PE=1 SV=3	39	24959	1	1	1	1	3.7	10.03	0.13		sp|P62258|1433E_HUMAN	sp|Q96L21|RL10L_HUMAN	sp|Q7Z794|K2C1B_HUMAN	sp|Q96L21|RL10L_HUMAN
58	sp|P20339|RAB5A_HUMAN	Ras-related protein Rab-5A OS=Homo sapiens OX=9606 GN=RAB5A PE=1 SV=2	39	23872	1	1	1	1	5.1	8.32	0.14		sp|P20339|RAB5A_HUMAN	sp|P20339|RAB5A_HUMAN	sp|P61106|RAB14_HUMAN	sp|P20339|RAB5A_HUMAN
59	sp|P51957|NEK4_HUMAN	Serine/threonine-protein kinase Nek4 OS=Homo sapiens OX=9606 GN=NEK4 PE=1 SV=2	38	95337	1	1	1	1	0.7	8.04	0.03		sp|P61604|CH10_HUMAN	sp|P51957|NEK4_HUMAN	sp|Q71DI3|H32_HUMAN	sp|P51957|NEK4_HUMAN
60	sp|P18124|RL7_HUMAN	60S ribosomal protein L7 OS=Homo sapiens OX=9606 GN=RPL7 PE=1 SV=1	37	29264	1	1	1	1	2.4	10.66	0.11		sp|Q16629|SRSF7_HUMAN	sp|P18124|RL7_HUMAN	sp|P02538|K2C6A_HUMAN	sp|P18124|RL7_HUMAN
61	sp|P62280|RS11_HUMAN	40S ribosomal protein S11 OS=Homo sapiens OX=9606 GN=RPS11 PE=1 SV=3	36	18590	1	1	1	1	7	10.31	0.18		sp|Q3SY84|K2C71_HUMAN	#N/A	sp|O60313|OPA1_HUMAN	sp|P62280|RS11_HUMAN
62	sp|Q8IUE6|H2A2B_HUMAN	Histone H2A type 2-B OS=Homo sapiens OX=9606 GN=H2AC21 PE=1 SV=3	36	13987	1	1	1	1	6.9	10.88	0.24		sp|P57678|GEMI4_HUMAN	#N/A	sp|P0CB38|PAB4L_HUMAN	#N/A
63	sp|Q99798|ACON_HUMAN	Aconitate hydratase, mitochondrial OS=Homo sapiens OX=9606 GN=ACO2 PE=1 SV=2	36	86113	1	1	1	1	1.2	7.36	0.04		sp|Q86VR8|FJX1_HUMAN	#N/A	sp|Q96E17|RAB3C_HUMAN	sp|Q99798|ACON_HUMAN
64	sp|Q15131|CDK10_HUMAN	Cyclin-dependent kinase 10 OS=Homo sapiens OX=9606 GN=CDK10 PE=1 SV=1	35	41582	1	1	1	1	3.1	9.06	0.08		sp|P18124|RL7_HUMAN	#N/A	sp|Q86YS6|RAB43_HUMAN	#N/A
65	sp|P26232|CTNA2_HUMAN	Catenin alpha-2 OS=Homo sapiens OX=9606 GN=CTNNA2 PE=1 SV=5	35	106045	1	1	1	1	0.7	5.52	0.03		sp|P51957|NEK4_HUMAN	#N/A	sp|Q9NRW1|RAB6B_HUMAN	#N/A
66	sp|P69905|HBA_HUMAN	Hemoglobin subunit alpha OS=Homo sapiens OX=9606 GN=HBA1 PE=1 SV=2	33	15305	1	1	1	1	10.6	8.72	0.22		sp|Q96L21|RL10L_HUMAN	sp|P69905|HBA_HUMAN	sp|Q9H082|RB33B_HUMAN	sp|P69905|HBA_HUMAN
67	sp|O60931|CTNS_HUMAN	Cystinosin OS=Homo sapiens OX=9606 GN=CTNS PE=1 SV=2	33	41996	1	1	1	1	1.4	9.12	0.08		sp|P25789|PSA4_HUMAN	sp|O60931|CTNS_HUMAN	sp|Q6IQ22|RAB12_HUMAN	sp|O60931|CTNS_HUMAN
68	sp|P0C0S5|H2AZ_HUMAN	Histone H2A.Z OS=Homo sapiens OX=9606 GN=H2AZ1 PE=1 SV=2	33	13545	2	2	2	2	12.5	10.58	0.57		sp|P02042|HBD_HUMAN	sp|P0C0S5|H2AZ_HUMAN	sp|P61018|RAB4B_HUMAN	sp|P0C0S5|H2AZ_HUMAN
69	sp|P62269|RS18_HUMAN	40S ribosomal protein S18 OS=Homo sapiens OX=9606 GN=RPS18 PE=1 SV=3	32	17708	1	1	1	1	5.3	10.99	0.19		sp|P42765|THIM_HUMAN	#N/A	sp|P01024|CO3_HUMAN	sp|P62269|RS18_HUMAN
70	sp|Q15907|RB11B_HUMAN	Ras-related protein Rab-11B OS=Homo sapiens OX=9606 GN=RAB11B PE=1 SV=4	32	24588	1	1	1	1	4.6	5.64	0.14		sp|Q14240|IF4A2_HUMAN	sp|Q15907|RB11B_HUMAN	sp|P62826|RAN_HUMAN	sp|Q15907|RB11B_HUMAN
71	sp|Q5VTE0|EF1A3_HUMAN	Putative elongation factor 1-alpha-like 3 OS=Homo sapiens OX=9606 GN=EEF1A1P5 PE=5 SV=1	32	50495	1	1	1	1	2.4	9.15	0.07		sp|O60931|CTNS_HUMAN	sp|Q5VTE0|EF1A3_HUMAN	sp|P69905|HBA_HUMAN	sp|Q5VTE0|EF1A3_HUMAN
72	sp|P46087|NOP2_HUMAN	Probable 28S rRNA (cytosine(4447)-C(5))-methyltransferase OS=Homo sapiens OX=9606 GN=NOP2 PE=1 SV=2	31	89589	1	1	1	1	1.1	9.27	0.04		sp|P62263|RS14_HUMAN	#N/A	sp|Q6KB66|K2C80_HUMAN	#N/A
73	sp|A0A075B6R9|KVD24_HUMAN	Probable non-functional immunoglobulin kappa variable 2D-24 OS=Homo sapiens OX=9606 GN=IGKV2D-24 PE=1 SV=1	31	13128	2	2	1	1	4.2	8.98	0.26		sp|Q00610|CLH1_HUMAN	#N/A	sp|P14136|GFAP_HUMAN	#N/A
74	sp|Q5TEC6|H3PS2_HUMAN	Histone HIST2H3PS2 OS=Homo sapiens OX=9606 GN=H3-2 PE=1 SV=1	31	15478	1	1	1	1	8.1	11.27	0.22		sp|A6NFZ4|FA24A_HUMAN	sp|Q5TEC6|H3PS2_HUMAN	sp|P08729|K2C7_HUMAN	sp|Q5TEC6|H3PS2_HUMAN
75	sp|Q9UP83|COG5_HUMAN	Conserved oligomeric Golgi complex subunit 5 OS=Homo sapiens OX=9606 GN=COG5 PE=1 SV=3	30	93141	1	1	1	1	0.8	6.15	0.04		sp|P15311|EZRI_HUMAN	sp|Q9UP83|COG5_HUMAN	sp|Q8NEV1|CSK23_HUMAN	sp|Q9UP83|COG5_HUMAN
76	sp|P00403|COX2_HUMAN	Cytochrome c oxidase subunit 2 OS=Homo sapiens OX=9606 GN=MT-CO2 PE=1 SV=1	30	25719	1	1	1	1	3.1	4.67	0.13		sp|P17948|VGFR1_HUMAN	#N/A	sp|Q15907|RB11B_HUMAN	#N/A
77	sp|Q08170|SRSF4_HUMAN	Serine/arginine-rich splicing factor 4 OS=Homo sapiens OX=9606 GN=SRSF4 PE=1 SV=2	30	56759	1	1	1	1	1.8	11.52	0.06		sp|P32969|RL9_HUMAN	sp|Q08170|SRSF4_HUMAN	sp|O43390|HNRPR_HUMAN	sp|Q08170|SRSF4_HUMAN
78	sp|Q86VR8|FJX1_HUMAN	Four-jointed box protein 1 OS=Homo sapiens OX=9606 GN=FJX1 PE=2 SV=1	29	48705	1	1	1	1	2.1	10.66	0.07		sp|Q08170|SRSF4_HUMAN	sp|Q86VR8|FJX1_HUMAN	sp|O14983|AT2A1_HUMAN	sp|Q86VR8|FJX1_HUMAN
79	sp|P40926|MDHM_HUMAN	Malate dehydrogenase, mitochondrial OS=Homo sapiens OX=9606 GN=MDH2 PE=1 SV=3	29	35937	1	1	1	1	3	8.92	0.09		sp|Q8WYA6|CTBL1_HUMAN	#N/A	sp|Q13838|DX39B_HUMAN	#N/A
80	sp|Q14980|NUMA1_HUMAN	Nuclear mitotic apparatus protein 1 OS=Homo sapiens OX=9606 GN=NUMA1 PE=1 SV=2	29	239199	1	1	1	1	0.6	5.63	0.01		sp|Q07955|SRSF1_HUMAN	sp|Q14980|NUMA1_HUMAN	sp|P36776|LONM_HUMAN	sp|Q14980|NUMA1_HUMAN
81	sp|Q9HAC7|SUCHY_HUMAN	Succinate--hydroxymethylglutarate CoA-transferase OS=Homo sapiens OX=9606 GN=SUGCT PE=1 SV=2	29	48773	1	1	1	1	1.3	8.53	0.07		sp|P62241|RS8_HUMAN	#N/A	sp|P18085|ARF4_HUMAN	#N/A
82	sp|Q8TDJ6|DMXL2_HUMAN	DmX-like protein 2 OS=Homo sapiens OX=9606 GN=DMXL2 PE=1 SV=2	29	342962	1	1	1	1	0.3	5.93	0.01		sp|Q9UP83|COG5_HUMAN	#N/A	sp|P62266|RS23_HUMAN	sp|Q8TDJ6|DMXL2_HUMAN
83	sp|P57678|GEMI4_HUMAN	Gem-associated protein 4 OS=Homo sapiens OX=9606 GN=GEMIN4 PE=1 SV=2	28	121728	1	1	1	1	1.6	5.7	0.03		sp|Q9C037|TRIM4_HUMAN	sp|P57678|GEMI4_HUMAN	sp|P0DOX5|IGG1_HUMAN	sp|P57678|GEMI4_HUMAN
84	sp|P36776|LONM_HUMAN	Lon protease homolog, mitochondrial OS=Homo sapiens OX=9606 GN=LONP1 PE=1 SV=2	28	106936	1	1	1	1	1.4	6.01	0.03		sp|Q9ULK5|VANG2_HUMAN	sp|P36776|LONM_HUMAN	sp|P50148|GNAQ_HUMAN	sp|P36776|LONM_HUMAN
85	sp|P42765|THIM_HUMAN	3-ketoacyl-CoA thiolase, mitochondrial OS=Homo sapiens OX=9606 GN=ACAA2 PE=1 SV=2	28	42354	1	1	1	1	2.8	8.32	0.08		sp|P0C0S5|H2AZ_HUMAN	sp|P42765|THIM_HUMAN	sp|Q9NVI7|ATD3A_HUMAN	sp|P42765|THIM_HUMAN
86	sp|Q9NYU1|UGGG2_HUMAN	UDP-glucose:glycoprotein glucosyltransferase 2 OS=Homo sapiens OX=9606 GN=UGGT2 PE=1 SV=4	28	175251	1	1	1	1	0.7	6.43	0.02		sp|Q86VE0|MYPOP_HUMAN	#N/A	sp|Q5XKE5|K2C79_HUMAN	#N/A
87	sp|O15078|CE290_HUMAN	Centrosomal protein of 290 kDa OS=Homo sapiens OX=9606 GN=CEP290 PE=1 SV=2	27	290892	1	1	1	1	0.2	5.75	0.01		sp|Q8NF50|DOCK8_HUMAN	#N/A	sp|O95678|K2C75_HUMAN	#N/A
88	sp|Q9UHF5|IL17B_HUMAN	Interleukin-17B OS=Homo sapiens OX=9606 GN=IL17B PE=2 SV=1	27	20880	1	1	1	1	5.6	9.46	0.16		sp|Q96NZ8|WFKN1_HUMAN	#N/A	sp|P35232|PHB_HUMAN	#N/A
89	sp|Q309B1|TR16L_HUMAN	Tripartite motif-containing protein 16-like protein OS=Homo sapiens OX=9606 GN=TRIM16L PE=2 SV=3	26	40508	1	1	1	1	3.4	5.86	0.08		sp|Q14980|NUMA1_HUMAN	#N/A	sp|P51153|RAB13_HUMAN	#N/A
90	sp|P0DOX8|IGL1_HUMAN	Immunoglobulin lambda-1 light chain OS=Homo sapiens OX=9606 PE=1 SV=1	26	23101	1	1	1	1	3.7	6.34	0.15		sp|Q86XI8|ZSWM9_HUMAN	#N/A	sp|P62258|1433E_HUMAN	#N/A
91	sp|Q9UNQ0|ABCG2_HUMAN	Broad substrate specificity ATP-binding cassette transporter ABCG2 OS=Homo sapiens OX=9606 GN=ABCG2 PE=1 SV=3	26	72952	1	1	1	1	1.8	8.91	0.05		sp|Q5TEC6|H3PS2_HUMAN	sp|Q9UNQ0|ABCG2_HUMAN	sp|P20339|RAB5A_HUMAN	sp|Q9UNQ0|ABCG2_HUMAN
92	sp|Q16629|SRSF7_HUMAN	Serine/arginine-rich splicing factor 7 OS=Homo sapiens OX=9606 GN=SRSF7 PE=1 SV=1	26	27578	1	1	1	1	8.8	11.83	0.12		sp|Q9UIJ7|KAD3_HUMAN	sp|Q16629|SRSF7_HUMAN	sp|P61604|CH10_HUMAN	sp|Q16629|SRSF7_HUMAN
93	sp|Q8TF65|GIPC2_HUMAN	PDZ domain-containing protein GIPC2 OS=Homo sapiens OX=9606 GN=GIPC2 PE=1 SV=1	26	34504	1	1	1	1	2.2	6.07	0.1		sp|P13639|EF2_HUMAN	#N/A	sp|Q16629|SRSF7_HUMAN	#N/A
94	sp|P38117|ETFB_HUMAN	Electron transfer flavoprotein subunit beta OS=Homo sapiens OX=9606 GN=ETFB PE=1 SV=3	26	28054	1	1	1	1	3.9	8.24	0.12		sp|P30050|RL12_HUMAN	#N/A	sp|Q7RTS7|K2C74_HUMAN	#N/A
95	sp|Q9BV94|EDEM2_HUMAN	ER degradation-enhancing alpha-mannosidase-like protein 2 OS=Homo sapiens OX=9606 GN=EDEM2 PE=1 SV=2	25	65225	1	1	1	1	2.1	5.16	0.05		sp|A0A2R8Y619|H2BE1_HUMAN	#N/A	sp|Q86Y46|K2C73_HUMAN	#N/A
96	sp|O43633|CHM2A_HUMAN	Charged multivesicular body protein 2a OS=Homo sapiens OX=9606 GN=CHMP2A PE=1 SV=1	25	25088	1	1	1	1	2.3	5.88	0.14		sp|O60437|PEPL_HUMAN	sp|O43633|CHM2A_HUMAN	sp|P57678|GEMI4_HUMAN	sp|O43633|CHM2A_HUMAN
97	sp|A0A075B6H7|KV37_HUMAN	Probable non-functional immunoglobulin kappa variable 3-7 OS=Homo sapiens OX=9606 GN=IGKV3-7 PE=1 SV=1	25	12889	1	1	1	1	7.8	5.13	0.27		sp|Q9NZQ0|DJC27_HUMAN	#N/A	sp|Q86VR8|FJX1_HUMAN	#N/A
98	sp|Q8NDW8|TT21A_HUMAN	Tetratricopeptide repeat protein 21A OS=Homo sapiens OX=9606 GN=TTC21A PE=1 SV=3	25	152501	1	1	1	1	1.1	6.85	0.02		sp|P22087|FBRL_HUMAN	#N/A	sp|P18124|RL7_HUMAN	#N/A
99	sp|Q06830|PRDX1_HUMAN	Peroxiredoxin-1 OS=Homo sapiens OX=9606 GN=PRDX1 PE=1 SV=1	24	22324	1	1	1	1	6	8.27	0.15		sp|Q96RJ3|TR13C_HUMAN	sp|Q06830|PRDX1_HUMAN	sp|P51957|NEK4_HUMAN	sp|Q06830|PRDX1_HUMAN
100	sp|Q96P31|FCRL3_HUMAN	Fc receptor-like protein 3 OS=Homo sapiens OX=9606 GN=FCRL3 PE=1 SV=1	24	81604	1	1	1	1	1.1	6.56	0.04		sp|Q8NGK6|O52I1_HUMAN	#N/A	sp|Q01546|K22O_HUMAN	#N/A
101	sp|Q07955|SRSF1_HUMAN	Serine/arginine-rich splicing factor 1 OS=Homo sapiens OX=9606 GN=SRSF1 PE=1 SV=2	24	27842	1	1	1	1	4.4	10.37	0.12		sp|P46019|KPB2_HUMAN	sp|Q07955|SRSF1_HUMAN	sp|Q7Z3Y9|K1C26_HUMAN	sp|Q07955|SRSF1_HUMAN
102	sp|Q8NA03|FSIP1_HUMAN	Fibrous sheath-interacting protein 1 OS=Homo sapiens OX=9606 GN=FSIP1 PE=2 SV=1	23	66593	1	1	1	1	1	5.08	0.05		sp|P35749|MYH11_HUMAN	#N/A	sp|Q99456|K1C12_HUMAN	sp|Q8NA03|FSIP1_HUMAN
103	sp|P30050|RL12_HUMAN	60S ribosomal protein L12 OS=Homo sapiens OX=9606 GN=RPL12 PE=1 SV=1	23	17979	1	1	1	1	5.5	9.48	0.19		sp|Q8N1E6|FXL14_HUMAN	sp|P30050|RL12_HUMAN	sp|P27635|RL10_HUMAN	sp|P30050|RL12_HUMAN
104	sp|Q9Y6V0|PCLO_HUMAN	Protein piccolo OS=Homo sapiens OX=9606 GN=PCLO PE=1 SV=5	23	562179	1	1	1	1	0.2	6.07	0.01		sp|O43633|CHM2A_HUMAN	#N/A	sp|Q96L21|RL10L_HUMAN	#N/A
105	sp|A0A2R8Y619|H2BE1_HUMAN	Histone H2B type 2-E1 OS=Homo sapiens OX=9606 GN=H2BE1 PE=3 SV=1	23	13597	1	1	1	1	7.4	10.1	0.25		sp|P05997|CO5A2_HUMAN	sp|A0A2R8Y619|H2BE1_HUMAN	sp|P25789|PSA4_HUMAN	#N/A
106	sp|Q99567|NUP88_HUMAN	Nuclear pore complex protein Nup88 OS=Homo sapiens OX=9606 GN=NUP88 PE=1 SV=2	22	84629	1	1	1	1	1.3	5.47	0.04		sp|Q06830|PRDX1_HUMAN	#N/A	sp|P02042|HBD_HUMAN	#N/A
107	sp|Q5T4T6|SYC2L_HUMAN	Synaptonemal complex protein 2-like OS=Homo sapiens OX=9606 GN=SYCP2L PE=1 SV=2	22	94054	1	1	1	1	0.6	5.57	0.04		sp|Q9H2X9|S12A5_HUMAN	sp|Q5T4T6|SYC2L_HUMAN	sp|P42765|THIM_HUMAN	sp|Q5T4T6|SYC2L_HUMAN
108	sp|Q9ULL4|PLXB3_HUMAN	Plexin-B3 OS=Homo sapiens OX=9606 GN=PLXNB3 PE=1 SV=2	20	210308	1	1	1	1	0.5	5.96	0.02		sp|Q02543|RL18A_HUMAN	#N/A	sp|Q14240|IF4A2_HUMAN	#N/A
109	sp|Q13423|NNTM_HUMAN	NAD(P) transhydrogenase, mitochondrial OS=Homo sapiens OX=9606 GN=NNT PE=1 SV=3	19	114564	1	1	1	1	1.4	8.31	0.03		sp|P46781|RS9_HUMAN	#N/A	sp|O60931|CTNS_HUMAN	#N/A
110	sp|A8TX70|CO6A5_HUMAN	Collagen alpha-5(VI) chain OS=Homo sapiens OX=9606 GN=COL6A5 PE=1 SV=1	19	291796	1	1	1	1	0.6	6.5	0.01		sp|Q6AZW8|ZN660_HUMAN	#N/A	sp|P62263|RS14_HUMAN	#N/A
111	sp|Q86UW6|N4BP2_HUMAN	NEDD4-binding protein 2 OS=Homo sapiens OX=9606 GN=N4BP2 PE=1 SV=2	18	200444	2	2	1	1	1.4	5.11	0.02		sp|Q9UNQ0|ABCG2_HUMAN	sp|Q86UW6|N4BP2_HUMAN	sp|P53675|CLH2_HUMAN	sp|Q86UW6|N4BP2_HUMAN
112	sp|Q7Z6B7|SRGP1_HUMAN	SLIT-ROBO Rho GTPase-activating protein 1 OS=Homo sapiens OX=9606 GN=SRGAP1 PE=1 SV=1	17	125099	1	1	1	1	0.6	6.36	0.03		sp|Q9P273|TEN3_HUMAN	#N/A	sp|A6NFZ4|FA24A_HUMAN	#N/A
113	sp|Q99572|P2RX7_HUMAN	P2X purinoceptor 7 OS=Homo sapiens OX=9606 GN=P2RX7 PE=1 SV=4	15	70365	1	1	1	1	1.5	8.57	0.05		sp|Q92878|RAD50_HUMAN	#N/A	sp|P26038|MOES_HUMAN	#N/A
114	sp|Q9Y664|KPTN_HUMAN	KICSTOR complex protein kaptin OS=Homo sapiens OX=9606 GN=KPTN PE=1 SV=2	15	48449	1	1	1	1	2.3	5.11	0.07		sp|A2RUB6|CCD66_HUMAN	#N/A	sp|P17948|VGFR1_HUMAN	#N/A
													sp|P42263|GRIA3_HUMAN		sp|P32969|RL9_HUMAN
													sp|Q6PIJ6|FBX38_HUMAN		sp|Q08170|SRSF4_HUMAN
													sp|Q13823|NOG2_HUMAN		sp|Q8WYA6|CTBL1_HUMAN
													sp|Q5T4T6|SYC2L_HUMAN		sp|O75191|XYLB_HUMAN
													sp|Q5THJ4|VP13D_HUMAN		sp|Q07955|SRSF1_HUMAN
													sp|Q9Y5H6|PCDA8_HUMAN		sp|Q5HYI8|RABL3_HUMAN
													sp|Q9H7D0|DOCK5_HUMAN		sp|P62241|RS8_HUMAN
													sp|Q2M3T9|HYAL4_HUMAN		sp|Q9UP83|COG5_HUMAN
													sp|P46013|KI67_HUMAN		sp|Q9NQH7|XPP3_HUMAN
													sp|Q5VUG0|SMBT2_HUMAN		sp|Q9C037|TRIM4_HUMAN
													sp|Q9NR09|BIRC6_HUMAN		sp|Q9ULK5|VANG2_HUMAN
													sp|Q86UW6|N4BP2_HUMAN		sp|P0C0S5|H2AZ_HUMAN
													sp|Q8N535|CB052_HUMAN		sp|P0C0S8|H2A1_HUMAN
													sp|P36957|ODO2_HUMAN		sp|Q86VE0|MYPOP_HUMAN
													sp|Q08043|ACTN3_HUMAN		sp|Q8NF50|DOCK8_HUMAN
															sp|Q96NZ8|WFKN1_HUMAN
															sp|Q9NY65|TBA8_HUMAN
															sp|Q14980|NUMA1_HUMAN
															sp|Q92538|GBF1_HUMAN
															sp|Q86XI8|ZSWM9_HUMAN
															sp|Q5TEC6|H3PS2_HUMAN
															sp|Q9UIJ7|KAD3_HUMAN
															sp|Q86UQ4|ABCAD_HUMAN
															sp|P30050|RL12_HUMAN
															sp|Q5QNW6|H2B2F_HUMAN
															sp|O60437|PEPL_HUMAN
															sp|Q9NZQ0|DJC27_HUMAN
															sp|P22087|FBRL_HUMAN
															sp|Q96RJ3|TR13C_HUMAN
															sp|P46019|KPB2_HUMAN
															sp|Q8NGK6|O52I1_HUMAN
															sp|P35749|MYH11_HUMAN
															sp|Q9UNF1|MAGD2_HUMAN
															sp|Q8N1E6|FXL14_HUMAN
															sp|Q02880|TOP2B_HUMAN
															sp|Q5VX52|SPAT1_HUMAN
															sp|P20674|COX5A_HUMAN
															sp|Q8WUM9|S20A1_HUMAN
															sp|Q9NRX4|PHP14_HUMAN
															sp|A6NHR9|SMHD1_HUMAN
															sp|O43633|CHM2A_HUMAN
															sp|P05997|CO5A2_HUMAN
															sp|Q06830|PRDX1_HUMAN
															sp|Q9UHW9|S12A6_HUMAN
															sp|Q9H2X9|S12A5_HUMAN
															sp|P13639|EF2_HUMAN
															sp|Q02543|RL18A_HUMAN
															sp|P16615|AT2A2_HUMAN
															sp|Q93084|AT2A3_HUMAN
															sp|P46781|RS9_HUMAN
															sp|P04004|VTNC_HUMAN
															sp|Q99798|ACON_HUMAN
															sp|Q6AZW8|ZN660_HUMAN
															sp|Q9UNQ0|ABCG2_HUMAN
															sp|Q92878|RAD50_HUMAN
															sp|A2RUB6|CCD66_HUMAN
															sp|P0CG12|DERPC_HUMAN
															sp|P42263|GRIA3_HUMAN
															sp|Q86UK5|LBN_HUMAN
															sp|Q8NA03|FSIP1_HUMAN
															sp|P31946|1433B_HUMAN
															sp|Q04917|1433F_HUMAN
															sp|Q6PIJ6|FBX38_HUMAN
															sp|Q13823|NOG2_HUMAN
															sp|Q9P273|TEN3_HUMAN
															sp|P46977|STT3A_HUMAN
															sp|Q8TCJ2|STT3B_HUMAN
															sp|Q8TDG4|HELQ_HUMAN
															sp|Q9Y566|SHAN1_HUMAN
															sp|Q9HCE0|EPG5_HUMAN
															sp|Q5T4T6|SYC2L_HUMAN
															sp|Q14997|PSME4_HUMAN
															sp|Q7Z6K3|PTAR1_HUMAN
															sp|Q9H1Z4|WDR13_HUMAN
															sp|P62280|RS11_HUMAN
															sp|Q5THJ4|VP13D_HUMAN
															sp|O75153|CLU_HUMAN
															sp|Q9Y5I4|PCDC2_HUMAN
															sp|Q9Y5H6|PCDA8_HUMAN
															sp|Q9H7D0|DOCK5_HUMAN
															sp|Q99623|PHB2_HUMAN
															sp|Q2M3T9|HYAL4_HUMAN
															sp|P46013|KI67_HUMAN
															sp|Q9UHB9|SRP68_HUMAN
															sp|Q92966|SNPC3_HUMAN
															sp|Q6TFL3|CC171_HUMAN
															sp|P55072|TERA_HUMAN
															sp|O43353|RIPK2_HUMAN
															sp|Q9P266|JCAD_HUMAN
															sp|Q5VUG0|SMBT2_HUMAN
															sp|Q9P1Z0|ZBTB4_HUMAN
															sp|P31629|ZEP2_HUMAN
															sp|Q9NR09|BIRC6_HUMAN
															sp|Q86UW6|N4BP2_HUMAN
															sp|O94919|ENDD1_HUMAN
															sp|P62269|RS18_HUMAN
															sp|Q8TDJ6|DMXL2_HUMAN
															sp|Q92918|M4K1_HUMAN
															sp|O75414|NDK6_HUMAN
															sp|Q16526|CRY1_HUMAN
															sp|Q8TDI0|CHD5_HUMAN
															sp|Q8N8S7|ENAH_HUMAN
															sp|Q8N535|CB052_HUMAN
															sp|P36957|ODO2_HUMAN
															sp|Q9Y485|DMXL1_HUMAN
															sp|Q8WYB5|KAT6B_HUMAN
															sp|Q9NY33|DPP3_HUMAN
															sp|P0CF75|EBLN1_HUMAN
															sp|P46100|ATRX_HUMAN
															sp|Q08043|ACTN3_HUMAN

## Sheet: 筛选结果
prot_hit_num	prot_acc	prot_desc	prot_score	prot_mass	prot_matches	prot_matches_sig	prot_sequences	prot_sequences_sig	prot_cover	prot_pi	emPAI
5	sp|P62736|ACTA_HUMAN	Actin, aortic smooth muscle OS=Homo sapiens OX=9606 GN=ACTA2 PE=1 SV=1	545	42381	23	23	15	15	51.5	5.23	3.84
14	sp|P07951|TPM2_HUMAN	Tropomyosin beta chain OS=Homo sapiens OX=9606 GN=TPM2 PE=1 SV=1	246	32945	8	8	6	6	19.4	4.66	1.15
16	sp|P09493|TPM1_HUMAN	Tropomyosin alpha-1 chain OS=Homo sapiens OX=9606 GN=TPM1 PE=1 SV=2	231	32746	9	9	7	7	23.2	4.69	1.39
19	sp|P35580|MYH10_HUMAN	Myosin-10 OS=Homo sapiens OX=9606 GN=MYH10 PE=1 SV=3	167	229827	5	5	5	5	2.6	5.44	0.07
27	sp|P60660|MYL6_HUMAN	Myosin light polypeptide 6 OS=Homo sapiens OX=9606 GN=MYL6 PE=1 SV=2	90	17090	3	3	3	3	23.8	4.56	0.72
33	sp|A0A075B6P5|KV228_HUMAN	Immunoglobulin kappa variable 2-28 OS=Homo sapiens OX=9606 GN=IGKV2-28 PE=3 SV=1	75	13062	1	1	1	1	10.8	5.61	0.26
35	sp|P08670|VIME_HUMAN	Vimentin OS=Homo sapiens OX=9606 GN=VIM PE=1 SV=4	66	53676	2	2	2	2	5.4	5.06	0.13
38	sp|P23396|RS3_HUMAN	40S ribosomal protein S3 OS=Homo sapiens OX=9606 GN=RPS3 PE=1 SV=2	65	26842	1	1	1	1	5.3	9.68	0.12
53	sp|P05089|ARGI1_HUMAN	Arginase-1 OS=Homo sapiens OX=9606 GN=ARG1 PE=1 SV=2	46	34884	1	1	1	1	3.4	6.72	0.1
62	sp|Q8IUE6|H2A2B_HUMAN	Histone H2A type 2-B OS=Homo sapiens OX=9606 GN=H2AC21 PE=1 SV=3	36	13987	1	1	1	1	6.9	10.88	0.24
64	sp|Q15131|CDK10_HUMAN	Cyclin-dependent kinase 10 OS=Homo sapiens OX=9606 GN=CDK10 PE=1 SV=1	35	41582	1	1	1	1	3.1	9.06	0.08
65	sp|P26232|CTNA2_HUMAN	Catenin alpha-2 OS=Homo sapiens OX=9606 GN=CTNNA2 PE=1 SV=5	35	106045	1	1	1	1	0.7	5.52	0.03
72	sp|P46087|NOP2_HUMAN	Probable 28S rRNA (cytosine(4447)-C(5))-methyltransferase OS=Homo sapiens OX=9606 GN=NOP2 PE=1 SV=2	31	89589	1	1	1	1	1.1	9.27	0.04
73	sp|A0A075B6R9|KVD24_HUMAN	Probable non-functional immunoglobulin kappa variable 2D-24 OS=Homo sapiens OX=9606 GN=IGKV2D-24 PE=1 SV=1	31	13128	2	2	1	1	4.2	8.98	0.26
76	sp|P00403|COX2_HUMAN	Cytochrome c oxidase subunit 2 OS=Homo sapiens OX=9606 GN=MT-CO2 PE=1 SV=1	30	25719	1	1	1	1	3.1	4.67	0.13
79	sp|P40926|MDHM_HUMAN	Malate dehydrogenase, mitochondrial OS=Homo sapiens OX=9606 GN=MDH2 PE=1 SV=3	29	35937	1	1	1	1	3	8.92	0.09
81	sp|Q9HAC7|SUCHY_HUMAN	Succinate--hydroxymethylglutarate CoA-transferase OS=Homo sapiens OX=9606 GN=SUGCT PE=1 SV=2	29	48773	1	1	1	1	1.3	8.53	0.07
86	sp|Q9NYU1|UGGG2_HUMAN	UDP-glucose:glycoprotein glucosyltransferase 2 OS=Homo sapiens OX=9606 GN=UGGT2 PE=1 SV=4	28	175251	1	1	1	1	0.7	6.43	0.02
87	sp|O15078|CE290_HUMAN	Centrosomal protein of 290 kDa OS=Homo sapiens OX=9606 GN=CEP290 PE=1 SV=2	27	290892	1	1	1	1	0.2	5.75	0.01
88	sp|Q9UHF5|IL17B_HUMAN	Interleukin-17B OS=Homo sapiens OX=9606 GN=IL17B PE=2 SV=1	27	20880	1	1	1	1	5.6	9.46	0.16
89	sp|Q309B1|TR16L_HUMAN	Tripartite motif-containing protein 16-like protein OS=Homo sapiens OX=9606 GN=TRIM16L PE=2 SV=3	26	40508	1	1	1	1	3.4	5.86	0.08
90	sp|P0DOX8|IGL1_HUMAN	Immunoglobulin lambda-1 light chain OS=Homo sapiens OX=9606 PE=1 SV=1	26	23101	1	1	1	1	3.7	6.34	0.15
93	sp|Q8TF65|GIPC2_HUMAN	PDZ domain-containing protein GIPC2 OS=Homo sapiens OX=9606 GN=GIPC2 PE=1 SV=1	26	34504	1	1	1	1	2.2	6.07	0.1
94	sp|P38117|ETFB_HUMAN	Electron transfer flavoprotein subunit beta OS=Homo sapiens OX=9606 GN=ETFB PE=1 SV=3	26	28054	1	1	1	1	3.9	8.24	0.12
95	sp|Q9BV94|EDEM2_HUMAN	ER degradation-enhancing alpha-mannosidase-like protein 2 OS=Homo sapiens OX=9606 GN=EDEM2 PE=1 SV=2	25	65225	1	1	1	1	2.1	5.16	0.05
97	sp|A0A075B6H7|KV37_HUMAN	Probable non-functional immunoglobulin kappa variable 3-7 OS=Homo sapiens OX=9606 GN=IGKV3-7 PE=1 SV=1	25	12889	1	1	1	1	7.8	5.13	0.27
98	sp|Q8NDW8|TT21A_HUMAN	Tetratricopeptide repeat protein 21A OS=Homo sapiens OX=9606 GN=TTC21A PE=1 SV=3	25	152501	1	1	1	1	1.1	6.85	0.02
100	sp|Q96P31|FCRL3_HUMAN	Fc receptor-like protein 3 OS=Homo sapiens OX=9606 GN=FCRL3 PE=1 SV=1	24	81604	1	1	1	1	1.1	6.56	0.04
104	sp|Q9Y6V0|PCLO_HUMAN	Protein piccolo OS=Homo sapiens OX=9606 GN=PCLO PE=1 SV=5	23	562179	1	1	1	1	0.2	6.07	0.01
106	sp|Q99567|NUP88_HUMAN	Nuclear pore complex protein Nup88 OS=Homo sapiens OX=9606 GN=NUP88 PE=1 SV=2	22	84629	1	1	1	1	1.3	5.47	0.04
108	sp|Q9ULL4|PLXB3_HUMAN	Plexin-B3 OS=Homo sapiens OX=9606 GN=PLXNB3 PE=1 SV=2	20	210308	1	1	1	1	0.5	5.96	0.02
109	sp|Q13423|NNTM_HUMAN	NAD(P) transhydrogenase, mitochondrial OS=Homo sapiens OX=9606 GN=NNT PE=1 SV=3	19	114564	1	1	1	1	1.4	8.31	0.03
110	sp|A8TX70|CO6A5_HUMAN	Collagen alpha-5(VI) chain OS=Homo sapiens OX=9606 GN=COL6A5 PE=1 SV=1	19	291796	1	1	1	1	0.6	6.5	0.01
112	sp|Q7Z6B7|SRGP1_HUMAN	SLIT-ROBO Rho GTPase-activating protein 1 OS=Homo sapiens OX=9606 GN=SRGAP1 PE=1 SV=1	17	125099	1	1	1	1	0.6	6.36	0.03
113	sp|Q99572|P2RX7_HUMAN	P2X purinoceptor 7 OS=Homo sapiens OX=9606 GN=P2RX7 PE=1 SV=4	15	70365	1	1	1	1	1.5	8.57	0.05
114	sp|Q9Y664|KPTN_HUMAN	KICSTOR complex protein kaptin OS=Homo sapiens OX=9606 GN=KPTN PE=1 SV=2	15	48449	1	1	1	1	2.3	5.11	0.07
